# Supplementary material for: A vignette study of option refusal and decision deferral as two forms of decision avoidance: Situational and personal predictors
Source: PLoS One. 2020 Oct 23;15(10):e0241182. doi: 10.1371/journal.pone.0241182 (PMC7584223; doi:10.1371/journal.pone.0241182)
Supplement: S1 Dataset — (XLSX) [file pone.0241182.s001.xlsx]

## Sheet: Sociodemographics
Age	Gender	Education	Psychology student
18	1	1	1
18	2	1	0
18	2	1	0
18	1	1	1
18	1	1	0
19	1	1	1
19	1	1	1
19	1	1	1
19	1	1	1
19	2	1	0
19	1	1	1
19	2	1	0
19	2	1	0
19	2	1	0
19	1	1	1
19	1	1	0
19	2	1	0
19	2	1	0
19	1	1	0
19	1	1	0
19	1	1	1
19	1	1	1
19	1	1	0
19	2	1	0
19	1	1	1
19	1	1	0
19	1	1	1
19	1	1	0
19	1	1	1
19	1	1	0
19	1	1	0
19	2	1	0
19	1	1	1
19	2	1	0
19	1	1	1
20	1	1	1
20	1	1	1
20	1	1	1
20	1	1	1
20	1	1	1
20	1	1	1
20	1	1	1
20	1	1	1
20	1	1	1
20	1	1	1
20	1	1	1
20	1	1	1
20	1	1	1
20	2	1	0
20	1	1	1
20	1	1	0
20	2	1	0
20	2	1	0
20	1	1	1
20	2	1	0
20	1	1	1
20	2	1	0
20	2	1	1
20	1	1	0
20	2	1	0
20	1	1	1
20	1	1	1
20	1	1	0
20	1	1	1
20	1	1	1
20	1	1	0
20	2	1	0
20	2	1	0
20	2	1	0
20	1	1	1
20	2	1	1
20	2	1	1
20	2	1	0
20	2	1	0
20	2	1	0
20	1	1	1
20	1	1	1
21	1	1	1
21	1	1	1
21	2	1	1
21	1	1	1
21	1	1	1
21	1	1	1
21	2	1	0
21	2	1	0
21	2	2	0
21	1	1	0
21	2	1	0
21	1	1	0
21	1	1	1
21	2	2	0
21	1	1	0
21	2	1	0
21	1	1	0
21	2	1	0
21	2	1	1
21	1	1	0
21	1	1	0
21	1	1	1
21	2	2	0
21	2	1	0
21	1	1	0
21	1	1	0
21	2	1	0
21	1	1	0
21	2	1	0
21	1	1	0
21	1	1	0
21	2	1	0
21	1	1	0
21	1	1	0
22	1	1	0
22	1	1	1
22	1	1	0
22	2	1	1
22	2	1	0
22	1	1	0
22	1	1	0
22	1	1	0
22	2	1	0
22	1	2	0
22	2	1	0
22	1	1	0
22	2	1	0
22	1	1	0
22	2	3	0
22	2	1	0
22	1	1	0
22	1	1	0
22	1	1	0
22	2	2	0
22	1	1	1
22	2	1	0
22	1	1	0
22	2	1	1
22	1	1	0
22	1	1	0
22	1	1	0
22	1	2	0
22	2	1	0
22	1	2	0
22	2	2	0
22	1	1	0
22	1	2	0
22	2	1	0
22	1	1	1
22	2	3	0
22	2	1	0
22	1	1	0
22	1	1	0
23	1	2	1
23	1	1	1
23	2	1	1
23	2	1	1
23	1	1	0
23	2	2	0
23	2	1	0
23	1	1	0
23	1	3	1
23	2	1	0
23	1	1	0
23	1	2	0
23	1	1	0
23	1	1	0
23	1	2	0
23	2	1	0
23	1	1	0
23	1	2	0
23	2	2	0
23	2	3	0
23	1	1	0
23	2	2	0
23	2	1	0
23	1	1	1
23	1	1	0
23	2	3	0
23	1	1	0
23	2	1	0
23	1	1	0
23	1	1	0
23	2	2	0
23	1	1	0
23	2	1	0
23	1	2	0
23	1	1	1
24	2	2	0
24	1	2	1
24	1	1	0
24	2	1	1
24	1	1	1
24	1	2	1
24	2	2	1
24	1	2	0
24	2	2	0
24	1	2	0
24	2	1	0
24	1	2	0
24	2	1	0
24	1	1	0
24	2	1	0
24	2	2	0
24	2	2	0
24	2	2	0
24	2	2	0
24	1	2	1
24	1	2	0
24	2	2	0
24	1	1	0
24	1	2	0
24	1	5	0
24	1	3	0
24	1	1	0
24	2	1	0
24	1	1	0
24	2	2	0
24	2	2	1
24	2	2	1
24	2	2	0
24	2	1	0
24	2	1	0
24	1	1	0
24	2	2	0
24	1	2	0
24	1	2	1
24	2	2	0
24	1	1	1
25	2	2	1
25	2	2	0
25	1	2	0
25	1	2	0
25	2	2	0
25	1	2	0
25	2	2	0
25	1	1	0
25	1	1	0
25	1	1	0
25	1	2	1
25	1	2	0
25	1	1	0
25	1	3	0
25	1	5	1
25	2	2	0
25	2	3	0
25	2	2	0
25	2	1	1
25	1	1	0
25	1	2	1
25	2	2	0
25	1	5	0
26	1	1	1
26	1	2	0
26	2	2	0
26	1	2	0
26	1	3	0
26	1	2	0
26	1	2	0
26	1	2	0
26	1	3	0
26	1	4	1
26	1	2	0
26	2	2	0
26	1	1	0
26	1	3	0
26	2	3	0
26	1	3	0
26	1	2	0
26	2	1	0
26	2	2	0
26	2	3	0
26	2	1	0
26	1	1	0
27	2	3	1
27	1	2	0
27	2	3	0
27	2	3	0
27	1	2	0
27	1	3	0
27	1	3	1
27	2	3	0
27	1	2	0
28	1	3	0
28	1	2	0
28	2	2	0
28	1	2	0
28	1	3	0
28	1	3	0
28	2	3	0
28	1	2	0
29	1	3	0
29	1	5	0
29	1	1	0
29	1	3	0
29	2	1	1
29	1	3	0
29	2	1	0
29	2	3	0
30	1	3	0
30	1	2	0
31	1	2	0
31	1	3	0
31	1	1	0
31	2	2	0
31	1	1	0
32	1	1	1
32	2	1	0
32	1	2	1
33	1	3	0
33	1	1	1
34	1	3	1
37	1	3	0
38	1	4	0
40	2	2	0

## Sheet: Other data_long format
Code	deferralvsdecision	option_refusalvsdecision	deferral	option_refusal	decision	attractiveness	lack_of_information	time_pressure	difficulty	satisfaction	Zimportance	Zsimilarity	Zdifficulty	Zprocess_time_Vignettes	process_time_Vignettes	Zconfident	Zrational	Zintuitive	Zdependent	Zbuckpassing	Zprocrastination_indecisiveness	Zanxious	ZNCC	Importance	Similarity	Confident	Vigilant	Intuitive	Dependent	Buckpassing	Procrastination_indecisiveness	Anxious	NCC	Randomization	Zrandomization	seminar_at_university	plans_for_evening	internship	student_apartment	seriousness	process_time_overall	previous_experiences	reference_to_reality	Zseriousness	Zprocess_time_overall	Zprevious_experiences	Zreference_to_reality
265	0	0	0	0	1	0	0	0	34	58	0.54776	-0.91454	-0.23704	0.0293	136	-1.23753	-0.26193	-0.8265	0.99087	0.0418	0.49644	1.44427	-0.63499	93	19	12	24	13	26	8	10	21	46	4	1.34137	0	0	0	1	101	1167	3.5	31	0.88336	0.4739	-1.37034	-1.75666
265	0	0	0	0	1	1	0	0	6	84	0.13183	1.51199	-1.06649	-0.04412	11	-1.23753	-0.26193	-0.8265	0.99087	0.0418	0.49644	1.44427	-0.63499	84	97	12	24	13	26	8	10	21	46	4	1.34137	0	0	0	1	101	1167	3.5	31	0.88336	0.4739	-1.37034	-1.75666
265	0	0	0	0	1	1	1	0	1	91	0.13183	1.51199	-1.2146	0.01344	109	-1.23753	-0.26193	-0.8265	0.99087	0.0418	0.49644	1.44427	-0.63499	84	97	12	24	13	26	8	10	21	46	4	1.34137	0	0	0	1	101	1167	3.5	31	0.88336	0.4739	-1.37034	-1.75666
266	0	0	0	0	1	1	0	0	2	101	0.17805	1.04535	-1.18498	-0.04412	11	1.37132	0.52135	-1.37399	0.12063	-0.92427	-1.54158	-1.04415	-1.31347	85	82	24	27	11	22	6	5	9	40	4	1.34137	0	0	0	1	101	507	13.5	74.5	0.88336	-2.34787	-1.04653	0.19603
266	0	0	0	0	1	1	1	0	3	101	0.17805	1.04535	-1.15536	-0.04177	15	1.37132	0.52135	-1.37399	0.12063	-0.92427	-1.54158	-1.04415	-1.31347	85	82	24	27	11	22	6	5	9	40	4	1.34137	0	0	0	1	101	507	13.5	74.5	0.88336	-2.34787	-1.04653	0.19603
270	0	0	0	0	1	1	0	0	82	93	0.91748	1.57421	1.18486	-0.04177	15	-1.02013	0.52135	-0.27901	1.20843	0.52484	-0.72637	1.02953	-0.06959	101	99	13	27	15	27	9	7	19	51	4	1.34137	0	0	0	1	101	771	55.5	76	0.88336	-1.21916	0.31349	0.26337
270	0	0	0	0	1	1	1	0	64	61	0.91748	1.57421	0.65165	-0.03883	20	-1.02013	0.52135	-0.27901	1.20843	0.52484	-0.72637	1.02953	-0.06959	101	99	13	27	15	27	9	7	19	51	4	1.34137	0	0	0	1	101	771	55.5	76	0.88336	-1.21916	0.31349	0.26337
271	0	0	0	0	1	1	0	0	58	74	-0.42275	1.16979	0.47391	-0.03413	28	0.71911	1.30463	0.81597	-0.7496	-0.92427	-1.13397	-0.83679	-0.97423	72	86	21	30	19	18	6	6	10	43	4	1.34137	0	0	0	1	94	1441	35.5	91.5	0.27629	1.64536	-0.33414	0.95915
271	0	0	0	0	1	1	1	0	69	64	-0.42275	1.16979	0.79976	-0.03472	27	0.71911	1.30463	0.81597	-0.7496	-0.92427	-1.13397	-0.83679	-0.97423	72	86	21	30	19	18	6	6	10	43	4	1.34137	0	0	0	1	94	1441	35.5	91.5	0.27629	1.64536	-0.33414	0.95915
277	0	0	0	0	1	0	0	0	6	99	-0.83074	-1.01346	-1.06649	-0.01182	66	0.5017	1.30463	0.26848	0.55575	-0.44123	0.08884	1.65164	-0.06959	44	23	20	30	17	24	7	9	22	51	2	-0.44712	0	1	0	0	74	1019	98.5	99	-1.45818	-0.15886	1.70588	1.29583
277	0	0	0	0	1	0	1	0	1	75	-0.83074	-1.01346	-1.2146	-0.03413	28	0.5017	1.30463	0.26848	0.55575	-0.44123	0.08884	1.65164	-0.06959	44	23	20	30	17	24	7	9	22	51	2	-0.44712	0	1	0	0	74	1019	98.5	99	-1.45818	-0.15886	1.70588	1.29583
277	0	0	0	0	1	1	0	0	34	76	1.02062	-0.74775	-0.23704	-0.03002	35	0.5017	1.30463	0.26848	0.55575	-0.44123	0.08884	1.65164	-0.06959	97	32	20	30	17	24	7	9	22	51	2	-0.44712	0	1	0	0	74	1019	98.5	99	-1.45818	-0.15886	1.70588	1.29583
277	0	0	0	0	1	1	1	0	27	78	1.02062	-0.74775	-0.4444	-0.02239	48	0.5017	1.30463	0.26848	0.55575	-0.44123	0.08884	1.65164	-0.06959	97	32	20	30	17	24	7	9	22	51	2	-0.44712	0	1	0	0	74	1019	98.5	99	-1.45818	-0.15886	1.70588	1.29583
280	0	0	0	0	1	1	0	0	22	101	-0.46857	0.08895	-0.59252	-0.04294	13	0.71911	-0.00084	-0.8265	-0.09693	-0.44123	-0.31877	-0.00731	-0.74807	55	60	21	25	13	21	7	8	14	45	3	0.44712	0	0	1	0	101	1039	14.5	50	0.88336	-0.07335	-1.01415	-0.90376
280	0	0	0	0	1	1	1	0	17	101	-0.46857	0.08895	-0.74063	-0.04059	17	0.71911	-0.00084	-0.8265	-0.09693	-0.44123	-0.31877	-0.00731	-0.74807	55	60	21	25	13	21	7	8	14	45	3	0.44712	0	0	1	0	101	1039	14.5	50	0.88336	-0.07335	-1.01415	-0.90376
282	0	0	0	0	1	1	0	0	5	85	0.94448	0.70412	-1.09611	-0.01651	58	-1.45494	0.78244	0.26848	-0.09693	0.0418	1.31165	2.06638	0.49581	92	78	11	28	17	21	8	12	24	56	3	0.44712	0	0	1	0	99	1228	59.5	47	0.70991	0.7347	0.44301	-1.03843
282	0	0	0	0	1	1	1	0	24	63	0.94448	0.70412	-0.53327	-0.0265	41	-1.45494	0.78244	0.26848	-0.09693	0.0418	1.31165	2.06638	0.49581	92	78	11	28	17	21	8	12	24	56	3	0.44712	0	0	1	0	99	1228	59.5	47	0.70991	0.7347	0.44301	-1.03843
284	0	0	0	0	1	0	0	0	59	40	0.44476	-1.23668	0.50353	-0.00947	70	-1.45494	1.30463	-1.37399	-0.31449	-1.40731	0.90404	1.85901	-1.20039	78	7	11	30	11	20	5	11	23	41	1	-1.34137	1	0	0	0	101	1080	88.5	88.5	0.88336	0.10194	1.38207	0.82449
284	0	0	0	0	1	0	1	0	50	58	0.44476	-1.23668	0.23692	-0.03296	30	-1.45494	1.30463	-1.37399	-0.31449	-1.40731	0.90404	1.85901	-1.20039	78	7	11	30	11	20	5	11	23	41	1	-1.34137	1	0	0	0	101	1080	88.5	88.5	0.88336	0.10194	1.38207	0.82449
284	0	0	0	0	1	1	0	0	55	68	0.74675	-0.93318	0.38504	-0.03531	26	-1.45494	1.30463	-1.37399	-0.31449	-1.40731	0.90404	1.85901	-1.20039	86	16	11	30	11	20	5	11	23	41	1	-1.34137	1	0	0	0	101	1080	88.5	88.5	0.88336	0.10194	1.38207	0.82449
284	0	0	0	0	1	1	1	0	67	52	0.74675	-0.93318	0.74052	-0.03237	31	-1.45494	1.30463	-1.37399	-0.31449	-1.40731	0.90404	1.85901	-1.20039	86	16	11	30	11	20	5	11	23	41	1	-1.34137	1	0	0	0	101	1080	88.5	88.5	0.88336	0.10194	1.38207	0.82449
285	0	0	0	0	1	1	0	0	10	100	0.21886	-0.868	-0.948	-0.04236	14	0.2843	-1.04521	1.36346	-0.31449	-0.92427	-1.13397	-1.25152	-1.08731	73	32	19	21	21	20	6	6	8	42	3	0.44712	0	0	1	0	91	897	41	63.5	0.01612	-0.68046	-0.15604	-0.29775
285	0	0	0	0	1	1	1	0	78	76	0.21886	-0.868	1.06637	-0.03472	27	0.2843	-1.04521	1.36346	-0.31449	-0.92427	-1.13397	-1.25152	-1.08731	73	32	19	21	21	20	6	6	8	42	3	0.44712	0	0	1	0	91	897	41	63.5	0.01612	-0.68046	-0.15604	-0.29775
286	0	0	0	0	1	1	0	0	1	101	1.08649	-1.40529	-1.2146	-0.03766	22	1.58873	0.78244	-0.8265	1.64355	-0.92427	-1.13397	-1.25152	-1.20039	95	2	25	28	13	29	6	6	8	41	1	-1.34137	1	0	0	0	101	956	58.5	95	0.88336	-0.42821	0.41063	1.11627
287	0	0	0	0	1	0	1	0	53	91	1.16035	0.40368	0.32579	-0.02121	50	0.5017	1.30463	-1.37399	0.33819	-0.44123	-0.72637	-0.21468	-2.44427	101	71	20	30	11	23	7	7	13	30	2	-0.44712	0	1	0	0	100	1085	100	101	0.79664	0.12332	1.75445	1.3856
287	0	0	0	0	1	1	0	0	94	66	1.16035	0.78749	1.54034	-0.03472	27	0.5017	1.30463	-1.37399	0.33819	-0.44123	-0.72637	-0.21468	-2.44427	101	84	20	30	11	23	7	7	13	30	2	-0.44712	0	1	0	0	100	1085	100	101	0.79664	0.12332	1.75445	1.3856
287	0	0	0	0	1	1	1	0	8	85	1.16035	0.78749	-1.00724	-0.00947	70	0.5017	1.30463	-1.37399	0.33819	-0.44123	-0.72637	-0.21468	-2.44427	101	84	20	30	11	23	7	7	13	30	2	-0.44712	0	1	0	0	100	1085	100	101	0.79664	0.12332	1.75445	1.3856
288	0	0	0	0	1	0	1	0	38	79	0.91583	-0.21632	-0.11855	-0.03472	27	0.06689	-0.00084	-0.00526	0.33819	0.0418	1.31165	1.02953	0.49581	94	50	18	25	16	23	8	12	19	56	2	-0.44712	0	1	0	0	96	629	78	86.5	0.44974	-1.82627	1.04207	0.73471
288	0	0	0	0	1	1	0	0	78	41	0.60145	0.40368	1.06637	-0.0359	25	0.06689	-0.00084	-0.00526	0.33819	0.0418	1.31165	1.02953	0.49581	85	71	18	25	16	23	8	12	19	56	2	-0.44712	0	1	0	0	96	629	78	86.5	0.44974	-1.82627	1.04207	0.73471
288	0	0	0	0	1	1	1	0	66	55	0.60145	0.40368	0.71089	-0.03707	23	0.06689	-0.00084	-0.00526	0.33819	0.0418	1.31165	1.02953	0.49581	85	71	18	25	16	23	8	12	19	56	2	-0.44712	0	1	0	0	96	629	78	86.5	0.44974	-1.82627	1.04207	0.73471
290	0	0	0	0	1	1	0	0	31	99	1.17362	1.04589	-0.32591	-0.03883	20	0.71911	-0.26193	0.54222	0.12063	0.0418	-0.72637	-0.83679	0.38273	98	88	21	24	18	22	8	7	10	55	3	0.44712	0	0	1	0	101	1078	7	90	0.88336	0.09339	-1.25701	0.89182
290	0	0	0	0	1	1	1	0	66	60	1.17362	1.04589	0.71089	-0.03413	28	0.71911	-0.26193	0.54222	0.12063	0.0418	-0.72637	-0.83679	0.38273	98	88	21	24	18	22	8	7	10	55	3	0.44712	0	0	1	0	101	1078	7	90	0.88336	0.09339	-1.25701	0.89182
291	0	0	0	0	1	0	0	0	42	32	0.36926	-1.37157	-6e-05	-0.02239	48	1.15392	-0.52302	1.36346	0.77331	-1.40731	-1.54158	0.20006	0.38273	76	3	23	23	21	25	5	5	15	55	1	-1.34137	1	0	0	0	101	850	25	101	0.88336	-0.88141	-0.67414	1.3856
291	0	0	0	0	1	0	1	0	34	85	0.36926	-1.37157	-0.23704	-0.0359	25	1.15392	-0.52302	1.36346	0.77331	-1.40731	-1.54158	0.20006	0.38273	76	3	23	23	21	25	5	5	15	55	1	-1.34137	1	0	0	0	101	850	25	101	0.88336	-0.88141	-0.67414	1.3856
291	0	0	0	0	1	1	0	0	14	101	1.12424	1.02268	-0.8295	-0.04353	12	1.15392	-0.52302	1.36346	0.77331	-1.40731	-1.54158	0.20006	0.38273	96	74	23	23	21	25	5	5	15	55	1	-1.34137	1	0	0	0	101	850	25	101	0.88336	-0.88141	-0.67414	1.3856
291	0	0	0	0	1	1	1	0	11	101	1.12424	1.02268	-0.91837	-0.04177	15	1.15392	-0.52302	1.36346	0.77331	-1.40731	-1.54158	0.20006	0.38273	96	74	23	23	21	25	5	5	15	55	1	-1.34137	1	0	0	0	101	850	25	101	0.88336	-0.88141	-0.67414	1.3856
294	0	0	0	0	1	0	0	0	19	20	-0.72595	-1.4268	-0.68139	-0.00594	76	0.2843	-2.87286	0.54222	1.20843	0.0418	-0.72637	-0.42205	0.49581	47	9	19	14	18	27	8	7	12	56	2	-0.44712	0	1	0	0	76	1242	88	91	-1.28473	0.79456	1.36588	0.93671
294	0	0	0	0	1	0	1	0	20	65	-0.72595	-1.4268	-0.65177	-0.02532	43	0.2843	-2.87286	0.54222	1.20843	0.0418	-0.72637	-0.42205	0.49581	47	9	19	14	18	27	8	7	12	56	2	-0.44712	0	1	0	0	76	1242	88	91	-1.28473	0.79456	1.36588	0.93671
294	0	0	0	0	1	1	0	0	78	11	0.49665	1.02368	1.06637	-0.04059	17	0.2843	-2.87286	0.54222	1.20843	0.0418	-0.72637	-0.42205	0.49581	82	92	19	14	18	27	8	7	12	56	2	-0.44712	0	1	0	0	76	1242	88	91	-1.28473	0.79456	1.36588	0.93671
294	0	0	0	0	1	1	1	0	81	18	0.49665	1.02368	1.15524	-0.02004	52	0.2843	-2.87286	0.54222	1.20843	0.0418	-0.72637	-0.42205	0.49581	82	92	19	14	18	27	8	7	12	56	2	-0.44712	0	1	0	0	76	1242	88	91	-1.28473	0.79456	1.36588	0.93671
297	0	0	0	0	1	0	1	0	31	44	0.18052	-0.12386	-0.32591	-0.02591	42	-0.15051	0.78244	-0.55275	-0.96716	-0.92427	-0.31877	0.82216	0.49581	71	40	17	28	14	17	6	8	18	56	1	-1.34137	1	0	0	0	101	1224	30	101	0.88336	0.7176	-0.51224	1.3856
297	0	0	0	0	1	1	1	0	56	56	1.31298	-0.59597	0.41466	-0.02532	43	-0.15051	0.78244	-0.55275	-0.96716	-0.92427	-0.31877	0.82216	0.49581	101	26	17	28	14	17	6	8	18	56	1	-1.34137	1	0	0	0	101	1224	30	101	0.88336	0.7176	-0.51224	1.3856
298	0	0	0	0	1	1	0	0	2	74	1.13543	1.04589	-1.18498	-0.04236	14	-2.10715	0.78244	-1.37399	0.99087	1.49091	1.71925	2.06638	1.51353	97	88	8	28	11	26	11	13	24	65	3	0.44712	0	0	1	0	84	695	52	100	-0.59094	-1.5441	0.20015	1.34072
298	0	0	0	0	1	1	1	0	19	82	1.13543	1.04589	-0.68139	-0.0359	25	-2.10715	0.78244	-1.37399	0.99087	1.49091	1.71925	2.06638	1.51353	97	88	8	28	11	26	11	13	24	65	3	0.44712	0	0	1	0	84	695	52	100	-0.59094	-1.5441	0.20015	1.34072
300	0	0	0	0	1	1	0	0	47	79	0.0394	1.32534	0.14806	-0.04294	13	-0.15051	0.78244	-0.00526	0.99087	0.52484	-0.31877	1.2369	0.38273	82	91	17	28	16	26	9	8	20	55	4	1.34137	0	0	0	1	100	1455	53	74	0.79664	1.70522	0.23253	0.17359
300	0	0	0	0	1	1	1	0	27	40	0.0394	1.32534	-0.4444	-0.02826	38	-0.15051	0.78244	-0.00526	0.99087	0.52484	-0.31877	1.2369	0.38273	82	91	17	28	16	26	9	8	20	55	4	1.34137	0	0	0	1	100	1455	53	74	0.79664	1.70522	0.23253	0.17359
301	0	0	0	0	1	1	0	0	20	95	0.13183	0.23651	-0.65177	-0.04001	18	1.15392	0.26026	0.54222	0.55575	-1.40731	-0.72637	-1.04415	-1.65271	84	56	23	26	18	24	5	7	9	37	4	1.34137	0	0	0	1	94	1264	40	73.5	0.27629	0.88861	-0.18842	0.15114
301	0	0	0	0	1	1	1	0	24	84	0.13183	0.23651	-0.53327	-0.03178	32	1.15392	0.26026	0.54222	0.55575	-1.40731	-0.72637	-1.04415	-1.65271	84	56	23	26	18	24	5	7	9	37	4	1.34137	0	0	0	1	94	1264	40	73.5	0.27629	0.88861	-0.18842	0.15114
306	0	0	0	0	1	0	0	0	44	62	-2.15813	1.2894	0.05919	0.02754	133	0.2843	0.26026	-0.8265	-1.18472	-0.44123	-0.72637	0.20006	0.15657	6	101	19	26	13	16	7	7	15	53	2	-0.44712	0	1	0	0	65	1193	67.5	52	-2.23869	0.58506	0.70206	-0.81398
306	0	0	0	0	1	0	1	0	49	47	-2.15813	1.2894	0.2073	-0.03413	28	0.2843	0.26026	-0.8265	-1.18472	-0.44123	-0.72637	0.20006	0.15657	6	101	19	26	13	16	7	7	15	53	2	-0.44712	0	1	0	0	65	1193	67.5	52	-2.23869	0.58506	0.70206	-0.81398
306	0	0	0	0	1	1	0	0	79	61	0.60145	1.2894	1.09599	-0.01123	67	0.2843	0.26026	-0.8265	-1.18472	-0.44123	-0.72637	0.20006	0.15657	85	101	19	26	13	16	7	7	15	53	2	-0.44712	0	1	0	0	65	1193	67.5	52	-2.23869	0.58506	0.70206	-0.81398
306	0	0	0	0	1	1	1	0	50	38	0.60145	1.2894	0.23692	-0.03061	34	0.2843	0.26026	-0.8265	-1.18472	-0.44123	-0.72637	0.20006	0.15657	85	101	19	26	13	16	7	7	15	53	2	-0.44712	0	1	0	0	65	1193	67.5	52	-2.23869	0.58506	0.70206	-0.81398
307	0	0	0	0	1	0	1	0	10	46	-0.23943	-1.449	-0.948	-0.02944	36	-0.15051	-0.52302	0.81597	-1.18472	-1.40731	0.08884	-0.83679	-0.97423	61	15	17	23	19	16	5	9	10	43	3	0.44712	0	0	1	0	101	1121	43.5	58	0.88336	0.27723	-0.07509	-0.54465
307	0	0	0	0	1	1	0	0	7	101	0.21886	0.43071	-1.03687	-0.04059	17	-0.15051	-0.52302	0.81597	-1.18472	-1.40731	0.08884	-0.83679	-0.97423	73	70	17	23	19	16	5	9	10	43	3	0.44712	0	0	1	0	101	1121	43.5	58	0.88336	0.27723	-0.07509	-0.54465
308	0	0	0	0	1	1	0	0	64	76	-0.31581	0.05477	0.65165	-0.03825	21	-0.80273	0.78244	-0.55275	0.99087	0.0418	0.90404	1.2369	0.60889	59	59	14	28	14	26	8	11	20	57	3	0.44712	0	0	1	0	87	928	11	34.5	-0.33077	-0.54792	-1.12748	-1.59955
310	0	0	0	0	1	0	0	0	11	87	-0.46121	-0.69713	-0.91837	-0.00947	70	0.2843	-0.26193	1.08971	-0.31449	0.52484	-0.72637	-0.21468	0.38273	54	23	19	24	20	20	9	7	13	55	1	-1.34137	1	0	0	0	87	1052	72.5	63	-0.33077	-0.01777	0.86397	-0.3202
310	0	0	0	0	1	0	1	0	25	74	-0.46121	-0.69713	-0.50365	-0.02826	38	0.2843	-0.26193	1.08971	-0.31449	0.52484	-0.72637	-0.21468	0.38273	54	23	19	24	20	20	9	7	13	55	1	-1.34137	1	0	0	0	87	1052	72.5	63	-0.33077	-0.01777	0.86397	-0.3202
310	0	0	0	0	1	1	0	0	19	75	-0.57446	-0.4948	-0.68139	-0.04001	18	0.2843	-0.26193	1.08971	-0.31449	0.52484	-0.72637	-0.21468	0.38273	51	29	19	24	20	20	9	7	13	55	1	-1.34137	1	0	0	0	87	1052	72.5	63	-0.33077	-0.01777	0.86397	-0.3202
310	0	0	0	0	1	1	1	0	20	66	-0.57446	-0.4948	-0.65177	-0.03472	27	0.2843	-0.26193	1.08971	-0.31449	0.52484	-0.72637	-0.21468	0.38273	51	29	19	24	20	20	9	7	13	55	1	-1.34137	1	0	0	0	87	1052	72.5	63	-0.33077	-0.01777	0.86397	-0.3202
311	0	0	0	0	1	0	1	0	52	79	-0.02732	-0.77727	0.29617	-0.03355	29	0.93651	0.52135	1.08971	0.77331	-0.44123	-0.31877	-0.42205	0.38273	67	31	22	27	20	25	7	8	12	55	2	-0.44712	0	1	0	0	101	927	86	101	0.88336	-0.5522	1.30112	1.3856
313	0	0	0	0	1	0	1	0	13	41	0.10502	-0.62969	-0.85913	-0.0265	41	-0.15051	-0.26193	0.26848	0.33819	0.52484	0.49644	0.20006	-0.29575	69	25	17	24	17	23	9	10	15	49	1	-1.34137	1	0	0	0	95	1472	1.5	83	0.36302	1.7779	-1.4351	0.57759
313	0	0	0	0	1	1	0	0	15	78	1.31298	-0.4948	-0.79988	-0.03237	31	-0.15051	-0.26193	0.26848	0.33819	0.52484	0.49644	0.20006	-0.29575	101	29	17	24	17	23	9	10	15	49	1	-1.34137	1	0	0	0	95	1472	1.5	83	0.36302	1.7779	-1.4351	0.57759
313	0	0	0	0	1	1	1	0	32	68	1.31298	-0.4948	-0.29629	-0.02826	38	-0.15051	-0.26193	0.26848	0.33819	0.52484	0.49644	0.20006	-0.29575	101	29	17	24	17	23	9	10	15	49	1	-1.34137	1	0	0	0	95	1472	1.5	83	0.36302	1.7779	-1.4351	0.57759
314	0	0	0	0	1	0	0	0	81	21	-0.04598	-1.03435	1.15524	-0.02826	38	0.2843	-0.26193	-0.55275	-0.53204	-0.44123	-0.31877	-0.00731	-0.74807	65	13	19	24	14	19	7	8	14	45	1	-1.34137	1	0	0	0	59	670	39.5	52.5	-2.75904	-1.65098	-0.20461	-0.79154
314	0	0	0	0	1	0	1	0	12	50	-0.04598	-1.03435	-0.88875	-0.03883	20	0.2843	-0.26193	-0.55275	-0.53204	-0.44123	-0.31877	-0.00731	-0.74807	65	13	19	24	14	19	7	8	14	45	1	-1.34137	1	0	0	0	59	670	39.5	52.5	-2.75904	-1.65098	-0.20461	-0.79154
314	0	0	0	0	1	1	0	0	33	80	-1.21619	-0.89946	-0.26667	-0.04177	15	0.2843	-0.26193	-0.55275	-0.53204	-0.44123	-0.31877	-0.00731	-0.74807	34	17	19	24	14	19	7	8	14	45	1	-1.34137	1	0	0	0	59	670	39.5	52.5	-2.75904	-1.65098	-0.20461	-0.79154
314	0	0	0	0	1	1	1	0	60	20	-1.21619	-0.89946	0.53316	-0.04001	18	0.2843	-0.26193	-0.55275	-0.53204	-0.44123	-0.31877	-0.00731	-0.74807	34	17	19	24	14	19	7	8	14	45	1	-1.34137	1	0	0	0	59	670	39.5	52.5	-2.75904	-1.65098	-0.20461	-0.79154
315	0	0	0	0	1	1	0	0	17	94	-0.65382	1.41867	-0.74063	-0.04118	16	0.5017	0.26026	-1.10024	-0.31449	0.52484	-0.31877	-0.62942	-1.08731	67	94	20	26	12	20	9	8	11	42	4	1.34137	0	0	0	1	98	991	14	73	0.62319	-0.27857	-1.03034	0.1287
315	0	0	0	0	1	1	1	0	20	87	-0.65382	1.41867	-0.65177	-0.03825	21	0.5017	0.26026	-1.10024	-0.31449	0.52484	-0.31877	-0.62942	-1.08731	67	94	20	26	12	20	9	8	11	42	4	1.34137	0	0	0	1	98	991	14	73	0.62319	-0.27857	-1.03034	0.1287
316	0	0	0	0	1	1	0	0	2	101	1.2882	-1.17559	-1.18498	-0.04001	18	0.5017	0.78244	-0.27901	1.20843	1.00787	-1.13397	0.40743	0.15657	101	23	20	28	15	27	10	6	16	53	3	0.44712	0	0	1	0	84	757	2	75.5	-0.59094	-1.27902	-1.41891	0.24092
316	0	0	0	0	1	1	1	0	2	90	1.2882	-1.17559	-1.18498	-0.0312	33	0.5017	0.78244	-0.27901	1.20843	1.00787	-1.13397	0.40743	0.15657	101	23	20	28	15	27	10	6	16	53	3	0.44712	0	0	1	0	84	757	2	75.5	-0.59094	-1.27902	-1.41891	0.24092
317	0	0	0	0	1	0	1	0	24	68	-1.70403	0.96464	-0.53327	-0.02944	36	0.5017	-2.35067	0.81597	-0.53204	0.0418	-0.72637	-0.83679	0.49581	19	90	20	16	19	19	8	7	10	56	2	-0.44712	0	1	0	0	68	1295	95	94	-1.97852	1.02115	1.59255	1.07138
317	0	0	0	0	1	1	0	0	76	67	-2.05334	1.14178	1.00712	-0.03825	21	0.5017	-2.35067	0.81597	-0.53204	0.0418	-0.72637	-0.83679	0.49581	9	96	20	16	19	19	8	7	10	56	2	-0.44712	0	1	0	0	68	1295	95	94	-1.97852	1.02115	1.59255	1.07138
317	0	0	0	0	1	1	1	0	62	40	-2.05334	1.14178	0.5924	-0.02415	45	0.5017	-2.35067	0.81597	-0.53204	0.0418	-0.72637	-0.83679	0.49581	9	96	20	16	19	19	8	7	10	56	2	-0.44712	0	1	0	0	68	1295	95	94	-1.97852	1.02115	1.59255	1.07138
319	0	0	0	0	1	0	1	0	65	17	0.21886	-0.56041	0.68127	-0.03061	34	-0.80273	-0.26193	-0.27901	0.77331	0.52484	-1.13397	0.61479	0.15657	73	41	14	24	15	25	9	6	17	53	3	0.44712	0	0	1	0	99	976	30.5	66	0.70991	-0.3427	-0.49605	-0.18553
319	0	0	0	0	1	1	0	0	41	61	0.18067	-0.18447	-0.02968	-0.04001	18	-0.80273	-0.26193	-0.27901	0.77331	0.52484	-1.13397	0.61479	0.15657	72	52	14	24	15	25	9	6	17	53	3	0.44712	0	0	1	0	99	976	30.5	66	0.70991	-0.3427	-0.49605	-0.18553
319	0	0	0	0	1	1	1	0	41	52	0.18067	-0.18447	-0.02968	-0.03413	28	-0.80273	-0.26193	-0.27901	0.77331	0.52484	-1.13397	0.61479	0.15657	72	52	14	24	15	25	9	6	17	53	3	0.44712	0	0	1	0	99	976	30.5	66	0.70991	-0.3427	-0.49605	-0.18553
321	0	0	0	0	1	1	0	0	12	38	-2.27133	0.2054	-0.88875	-0.03002	35	0.93651	0.52135	-0.27901	0.33819	-0.92427	0.08884	-0.21468	-0.86115	32	55	22	27	15	23	6	9	13	44	4	1.34137	0	0	0	1	101	1227	84.5	79	0.88336	0.73042	1.25254	0.39803
321	0	0	0	0	1	1	1	0	29	60	-2.27133	0.2054	-0.38516	-0.02885	37	0.93651	0.52135	-0.27901	0.33819	-0.92427	0.08884	-0.21468	-0.86115	32	55	22	27	15	23	6	9	13	44	4	1.34137	0	0	0	1	101	1227	84.5	79	0.88336	0.73042	1.25254	0.39803
324	0	0	0	0	1	0	1	0	64	49	0.18052	-0.05642	0.65165	-0.03061	34	0.2843	0.52135	-0.55275	0.12063	0.0418	0.08884	0.40743	0.15657	71	42	19	27	14	22	8	9	16	53	1	-1.34137	1	0	0	0	91	970	57	66.5	0.01612	-0.36836	0.36206	-0.16308
324	0	0	0	0	1	1	0	0	21	80	0.14277	0.01102	-0.62214	-0.04118	16	0.2843	0.52135	-0.55275	0.12063	0.0418	0.08884	0.40743	0.15657	70	44	19	27	14	22	8	9	16	53	1	-1.34137	1	0	0	0	91	970	57	66.5	0.01612	-0.36836	0.36206	-0.16308
324	0	0	0	0	1	1	1	0	38	67	0.14277	0.01102	-0.11855	-0.03178	32	0.2843	0.52135	-0.55275	0.12063	0.0418	0.08884	0.40743	0.15657	70	44	19	27	14	22	8	9	16	53	1	-1.34137	1	0	0	0	91	970	57	66.5	0.01612	-0.36836	0.36206	-0.16308
325	0	0	0	0	1	0	0	0	2	1	-1.70692	-1.43901	-1.18498	-0.00477	78	-0.58532	0.26026	0.54222	-1.40228	-1.40731	0.08884	0.61479	1.51353	21	1	15	26	18	15	5	9	17	65	1	-1.34137	1	0	0	0	101	1056	101	100	0.88336	-0.00067	1.78684	1.34072
325	0	0	0	0	1	1	0	0	101	49	-0.53671	1.93317	1.7477	-0.04236	14	-0.58532	0.26026	0.54222	-1.40228	-1.40731	0.08884	0.61479	1.51353	52	101	15	26	18	15	5	9	17	65	1	-1.34137	1	0	0	0	101	1056	101	100	0.88336	-0.00067	1.78684	1.34072
325	0	0	0	0	1	1	1	0	1	101	-0.53671	1.93317	-1.2146	-0.03942	19	-0.58532	0.26026	0.54222	-1.40228	-1.40731	0.08884	0.61479	1.51353	52	101	15	26	18	15	5	9	17	65	1	-1.34137	1	0	0	0	101	1056	101	100	0.88336	-0.00067	1.78684	1.34072
327	0	0	0	0	1	0	1	0	29	70	-0.04847	-0.59458	-0.38516	-0.03648	24	-1.88975	0.26026	-0.55275	0.55575	-0.44123	0.08884	0.61479	-0.74807	66	40	9	26	14	24	7	9	17	45	3	0.44712	0	0	1	0	101	1031	54.5	53.5	0.88336	-0.10756	0.2811	-0.74665
327	0	0	0	0	1	1	0	0	59	74	-0.65952	-0.25282	0.50353	-0.03883	20	-1.88975	0.26026	-0.55275	0.55575	-0.44123	0.08884	0.61479	-0.74807	50	50	9	26	14	24	7	9	17	45	3	0.44712	0	0	1	0	101	1031	54.5	53.5	0.88336	-0.10756	0.2811	-0.74665
331	0	0	0	0	1	0	1	0	101	32	1.2882	0.43071	1.7477	-0.03061	34	-1.02013	1.30463	-1.10024	0.33819	1.00787	0.49644	1.02953	0.72197	101	70	13	30	12	23	10	10	19	58	3	0.44712	0	0	1	0	101	922	47	95	0.88336	-0.57358	0.03825	1.11627
331	0	0	0	0	1	1	0	0	17	101	1.2882	1.49019	-0.74063	-0.04294	13	-1.02013	1.30463	-1.10024	0.33819	1.00787	0.49644	1.02953	0.72197	101	101	13	30	12	23	10	10	19	58	3	0.44712	0	0	1	0	101	922	47	95	0.88336	-0.57358	0.03825	1.11627
331	0	0	0	0	1	1	1	0	85	67	1.2882	1.49019	1.27373	-0.03472	27	-1.02013	1.30463	-1.10024	0.33819	1.00787	0.49644	1.02953	0.72197	101	101	13	30	12	23	10	10	19	58	3	0.44712	0	0	1	0	101	922	47	95	0.88336	-0.57358	0.03825	1.11627
332	0	0	0	0	1	1	0	0	15	86	-0.79246	1.13868	-0.79988	-0.04353	12	-0.36792	0.52135	-1.10024	0.77331	0.52484	-1.13397	0.82216	1.85277	64	85	16	27	12	25	9	6	18	68	4	1.34137	0	0	0	1	96	1035	68.5	87.5	0.44974	-0.09046	0.73444	0.7796
332	0	0	0	0	1	1	1	0	26	89	-0.79246	1.13868	-0.47403	-0.04001	18	-0.36792	0.52135	-1.10024	0.77331	0.52484	-1.13397	0.82216	1.85277	64	85	16	27	12	25	9	6	18	68	4	1.34137	0	0	0	1	96	1035	68.5	87.5	0.44974	-0.09046	0.73444	0.7796
335	0	0	0	0	1	0	1	0	16	84	-0.19697	-0.66341	-0.77026	0.00757	99	0.5017	-0.00084	-0.00526	0.55575	1.00787	0.49644	-0.00731	-0.86115	61	24	20	25	16	24	10	10	14	44	1	-1.34137	1	0	0	0	91	1353	99.5	99.5	0.01612	1.26913	1.73826	1.31827
335	0	0	0	0	1	1	0	0	15	101	0.558	0.65174	-0.79988	-0.02356	46	0.5017	-0.00084	-0.00526	0.55575	1.00787	0.49644	-0.00731	-0.86115	81	63	20	25	16	24	10	10	14	44	1	-1.34137	1	0	0	0	91	1353	99.5	99.5	0.01612	1.26913	1.73826	1.31827
335	0	0	0	0	1	1	1	0	20	97	0.558	0.65174	-0.65177	-0.02415	45	0.5017	-0.00084	-0.00526	0.55575	1.00787	0.49644	-0.00731	-0.86115	81	63	20	25	16	24	10	10	14	44	1	-1.34137	1	0	0	0	91	1353	99.5	99.5	0.01612	1.26913	1.73826	1.31827
349	0	0	0	0	1	0	1	0	31	82	-1.49444	-0.98394	-0.32591	-0.03531	26	0.5017	-1.3063	1.08971	-0.53204	-0.92427	-1.13397	-1.45889	-0.86115	25	24	20	20	20	19	6	6	7	44	2	-0.44712	0	1	0	0	87	965	67	57	-0.33077	-0.38973	0.68587	-0.58953
349	0	0	0	0	1	1	0	0	12	72	-0.58622	-0.60013	-0.88875	-0.03472	27	0.5017	-1.3063	1.08971	-0.53204	-0.92427	-1.13397	-1.45889	-0.86115	51	37	20	20	20	19	6	6	7	44	2	-0.44712	0	1	0	0	87	965	67	57	-0.33077	-0.38973	0.68587	-0.58953
349	0	0	0	0	1	1	1	0	15	62	-0.58622	-0.60013	-0.79988	-0.03355	29	0.5017	-1.3063	1.08971	-0.53204	-0.92427	-1.13397	-1.45889	-0.86115	51	37	20	20	20	19	6	6	7	44	2	-0.44712	0	1	0	0	87	965	67	57	-0.33077	-0.38973	0.68587	-0.58953
355	0	0	0	0	1	1	0	0	17	96	0.448	0.77248	-0.74063	-0.03648	24	0.5017	1.30463	0.26848	0.99087	0.0418	-0.31877	0.40743	0.04349	79	80	20	30	17	26	8	8	16	52	3	0.44712	0	0	1	0	100	1287	5	79	0.79664	0.98695	-1.32177	0.39803
355	0	0	0	0	1	1	1	0	16	96	0.448	0.77248	-0.77026	-0.03237	31	0.5017	1.30463	0.26848	0.99087	0.0418	-0.31877	0.40743	0.04349	79	80	20	30	17	26	8	8	16	52	3	0.44712	0	0	1	0	100	1287	5	79	0.79664	0.98695	-1.32177	0.39803
358	0	0	0	0	1	1	0	0	53	59	0.8681	1.11424	0.32579	-0.0359	25	0.5017	0.52135	-1.10024	-0.09693	0.0418	-0.31877	-0.00731	0.83505	90	90	20	27	12	21	8	8	14	59	3	0.44712	0	0	1	0	77	995	41	51.5	-1.19801	-0.26147	-0.15604	-0.83643
397	0	0	0	0	1	1	0	0	1	101	0.98267	1.14842	-1.2146	-0.0359	25	0.93651	0.78244	1.91095	-2.27252	-1.40731	-0.72637	-0.83679	-1.53963	93	91	22	28	23	11	5	7	10	38	3	0.44712	0	0	1	0	101	1333	84	93.5	0.88336	1.18362	1.23635	1.04893
400	0	0	0	0	1	1	1	0	16	81	0.14734	1.2894	-0.77026	-0.01299	64	0.06689	-0.78412	-0.27901	-0.09693	1.49091	1.71925	1.2369	-0.97423	72	101	18	22	15	21	11	13	20	43	2	-0.44712	0	1	0	0	79	1070	40.5	32	-1.02456	0.05918	-0.17223	-1.71177
412	0	0	0	0	1	0	0	0	2	100	-0.92685	-1.85912	-1.18498	-0.01769	56	0.2843	1.30463	1.36346	-1.40228	-0.44123	-0.31877	-1.04415	0.38273	43	3	19	30	21	15	7	8	9	55	3	0.44712	0	0	1	0	98	1179	7.5	67	0.62319	0.5252	-1.24082	-0.14064
412	0	0	0	0	1	0	1	0	1	101	-0.92685	-1.85912	-1.2146	0.06278	193	0.2843	1.30463	1.36346	-1.40228	-0.44123	-0.31877	-1.04415	0.38273	43	3	19	30	21	15	7	8	9	55	3	0.44712	0	0	1	0	98	1179	7.5	67	0.62319	0.5252	-1.24082	-0.14064
412	0	0	0	0	1	1	0	0	1	101	0.21886	-1.449	-1.2146	1.6292	2860	0.2843	1.30463	1.36346	-1.40228	-0.44123	-0.31877	-1.04415	0.38273	73	15	19	30	21	15	7	8	9	55	3	0.44712	0	0	1	0	98	1179	7.5	67	0.62319	0.5252	-1.24082	-0.14064
412	0	0	0	0	1	1	1	0	1	101	0.21886	-1.449	-1.2146	1.4947	2631	0.2843	1.30463	1.36346	-1.40228	-0.44123	-0.31877	-1.04415	0.38273	73	15	19	30	21	15	7	8	9	55	3	0.44712	0	0	1	0	98	1179	7.5	67	0.62319	0.5252	-1.24082	-0.14064
417	0	0	0	0	1	1	0	0	15	96	-1.04143	-0.11611	-0.79988	-0.03766	22	-2.32456	0.78244	-1.37399	1.86111	2.94002	1.71925	1.2369	0.72197	40	54	7	28	11	30	14	13	20	58	3	0.44712	0	0	1	0	97	988	1	41	0.53646	-0.2914	-1.45129	-1.30777
441	0	0	0	0	1	1	0	0	1	100	0.82505	-1.38118	-1.2146	-0.04177	15	-1.45494	0.78244	-0.27901	1.20843	1.49091	1.71925	0.82216	-0.06959	99	4	11	28	15	27	11	13	18	51	4	1.34137	0	0	0	1	99	847	73	99.5	0.70991	-0.89423	0.88016	1.31827
441	0	0	0	0	1	1	1	0	1	101	0.82505	-1.38118	-1.2146	-0.03707	23	-1.45494	0.78244	-0.27901	1.20843	1.49091	1.71925	0.82216	-0.06959	99	4	11	28	15	27	11	13	18	51	4	1.34137	0	0	0	1	99	847	73	99.5	0.70991	-0.89423	0.88016	1.31827
454	0	0	0	0	1	0	1	0	76	101	1.31298	1.39362	1.00712	-0.02121	50	0.2843	-0.26193	-0.55275	1.42599	1.00787	1.71925	1.65164	2.07893	101	85	19	24	14	28	10	13	22	70	1	-1.34137	1	0	0	0	101	1501	53.5	101	0.88336	1.90189	0.24872	1.3856
454	0	0	0	0	1	1	1	0	4	101	1.31298	1.62967	-1.12573	-0.02591	42	0.2843	-0.26193	-0.55275	1.42599	1.00787	1.71925	1.65164	2.07893	101	92	19	24	14	28	10	13	22	70	1	-1.34137	1	0	0	0	101	1501	53.5	101	0.88336	1.90189	0.24872	1.3856
475	0	0	0	0	1	0	0	0	5	22	0.53158	-0.95442	-1.09611	0.02812	134	0.06689	-0.26193	0.81597	0.33819	-1.40731	0.08884	0.40743	0.15657	83	25	18	24	19	23	5	9	16	53	2	-0.44712	0	1	0	0	101	1289	101	101	0.88336	0.9955	1.78684	1.3856
475	0	0	0	0	1	0	1	0	31	71	0.53158	-0.95442	-0.32591	-0.01064	68	0.06689	-0.26193	0.81597	0.33819	-1.40731	0.08884	0.40743	0.15657	83	25	18	24	19	23	5	9	16	53	2	-0.44712	0	1	0	0	101	1289	101	101	0.88336	0.9955	1.78684	1.3856
475	0	0	0	0	1	1	0	0	91	15	0.2172	0.61035	1.45147	-0.02297	47	0.06689	-0.26193	0.81597	0.33819	-1.40731	0.08884	0.40743	0.15657	74	78	18	24	19	23	5	9	16	53	2	-0.44712	0	1	0	0	101	1289	101	101	0.88336	0.9955	1.78684	1.3856
475	0	0	0	0	1	1	1	0	73	74	0.2172	0.61035	0.91825	-0.03766	22	0.06689	-0.26193	0.81597	0.33819	-1.40731	0.08884	0.40743	0.15657	74	78	18	24	19	23	5	9	16	53	2	-0.44712	0	1	0	0	101	1289	101	101	0.88336	0.9955	1.78684	1.3856
478	0	0	0	0	1	1	0	0	38	79	0.56258	0.77248	-0.11855	-0.04236	14	0.2843	-0.26193	0.54222	-0.96716	0.0418	-0.72637	-0.21468	-1.31347	82	80	19	24	18	17	8	7	13	40	3	0.44712	0	0	1	0	90	783	14.5	50.5	-0.0706	-1.16786	-1.01415	-0.88132
478	0	0	0	0	1	1	1	0	41	67	0.56258	0.77248	-0.02968	-0.03531	26	0.2843	-0.26193	0.54222	-0.96716	0.0418	-0.72637	-0.21468	-1.31347	82	80	19	24	18	17	8	7	13	40	3	0.44712	0	0	1	0	90	783	14.5	50.5	-0.0706	-1.16786	-1.01415	-0.88132
499	0	0	0	0	1	1	0	0	1	100	0.54776	-0.97675	-1.2146	-0.03825	21	1.15392	-0.00084	-0.00526	-1.18472	-0.92427	-0.31877	-0.62942	-0.40883	93	17	23	25	16	16	6	8	11	48	4	1.34137	0	0	0	1	99	1280	45	63	0.70991	0.95702	-0.02652	-0.3202
499	0	0	0	0	1	1	1	0	1	101	0.54776	-0.97675	-1.2146	-0.0359	25	1.15392	-0.00084	-0.00526	-1.18472	-0.92427	-0.31877	-0.62942	-0.40883	93	17	23	25	16	16	6	8	11	48	4	1.34137	0	0	0	1	99	1280	45	63	0.70991	0.95702	-0.02652	-0.3202
500	0	0	0	0	1	0	0	0	77	53	-1.34704	-0.69677	1.03675	0.00933	102	-1.02013	-1.56739	-0.00526	1.86111	0.0418	-0.31877	-0.00731	-1.08731	52	26	13	19	16	30	8	8	14	42	4	1.34137	0	0	0	1	91	1383	4.5	89	0.01612	1.39739	-1.33796	0.84693
500	0	0	0	0	1	0	1	0	1	55	-1.34704	-0.69677	-1.2146	-0.00888	71	-1.02013	-1.56739	-0.00526	1.86111	0.0418	-0.31877	-0.00731	-1.08731	52	26	13	19	16	30	8	8	14	42	4	1.34137	0	0	0	1	91	1383	4.5	89	0.01612	1.39739	-1.33796	0.84693
500	0	0	0	0	1	1	0	0	86	82	-0.33032	1.57421	1.30335	-0.0359	25	-1.02013	-1.56739	-0.00526	1.86111	0.0418	-0.31877	-0.00731	-1.08731	74	99	13	19	16	30	8	8	14	42	4	1.34137	0	0	0	1	91	1383	4.5	89	0.01612	1.39739	-1.33796	0.84693
500	0	0	0	0	1	1	1	0	95	85	-0.33032	1.57421	1.56996	-0.03296	30	-1.02013	-1.56739	-0.00526	1.86111	0.0418	-0.31877	-0.00731	-1.08731	74	99	13	19	16	30	8	8	14	42	4	1.34137	0	0	0	1	91	1383	4.5	89	0.01612	1.39739	-1.33796	0.84693
501	0	0	0	0	1	0	0	0	41	73	0.54776	-0.54122	-0.02968	0.00346	92	0.06689	0.52135	-0.8265	0.12063	1.97394	0.49644	1.2369	0.60889	93	31	18	27	13	22	12	10	20	57	4	1.34137	0	0	0	1	101	1169	37.5	93	0.88336	0.48245	-0.26938	1.02649
501	0	0	0	0	1	0	1	0	87	23	0.54776	-0.54122	1.33298	-0.00535	77	0.06689	0.52135	-0.8265	0.12063	1.97394	0.49644	1.2369	0.60889	93	31	18	27	13	22	12	10	20	57	4	1.34137	0	0	0	1	101	1169	37.5	93	0.88336	0.48245	-0.26938	1.02649
501	0	0	0	0	1	1	0	0	87	85	0.68641	-0.82121	1.33298	-0.04059	17	0.06689	0.52135	-0.8265	0.12063	1.97394	0.49644	1.2369	0.60889	96	22	18	27	13	22	12	10	20	57	4	1.34137	0	0	0	1	101	1169	37.5	93	0.88336	0.48245	-0.26938	1.02649
501	0	0	0	0	1	1	1	0	88	82	0.68641	-0.82121	1.3626	-0.03355	29	0.06689	0.52135	-0.8265	0.12063	1.97394	0.49644	1.2369	0.60889	96	22	18	27	13	22	12	10	20	57	4	1.34137	0	0	0	1	101	1169	37.5	93	0.88336	0.48245	-0.26938	1.02649
512	0	0	0	0	1	0	1	0	79	24	-0.9006	-1.07251	1.09599	-0.01651	58	0.2843	-0.78412	2.45844	0.33819	-0.44123	-0.72637	0.40743	1.62661	42	21	19	22	25	23	7	7	16	66	2	-0.44712	0	1	0	0	100	826	91.5	95	0.79664	-0.98402	1.47921	1.11627
512	0	0	0	0	1	1	0	0	101	61	0.322	0.5513	1.7477	-0.04059	17	0.2843	-0.78412	2.45844	0.33819	-0.44123	-0.72637	0.40743	1.62661	77	76	19	22	25	23	7	7	16	66	2	-0.44712	0	1	0	0	100	826	91.5	95	0.79664	-0.98402	1.47921	1.11627
512	0	0	0	0	1	1	1	0	14	101	0.322	0.5513	-0.8295	-0.02709	40	0.2843	-0.78412	2.45844	0.33819	-0.44123	-0.72637	0.40743	1.62661	77	76	19	22	25	23	7	7	16	66	2	-0.44712	0	1	0	0	100	826	91.5	95	0.79664	-0.98402	1.47921	1.11627
516	0	0	0	0	1	1	0	0	11	91	0.14248	-0.32117	-0.91837	-0.03942	19	-0.15051	-0.00084	0.26848	0.55575	-0.92427	-0.72637	-0.21468	0.60889	71	48	17	25	17	24	6	7	13	57	3	0.44712	0	0	1	0	100	1233	76	89.5	0.79664	0.75608	0.9773	0.86938
516	0	0	0	0	1	1	1	0	33	84	0.14248	-0.32117	-0.26667	-0.02709	40	-0.15051	-0.00084	0.26848	0.55575	-0.92427	-0.72637	-0.21468	0.60889	71	48	17	25	17	24	6	7	13	57	3	0.44712	0	0	1	0	100	1233	76	89.5	0.79664	0.75608	0.9773	0.86938
532	0	0	0	0	1	0	0	0	85	82	0.59575	-0.05642	1.27373	0.00287	91	-1.45494	0.26026	-1.92148	0.33819	1.00787	-0.31877	1.44427	2.07893	82	42	11	26	9	23	10	8	21	70	1	-1.34137	1	0	0	0	93	880	60	84.5	0.18957	-0.75314	0.4592	0.64493
532	0	0	0	0	1	0	1	0	69	72	0.59575	-0.05642	0.79976	-0.0218	49	-1.45494	0.26026	-1.92148	0.33819	1.00787	-0.31877	1.44427	2.07893	82	42	11	26	9	23	10	8	21	70	1	-1.34137	1	0	0	0	93	880	60	84.5	0.18957	-0.75314	0.4592	0.64493
532	0	0	0	0	1	1	0	0	93	91	0.44476	0.2808	1.51071	-0.04353	12	-1.45494	0.26026	-1.92148	0.33819	1.00787	-0.31877	1.44427	2.07893	78	52	11	26	9	23	10	8	21	70	1	-1.34137	1	0	0	0	93	880	60	84.5	0.18957	-0.75314	0.4592	0.64493
532	0	0	0	0	1	1	1	0	78	62	0.44476	0.2808	1.06637	-0.03883	20	-1.45494	0.26026	-1.92148	0.33819	1.00787	-0.31877	1.44427	2.07893	78	52	11	26	9	23	10	8	21	70	1	-1.34137	1	0	0	0	93	880	60	84.5	0.18957	-0.75314	0.4592	0.64493
534	0	0	0	0	1	0	0	0	47	25	-0.3417	-0.74775	0.14806	-0.0171	57	0.06689	0.26026	-0.00526	1.64355	0.0418	1.31165	1.02953	-1.42655	58	32	18	26	16	29	8	12	19	39	2	-0.44712	0	1	0	0	100	936	43	58	0.79664	-0.51372	-0.09128	-0.54465
534	0	0	0	0	1	0	1	0	26	68	-0.3417	-0.74775	-0.47403	-0.03531	26	0.06689	0.26026	-0.00526	1.64355	0.0418	1.31165	1.02953	-1.42655	58	32	18	26	16	29	8	12	19	39	2	-0.44712	0	1	0	0	100	936	43	58	0.79664	-0.51372	-0.09128	-0.54465
534	0	0	0	0	1	1	0	0	16	82	-0.23691	0.10844	-0.77026	-0.04294	13	0.06689	0.26026	-0.00526	1.64355	0.0418	1.31165	1.02953	-1.42655	61	61	18	26	16	29	8	12	19	39	2	-0.44712	0	1	0	0	100	936	43	58	0.79664	-0.51372	-0.09128	-0.54465
534	0	0	0	0	1	1	1	0	18	92	-0.23691	0.10844	-0.71101	-0.03002	35	0.06689	0.26026	-0.00526	1.64355	0.0418	1.31165	1.02953	-1.42655	61	61	18	26	16	29	8	12	19	39	2	-0.44712	0	1	0	0	100	936	43	58	0.79664	-0.51372	-0.09128	-0.54465
536	0	0	0	0	1	0	0	0	26	64	-1.35471	-0.12775	-0.47403	-0.00888	71	-1.45494	-0.52302	0.81597	0.77331	0.0418	0.90404	0.20006	-0.29575	29	53	11	23	19	25	8	11	15	49	2	-0.44712	0	1	0	0	101	1267	71	50	0.88336	0.90144	0.8154	-0.90376
536	0	0	0	0	1	1	0	0	71	49	0.18227	-0.27537	0.85901	-0.03648	24	-1.45494	-0.52302	0.81597	0.77331	0.0418	0.90404	0.20006	-0.29575	73	48	11	23	19	25	8	11	15	49	2	-0.44712	0	1	0	0	101	1267	71	50	0.88336	0.90144	0.8154	-0.90376
542	0	0	0	0	1	0	1	0	99	44	1.16198	1.66339	1.68845	-0.03883	20	-2.75937	1.30463	-2.19522	1.86111	2.45698	0.90404	2.27374	1.51353	97	93	5	30	8	30	13	11	25	65	1	-1.34137	1	0	0	0	99	505	1	95.5	0.70991	-2.35642	-1.45129	1.13871
542	0	0	0	0	1	1	0	0	15	84	1.12424	1.22501	-0.79988	-0.04177	15	-2.75937	1.30463	-2.19522	1.86111	2.45698	0.90404	2.27374	1.51353	96	80	5	30	8	30	13	11	25	65	1	-1.34137	1	0	0	0	99	505	1	95.5	0.70991	-2.35642	-1.45129	1.13871
542	0	0	0	0	1	1	1	0	77	65	1.12424	1.22501	1.03675	-0.04177	15	-2.75937	1.30463	-2.19522	1.86111	2.45698	0.90404	2.27374	1.51353	96	80	5	30	8	30	13	11	25	65	1	-1.34137	1	0	0	0	99	505	1	95.5	0.70991	-2.35642	-1.45129	1.13871
554	0	0	0	0	1	1	0	0	1	100	-3.38049	-0.23013	-1.2146	-0.0265	41	0.93651	-2.08958	1.91095	-2.49008	-0.92427	-1.13397	-1.45889	-1.87887	8	41	22	17	23	10	6	6	7	35	4	1.34137	0	0	0	1	94	1659	69	87.5	0.27629	2.5774	0.75063	0.7796
554	0	0	0	0	1	1	1	0	3	97	-3.38049	-0.23013	-1.15536	-0.02356	46	0.93651	-2.08958	1.91095	-2.49008	-0.92427	-1.13397	-1.45889	-1.87887	8	41	22	17	23	10	6	6	7	35	4	1.34137	0	0	0	1	94	1659	69	87.5	0.27629	2.5774	0.75063	0.7796
558	0	0	0	0	1	0	1	0	60	61	-1.16218	-0.23013	0.53316	-0.01123	67	-2.32456	0.78244	-0.8265	1.64355	1.49091	1.71925	1.02953	-0.18267	56	41	7	28	13	29	11	13	19	50	4	1.34137	0	0	0	1	81	1529	14	50.5	-0.85112	2.0216	-1.03034	-0.88132
558	0	0	0	0	1	1	0	0	29	72	-1.57811	-1.07008	-0.38516	-0.02826	38	-2.32456	0.78244	-0.8265	1.64355	1.49091	1.71925	1.02953	-0.18267	47	14	7	28	13	29	11	13	19	50	4	1.34137	0	0	0	1	81	1529	14	50.5	-0.85112	2.0216	-1.03034	-0.88132
558	0	0	0	0	1	1	1	0	71	54	-1.57811	-1.07008	0.85901	-0.02532	43	-2.32456	0.78244	-0.8265	1.64355	1.49091	1.71925	1.02953	-0.18267	47	14	7	28	13	29	11	13	19	50	4	1.34137	0	0	0	1	81	1529	14	50.5	-0.85112	2.0216	-1.03034	-0.88132
605	0	0	0	0	1	0	0	0	29	23	-0.23691	-0.6887	-0.38516	-0.02415	45	0.93651	-3.39504	1.6372	-0.53204	-0.92427	-0.31877	-1.04415	2.53125	61	34	22	12	22	19	6	8	9	74	2	-0.44712	0	1	0	0	92	1009	41.5	46.5	0.10285	-0.20162	-0.13985	-1.06088
625	0	0	0	0	1	0	1	0	36	70	-1.51818	-0.59597	-0.1778	-0.02885	37	1.58873	-0.26193	0.81597	-1.18472	-1.40731	0.08884	-1.04415	-1.08731	26	26	25	24	19	16	5	9	9	42	1	-1.34137	1	0	0	0	65	747	55.5	73.5	-2.23869	-1.32177	0.31349	0.15114
625	0	0	0	0	1	1	0	0	21	76	-0.64996	0.01102	-0.62214	-0.03942	19	1.58873	-0.26193	0.81597	-1.18472	-1.40731	0.08884	-1.04415	-1.08731	49	44	25	24	19	16	5	9	9	42	1	-1.34137	1	0	0	0	65	747	55.5	73.5	-2.23869	-1.32177	0.31349	0.15114
625	0	0	0	0	1	1	1	0	21	67	-0.64996	0.01102	-0.62214	-0.03825	21	1.58873	-0.26193	0.81597	-1.18472	-1.40731	0.08884	-1.04415	-1.08731	49	44	25	24	19	16	5	9	9	42	1	-1.34137	1	0	0	0	65	747	55.5	73.5	-2.23869	-1.32177	0.31349	0.15114
631	0	0	0	0	1	0	1	0	22	72	-0.12485	-1.38065	-0.59252	-0.02944	36	0.2843	-0.52302	-0.00526	0.33819	-0.92427	-0.72637	0.40743	1.40045	64	17	19	23	16	23	6	7	16	64	3	0.44712	0	0	1	0	90	1043	3.5	45.5	-0.0706	-0.05625	-1.37034	-1.10576
631	0	0	0	0	1	1	0	0	20	85	0.10429	0.6016	-0.65177	-0.03531	26	0.2843	-0.52302	-0.00526	0.33819	-0.92427	-0.72637	0.40743	1.40045	70	75	19	23	16	23	6	7	16	64	3	0.44712	0	0	1	0	90	1043	3.5	45.5	-0.0706	-0.05625	-1.37034	-1.10576
631	0	0	0	0	1	1	1	0	21	84	0.10429	0.6016	-0.62214	-0.02474	44	0.2843	-0.52302	-0.00526	0.33819	-0.92427	-0.72637	0.40743	1.40045	70	75	19	23	16	23	6	7	16	64	3	0.44712	0	0	1	0	90	1043	3.5	45.5	-0.0706	-0.05625	-1.37034	-1.10576
650	0	0	0	0	1	0	1	0	83	85	0.0661	0.94336	1.21448	-0.03237	31	-1.02013	-0.52302	0.54222	0.77331	2.45698	1.31165	1.2369	0.94813	69	85	13	23	18	25	13	12	20	60	3	0.44712	0	0	1	0	93	1290	93.5	81	0.18957	0.99977	1.54398	0.48781
650	0	0	0	0	1	1	1	0	43	50	1.17362	1.38766	0.02956	-0.02709	40	-1.02013	-0.52302	0.54222	0.77331	2.45698	1.31165	1.2369	0.94813	98	98	13	23	18	25	13	12	20	60	3	0.44712	0	0	1	0	93	1290	93.5	81	0.18957	0.99977	1.54398	0.48781
667	0	0	0	0	1	1	1	0	81	68	-0.79246	0.92092	1.15524	-0.0359	25	0.06689	-1.82849	1.6372	-0.7496	1.00787	0.49644	-0.00731	-1.08731	64	78	18	18	22	18	10	10	14	42	4	1.34137	0	0	0	1	81	942	59.5	63	-0.85112	-0.48807	0.44301	-0.3202
671	0	0	0	0	1	0	0	0	52	48	-0.20123	-1.07306	0.29617	-0.02474	44	0.5017	-0.52302	1.36346	-0.09693	0.0418	0.49644	1.02953	0.38273	62	26	20	23	21	21	8	10	19	55	3	0.44712	0	0	1	0	90	754	47	72	-0.0706	-1.29185	0.03825	0.08381
671	0	0	0	0	1	0	1	0	94	10	-0.20123	-1.07306	1.54034	-0.03472	27	0.5017	-0.52302	1.36346	-0.09693	0.0418	0.49644	1.02953	0.38273	62	26	20	23	21	21	8	10	19	55	3	0.44712	0	0	1	0	90	754	47	72	-0.0706	-1.29185	0.03825	0.08381
671	0	0	0	0	1	1	0	0	44	56	0.448	0.53324	0.05919	-0.04001	18	0.5017	-0.52302	1.36346	-0.09693	0.0418	0.49644	1.02953	0.38273	79	73	20	23	21	21	8	10	19	55	3	0.44712	0	0	1	0	90	754	47	72	-0.0706	-1.29185	0.03825	0.08381
671	0	0	0	0	1	1	1	0	38	41	0.448	0.53324	-0.11855	-0.03002	35	0.5017	-0.52302	1.36346	-0.09693	0.0418	0.49644	1.02953	0.38273	79	73	20	23	21	21	8	10	19	55	3	0.44712	0	0	1	0	90	754	47	72	-0.0706	-1.29185	0.03825	0.08381
676	0	0	0	0	1	0	0	0	26	17	-1.44268	-0.52852	-0.47403	-0.01651	58	-1.67234	0.26026	-0.55275	0.33819	0.0418	2.12685	0.82216	0.26965	28	28	10	26	14	23	8	14	18	54	1	-1.34137	1	0	0	0	101	822	1	73.5	0.88336	-1.00112	-1.45129	0.15114
676	0	0	0	0	1	0	1	0	16	20	-1.44268	-0.52852	-0.77026	-0.03531	26	-1.67234	0.26026	-0.55275	0.33819	0.0418	2.12685	0.82216	0.26965	28	28	10	26	14	23	8	14	18	54	1	-1.34137	1	0	0	0	101	822	1	73.5	0.88336	-1.00112	-1.45129	0.15114
676	0	0	0	0	1	1	0	0	1	101	-0.72545	-0.42736	-1.2146	-0.04294	13	-1.67234	0.26026	-0.55275	0.33819	0.0418	2.12685	0.82216	0.26965	47	31	10	26	14	23	8	14	18	54	1	-1.34137	1	0	0	0	101	822	1	73.5	0.88336	-1.00112	-1.45129	0.15114
676	0	0	0	0	1	1	1	0	1	101	-0.72545	-0.42736	-1.2146	-0.0359	25	-1.67234	0.26026	-0.55275	0.33819	0.0418	2.12685	0.82216	0.26965	47	31	10	26	14	23	8	14	18	54	1	-1.34137	1	0	0	0	101	822	1	73.5	0.88336	-1.00112	-1.45129	0.15114
689	0	0	0	0	1	0	0	0	5	97	0.98569	1.2894	-1.09611	-0.00829	72	1.15392	1.04353	-0.8265	-2.49008	-0.44123	-0.72637	-1.66626	-0.52191	96	101	23	29	13	10	7	7	6	47	2	-0.44712	0	1	0	0	101	935	27	101	0.88336	-0.518	-0.60938	1.3856
689	0	0	0	0	1	0	1	0	5	94	0.98569	1.2894	-1.09611	-0.0265	41	1.15392	1.04353	-0.8265	-2.49008	-0.44123	-0.72637	-1.66626	-0.52191	96	101	23	29	13	10	7	7	6	47	2	-0.44712	0	1	0	0	101	935	27	101	0.88336	-0.518	-0.60938	1.3856
689	0	0	0	0	1	1	0	0	5	95	1.02062	1.2894	-1.09611	-0.04059	17	1.15392	1.04353	-0.8265	-2.49008	-0.44123	-0.72637	-1.66626	-0.52191	97	101	23	29	13	10	7	7	6	47	2	-0.44712	0	1	0	0	101	935	27	101	0.88336	-0.518	-0.60938	1.3856
689	0	0	0	0	1	1	1	0	97	96	1.02062	1.2894	1.62921	-0.03707	23	1.15392	1.04353	-0.8265	-2.49008	-0.44123	-0.72637	-1.66626	-0.52191	97	101	23	29	13	10	7	7	6	47	2	-0.44712	0	1	0	0	101	935	27	101	0.88336	-0.518	-0.60938	1.3856
692	0	0	0	0	1	1	0	0	98	89	0.91748	1.63643	1.65883	-0.0359	25	-0.80273	0.78244	-0.8265	0.77331	0.0418	0.08884	1.2369	1.62661	101	101	14	28	13	25	8	9	20	66	4	1.34137	0	0	0	1	100	1210	65	45.5	0.79664	0.65774	0.62111	-1.10576
692	0	0	0	0	1	1	1	0	99	79	0.91748	1.63643	1.68845	-0.03296	30	-0.80273	0.78244	-0.8265	0.77331	0.0418	0.08884	1.2369	1.62661	101	101	14	28	13	25	8	9	20	66	4	1.34137	0	0	0	1	100	1210	65	45.5	0.79664	0.65774	0.62111	-1.10576
694	0	0	0	0	1	0	1	0	1	61	0.17805	-1.38118	-1.2146	-0.04001	18	0.2843	-0.52302	-0.8265	0.99087	-0.92427	-0.31877	1.02953	0.04349	85	4	19	23	13	26	6	8	19	52	4	1.34137	0	0	0	1	86	900	18	69	-0.4175	-0.66764	-0.90081	-0.05086
694	0	0	0	0	1	1	0	0	8	100	0.45533	-0.91454	-1.00724	-0.04001	18	0.2843	-0.52302	-0.8265	0.99087	-0.92427	-0.31877	1.02953	0.04349	91	19	19	23	13	26	6	8	19	52	4	1.34137	0	0	0	1	86	900	18	69	-0.4175	-0.66764	-0.90081	-0.05086
694	0	0	0	0	1	1	1	0	3	99	0.45533	-0.91454	-1.15536	-0.04353	12	0.2843	-0.52302	-0.8265	0.99087	-0.92427	-0.31877	1.02953	0.04349	91	19	19	23	13	26	6	8	19	52	4	1.34137	0	0	0	1	86	900	18	69	-0.4175	-0.66764	-0.90081	-0.05086
698	0	0	0	0	1	0	0	0	9	32	0.40981	-1.92747	-0.97762	-0.01828	55	1.15392	1.30463	-0.8265	0.33819	-0.44123	-1.54158	1.2369	0.94813	78	1	23	30	13	23	7	5	20	60	3	0.44712	0	0	1	0	90	923	1	26.5	-0.0706	-0.5693	-1.45129	-1.95867
698	0	0	0	0	1	0	1	0	18	50	0.40981	-1.92747	-0.71101	-0.01182	66	1.15392	1.30463	-0.8265	0.33819	-0.44123	-1.54158	1.2369	0.94813	78	1	23	30	13	23	7	5	20	60	3	0.44712	0	0	1	0	90	923	1	26.5	-0.0706	-0.5693	-1.45129	-1.95867
698	0	0	0	0	1	1	0	0	14	43	-0.08666	-1.92747	-0.8295	-0.03707	23	1.15392	1.30463	-0.8265	0.33819	-0.44123	-1.54158	1.2369	0.94813	65	1	23	30	13	23	7	5	20	60	3	0.44712	0	0	1	0	90	923	1	26.5	-0.0706	-0.5693	-1.45129	-1.95867
698	0	0	0	0	1	1	1	0	35	31	-0.08666	-1.92747	-0.20742	-0.03648	24	1.15392	1.30463	-0.8265	0.33819	-0.44123	-1.54158	1.2369	0.94813	65	1	23	30	13	23	7	5	20	60	3	0.44712	0	0	1	0	90	923	1	26.5	-0.0706	-0.5693	-1.45129	-1.95867
701	0	0	0	0	1	0	0	0	5	51	1.16035	-1.57442	-1.09611	-0.00653	75	0.71911	1.04353	1.08971	0.33819	-0.44123	0.90404	0.61479	0.72197	101	4	21	29	20	23	7	11	17	58	2	-0.44712	0	1	0	0	101	1173	101	101	0.88336	0.49955	1.78684	1.3856
701	0	0	0	0	1	0	1	0	8	101	1.16035	-1.57442	-1.00724	-0.01358	63	0.71911	1.04353	1.08971	0.33819	-0.44123	0.90404	0.61479	0.72197	101	4	21	29	20	23	7	11	17	58	2	-0.44712	0	1	0	0	101	1173	101	101	0.88336	0.49955	1.78684	1.3856
701	0	0	0	0	1	1	0	0	7	82	1.16035	-1.54489	-1.03687	-0.03766	22	0.71911	1.04353	1.08971	0.33819	-0.44123	0.90404	0.61479	0.72197	101	5	21	29	20	23	7	11	17	58	2	-0.44712	0	1	0	0	101	1173	101	101	0.88336	0.49955	1.78684	1.3856
701	0	0	0	0	1	1	1	0	6	101	1.16035	-1.54489	-1.06649	-0.02474	44	0.71911	1.04353	1.08971	0.33819	-0.44123	0.90404	0.61479	0.72197	101	5	21	29	20	23	7	11	17	58	2	-0.44712	0	1	0	0	101	1173	101	101	0.88336	0.49955	1.78684	1.3856
711	0	0	0	0	1	0	1	0	20	76	0.91748	-0.41679	-0.65177	-0.02885	37	-2.54196	-0.78412	1.36346	-0.31449	1.49091	0.08884	1.2369	-0.06959	101	35	6	22	21	20	11	9	20	51	4	1.34137	0	0	0	1	101	1444	59	87	0.88336	1.65819	0.42682	0.75715
727	0	0	0	0	1	0	1	0	64	40	-0.05303	0.2054	0.65165	-0.01534	60	0.93651	0.52135	-0.27901	0.77331	0.52484	-1.13397	-0.83679	0.83505	80	55	22	27	15	25	9	6	10	59	4	1.34137	0	0	0	1	101	1195	49	64.5	0.88336	0.59361	0.10301	-0.25286
727	0	0	0	0	1	1	0	0	21	85	0.0394	0.95203	-0.62214	-0.03178	32	0.93651	0.52135	-0.27901	0.77331	0.52484	-1.13397	-0.83679	0.83505	82	79	22	27	15	25	9	6	10	59	4	1.34137	0	0	0	1	101	1195	49	64.5	0.88336	0.59361	0.10301	-0.25286
727	0	0	0	0	1	1	1	0	85	78	0.0394	0.95203	1.27373	-0.03178	32	0.93651	0.52135	-0.27901	0.77331	0.52484	-1.13397	-0.83679	0.83505	82	79	22	27	15	25	9	6	10	59	4	1.34137	0	0	0	1	101	1195	49	64.5	0.88336	0.59361	0.10301	-0.25286
737	0	0	0	0	1	1	0	0	38	71	0.27047	0.95203	-0.11855	-0.02532	43	-1.02013	-0.00084	0.81597	-0.09693	0.52484	-0.31877	0.40743	-1.31347	87	79	13	25	19	21	9	8	16	40	4	1.34137	0	0	0	1	100	1521	61	80.5	0.79664	1.98739	0.49158	0.46537
739	0	0	0	0	1	1	0	0	72	64	-0.27762	0.25983	0.88863	-0.03413	28	0.2843	-0.52302	0.26848	0.33819	-0.44123	-1.13397	-0.42205	-0.63499	60	65	19	23	17	23	7	6	12	46	3	0.44712	0	0	1	0	80	1492	71.5	52	-0.93784	1.86341	0.83159	-0.81398
762	0	0	0	0	1	0	1	0	56	82	0.33151	-1.10179	0.41466	-0.02239	48	0.93651	-2.08958	2.18469	0.33819	0.52484	0.49644	-0.83679	0.60889	75	11	22	17	24	23	9	10	10	57	1	-1.34137	1	0	0	0	96	642	9.5	41.5	0.44974	-1.77069	-1.17605	-1.28532
762	0	0	0	0	1	1	0	0	76	78	0.59575	-1.00063	1.00712	-0.03472	27	0.93651	-2.08958	2.18469	0.33819	0.52484	0.49644	-0.83679	0.60889	82	14	22	17	24	23	9	10	10	57	1	-1.34137	1	0	0	0	96	642	9.5	41.5	0.44974	-1.77069	-1.17605	-1.28532
762	0	0	0	0	1	1	1	0	66	87	0.59575	-1.00063	0.71089	-0.0359	25	0.93651	-2.08958	2.18469	0.33819	0.52484	0.49644	-0.83679	0.60889	82	14	22	17	24	23	9	10	10	57	1	-1.34137	1	0	0	0	96	642	9.5	41.5	0.44974	-1.77069	-1.17605	-1.28532
764	0	0	0	0	1	1	0	0	28	85	0.33343	-0.21864	-0.41478	-0.04001	18	0.5017	-0.52302	-0.55275	1.20843	0.0418	-0.72637	-0.21468	0.04349	76	51	20	23	14	27	8	7	13	52	3	0.44712	0	0	1	0	94	1011	30.5	54	0.27629	-0.19306	-0.49605	-0.7242
764	0	0	0	0	1	1	1	0	68	80	0.33343	-0.21864	0.77014	-0.03648	24	0.5017	-0.52302	-0.55275	1.20843	0.0418	-0.72637	-0.21468	0.04349	76	51	20	23	14	27	8	7	13	52	3	0.44712	0	0	1	0	94	1011	30.5	54	0.27629	-0.19306	-0.49605	-0.7242
766	0	0	0	0	1	1	0	0	6	97	0.45533	1.63643	-1.06649	-0.04177	15	0.2843	-0.26193	1.08971	1.42599	-0.44123	-1.54158	-0.42205	1.40045	91	101	19	24	20	28	7	5	12	64	4	1.34137	0	0	0	1	87	730	21	53.5	-0.33077	-1.39446	-0.80367	-0.74665
766	0	0	0	0	1	1	1	0	15	74	0.45533	1.63643	-0.79988	-0.04001	18	0.2843	-0.26193	1.08971	1.42599	-0.44123	-1.54158	-0.42205	1.40045	91	101	19	24	20	28	7	5	12	64	4	1.34137	0	0	0	1	87	730	21	53.5	-0.33077	-1.39446	-0.80367	-0.74665
767	0	0	0	0	1	0	1	0	32	68	-0.23691	-0.74775	-0.29629	-0.03002	35	-0.15051	0.78244	-0.27901	-0.09693	-0.92427	-0.72637	-0.21468	0.26965	61	32	17	28	15	21	6	7	13	54	2	-0.44712	0	1	0	0	101	1134	101	101	0.88336	0.33281	1.78684	1.3856
788	0	0	0	0	1	0	0	0	26	71	0.46172	0.37416	-0.47403	-0.01064	68	-0.80273	-2.87286	1.91095	0.12063	0.0418	1.71925	0.61479	0.15657	81	70	14	14	23	22	8	13	17	53	2	-0.44712	0	1	0	0	73	1162	15	13	-1.54491	0.45252	-0.99796	-2.56467
788	0	0	0	0	1	0	1	0	68	27	0.46172	0.37416	0.77014	-0.03178	32	-0.80273	-2.87286	1.91095	0.12063	0.0418	1.71925	0.61479	0.15657	81	70	14	14	23	22	8	13	17	53	2	-0.44712	0	1	0	0	73	1162	15	13	-1.54491	0.45252	-0.99796	-2.56467
788	0	0	0	0	1	1	0	0	46	58	0.53158	0.72844	0.11843	-0.02121	50	-0.80273	-2.87286	1.91095	0.12063	0.0418	1.71925	0.61479	0.15657	83	82	14	14	23	22	8	13	17	53	2	-0.44712	0	1	0	0	73	1162	15	13	-1.54491	0.45252	-0.99796	-2.56467
788	0	0	0	0	1	1	1	0	69	81	0.53158	0.72844	0.79976	-0.03061	34	-0.80273	-2.87286	1.91095	0.12063	0.0418	1.71925	0.61479	0.15657	83	82	14	14	23	22	8	13	17	53	2	-0.44712	0	1	0	0	73	1162	15	13	-1.54491	0.45252	-0.99796	-2.56467
799	0	0	0	0	1	1	0	0	99	62	0.40981	1.21677	1.68845	-0.03178	32	-1.88975	-1.56739	-0.00526	0.77331	1.97394	-0.31877	2.06638	1.51353	78	93	9	19	16	25	12	8	24	65	3	0.44712	0	0	1	0	100	950	51	78	0.79664	-0.45387	0.16777	0.35315
802	0	0	0	0	1	1	0	0	101	101	0.67715	-0.45788	1.7477	-0.04294	13	-0.58532	1.04353	1.36346	0.99087	1.00787	-1.54158	1.2369	0.83505	85	44	15	29	21	26	10	5	20	59	3	0.44712	0	0	1	0	101	712	1.5	100.5	0.88336	-1.47141	-1.4351	1.36316
802	0	0	0	0	1	1	1	0	76	89	0.67715	-0.45788	1.00712	-0.03766	22	-0.58532	1.04353	1.36346	0.99087	1.00787	-1.54158	1.2369	0.83505	85	44	15	29	21	26	10	5	20	59	3	0.44712	0	0	1	0	101	712	1.5	100.5	0.88336	-1.47141	-1.4351	1.36316
806	0	0	0	0	1	1	0	0	24	87	0.45533	0.04985	-0.53327	-0.03472	27	-0.15051	0.52135	-1.10024	1.42599	0.0418	-0.72637	0.20006	-0.52191	91	50	17	27	12	28	8	7	15	47	4	1.34137	0	0	0	1	101	982	50	84	0.88336	-0.31705	0.13539	0.62248
806	0	0	0	0	1	1	1	0	25	76	0.45533	0.04985	-0.50365	-0.03413	28	-0.15051	0.52135	-1.10024	1.42599	0.0418	-0.72637	0.20006	-0.52191	91	50	17	27	12	28	8	7	15	47	4	1.34137	0	0	0	1	101	982	50	84	0.88336	-0.31705	0.13539	0.62248
808	0	0	0	0	1	1	0	0	9	91	-0.79581	1.1713	-0.97762	-0.04118	16	0.2843	-0.00084	-0.8265	0.12063	0.52484	0.08884	0.20006	-0.86115	45	97	19	25	13	22	9	9	15	44	2	-0.44712	0	1	0	0	99	1191	40	44	0.70991	0.57651	-0.18842	-1.1731
808	0	0	0	0	1	1	1	0	21	78	-0.79581	1.1713	-0.62214	-0.0312	33	0.2843	-0.00084	-0.8265	0.12063	0.52484	0.08884	0.20006	-0.86115	45	97	19	25	13	22	9	9	15	44	2	-0.44712	0	1	0	0	99	1191	40	44	0.70991	0.57651	-0.18842	-1.1731
811	0	0	0	0	1	0	0	0	99	62	-1.14512	1.2894	1.68845	-0.01945	53	-1.23753	-0.78412	-1.10024	0.55575	0.0418	1.31165	1.2369	-0.18267	35	101	12	22	12	24	8	12	20	50	2	-0.44712	0	1	0	0	101	778	79.5	101	0.88336	-1.18924	1.09064	1.3856
811	0	0	0	0	1	0	1	0	67	55	-1.14512	1.2894	0.74052	-0.03178	32	-1.23753	-0.78412	-1.10024	0.55575	0.0418	1.31165	1.2369	-0.18267	35	101	12	22	12	24	8	12	20	50	2	-0.44712	0	1	0	0	101	778	79.5	101	0.88336	-1.18924	1.09064	1.3856
811	0	0	0	0	1	1	0	0	100	46	1.16035	1.25987	1.71808	-0.04059	17	-1.23753	-0.78412	-1.10024	0.55575	0.0418	1.31165	1.2369	-0.18267	101	100	12	22	12	24	8	12	20	50	2	-0.44712	0	1	0	0	101	778	79.5	101	0.88336	-1.18924	1.09064	1.3856
811	0	0	0	0	1	1	1	0	99	40	1.16035	1.25987	1.68845	-0.03648	24	-1.23753	-0.78412	-1.10024	0.55575	0.0418	1.31165	1.2369	-0.18267	101	100	12	22	12	24	8	12	20	50	2	-0.44712	0	1	0	0	101	778	79.5	101	0.88336	-1.18924	1.09064	1.3856
812	0	0	0	0	1	0	1	0	1	46	-0.31022	-0.56225	-1.2146	-0.0312	33	-0.58532	-0.52302	1.36346	-0.7496	0.52484	0.49644	-0.42205	-1.53963	58	27	15	23	21	18	9	10	12	38	1	-1.34137	1	0	0	0	92	1104	48	55.5	0.10285	0.20455	0.07063	-0.65687
812	0	0	0	0	1	1	0	0	3	96	-0.49896	0.2808	-1.15536	-0.04177	15	-0.58532	-0.52302	1.36346	-0.7496	0.52484	0.49644	-0.42205	-1.53963	53	52	15	23	21	18	9	10	12	38	1	-1.34137	1	0	0	0	92	1104	48	55.5	0.10285	0.20455	0.07063	-0.65687
812	0	0	0	0	1	1	1	0	3	86	-0.49896	0.2808	-1.15536	-0.03413	28	-0.58532	-0.52302	1.36346	-0.7496	0.52484	0.49644	-0.42205	-1.53963	53	52	15	23	21	18	9	10	12	38	1	-1.34137	1	0	0	0	92	1104	48	55.5	0.10285	0.20455	0.07063	-0.65687
817	0	0	0	0	1	1	0	0	34	81	-0.42346	0.92151	-0.23704	-0.0312	33	-0.80273	-0.00084	-1.37399	0.77331	0.52484	0.08884	-0.62942	0.60889	55	71	14	25	11	25	9	9	11	57	1	-1.34137	1	0	0	0	76	1116	58	64	-1.28473	0.25585	0.39444	-0.27531
817	0	0	0	0	1	1	1	0	40	61	-0.42346	0.92151	-0.05931	-0.02826	38	-0.80273	-0.00084	-1.37399	0.77331	0.52484	0.08884	-0.62942	0.60889	55	71	14	25	11	25	9	9	11	57	1	-1.34137	1	0	0	0	76	1116	58	64	-1.28473	0.25585	0.39444	-0.27531
819	0	0	0	0	1	0	0	0	84	23	0.3629	1.13868	1.24411	-0.02591	42	0.06689	1.04353	-0.27901	0.12063	-0.44123	1.71925	-0.21468	0.38273	89	85	18	29	15	22	7	13	13	55	4	1.34137	0	0	0	1	101	717	67.5	88.5	0.88336	-1.45004	0.70206	0.82449
819	0	0	0	0	1	0	1	0	87	25	0.3629	1.13868	1.33298	-0.03531	26	0.06689	1.04353	-0.27901	0.12063	-0.44123	1.71925	-0.21468	0.38273	89	85	18	29	15	22	7	13	13	55	4	1.34137	0	0	0	1	101	717	67.5	88.5	0.88336	-1.45004	0.70206	0.82449
819	0	0	0	0	1	1	0	0	31	79	0.73262	1.44978	-0.32591	-0.04236	14	0.06689	1.04353	-0.27901	0.12063	-0.44123	1.71925	-0.21468	0.38273	97	95	18	29	15	22	7	13	13	55	4	1.34137	0	0	0	1	101	717	67.5	88.5	0.88336	-1.45004	0.70206	0.82449
819	0	0	0	0	1	1	1	0	26	82	0.73262	1.44978	-0.47403	-0.0312	33	0.06689	1.04353	-0.27901	0.12063	-0.44123	1.71925	-0.21468	0.38273	97	95	18	29	15	22	7	13	13	55	4	1.34137	0	0	0	1	101	717	67.5	88.5	0.88336	-1.45004	0.70206	0.82449
837	0	0	0	0	1	1	0	0	74	74	1.25	0.70412	0.94788	-0.04059	17	-0.58532	0.26026	-0.8265	0.99087	1.49091	0.08884	1.02953	1.17429	100	78	15	26	13	26	11	9	19	62	3	0.44712	0	0	1	0	101	788	36.5	72.5	0.88336	-1.14648	-0.30176	0.10625
837	0	0	0	0	1	1	1	0	58	85	1.25	0.70412	0.47391	-0.03883	20	-0.58532	0.26026	-0.8265	0.99087	1.49091	0.08884	1.02953	1.17429	100	78	15	26	13	26	11	9	19	62	3	0.44712	0	0	1	0	101	788	36.5	72.5	0.88336	-1.14648	-0.30176	0.10625
838	0	0	0	0	1	0	0	0	1	98	0.91748	-1.4745	-1.2146	-0.01123	67	0.2843	0.26026	0.81597	0.77331	1.97394	0.90404	-0.00731	-0.86115	101	1	19	26	19	25	12	11	14	44	4	1.34137	0	0	0	1	100	1045	52.5	101	0.79664	-0.0477	0.21634	1.3856
838	0	0	0	0	1	0	1	0	1	100	0.91748	-1.4745	-1.2146	-0.0359	25	0.2843	0.26026	0.81597	0.77331	1.97394	0.90404	-0.00731	-0.86115	101	1	19	26	19	25	12	11	14	44	4	1.34137	0	0	0	1	100	1045	52.5	101	0.79664	-0.0477	0.21634	1.3856
838	0	0	0	0	1	1	0	0	1	100	0.82505	0.23651	-1.2146	-0.04001	18	0.2843	0.26026	0.81597	0.77331	1.97394	0.90404	-0.00731	-0.86115	99	56	19	26	19	25	12	11	14	44	4	1.34137	0	0	0	1	100	1045	52.5	101	0.79664	-0.0477	0.21634	1.3856
838	0	0	0	0	1	1	1	0	1	101	0.82505	0.23651	-1.2146	-0.03942	19	0.2843	0.26026	0.81597	0.77331	1.97394	0.90404	-0.00731	-0.86115	99	56	19	26	19	25	12	11	14	44	4	1.34137	0	0	0	1	100	1045	52.5	101	0.79664	-0.0477	0.21634	1.3856
839	0	0	0	0	1	0	1	0	22	87	-0.14546	-1.19452	-0.59252	-0.03237	31	0.06689	-0.26193	0.54222	-0.31449	-0.44123	-0.31877	-0.00731	-0.74807	78	10	18	24	18	20	7	8	14	45	4	1.34137	0	0	0	1	93	727	101	90	0.18957	-1.40728	1.78684	0.89182
839	0	0	0	0	1	1	0	0	2	101	0.91748	-1.44339	-1.18498	-0.04118	16	0.06689	-0.26193	0.54222	-0.31449	-0.44123	-0.31877	-0.00731	-0.74807	101	2	18	24	18	20	7	8	14	45	4	1.34137	0	0	0	1	93	727	101	90	0.18957	-1.40728	1.78684	0.89182
839	0	0	0	0	1	1	1	0	1	94	0.91748	-1.44339	-1.2146	-0.03942	19	0.06689	-0.26193	0.54222	-0.31449	-0.44123	-0.31877	-0.00731	-0.74807	101	2	18	24	18	20	7	8	14	45	4	1.34137	0	0	0	1	93	727	101	90	0.18957	-1.40728	1.78684	0.89182
845	0	0	0	0	1	0	0	0	5	81	-0.20198	-0.65918	-1.09611	0.00287	91	-1.02013	0.78244	-0.27901	0.33819	-0.44123	0.08884	-0.42205	-0.18267	62	35	13	28	15	23	7	9	12	50	2	-0.44712	0	1	0	0	91	1354	52	53	0.01612	1.2734	0.20015	-0.76909
855	0	0	0	0	1	1	0	0	13	87	-0.54495	-0.66294	-0.85913	-0.03766	22	1.58873	0.52135	-0.00526	0.12063	-1.40731	-1.54158	-0.83679	-0.52191	53	38	25	27	16	22	5	5	10	47	3	0.44712	0	0	1	0	90	1239	1	35.5	-0.0706	0.78173	-1.45129	-1.55466
856	0	0	0	0	1	1	0	0	52	76	-0.27762	-1.34647	0.29617	-0.04236	14	0.06689	-0.00084	-0.55275	0.12063	-0.92427	-0.72637	-0.83679	-0.52191	60	18	18	25	14	22	6	7	10	47	3	0.44712	0	0	1	0	98	1112	1	61.5	0.62319	0.23875	-1.45129	-0.38753
856	0	0	0	0	1	1	1	0	5	85	-0.27762	-1.34647	-1.09611	-0.0171	57	0.06689	-0.00084	-0.55275	0.12063	-0.92427	-0.72637	-0.83679	-0.52191	60	18	18	25	14	22	6	7	10	47	3	0.44712	0	0	1	0	98	1112	1	61.5	0.62319	0.23875	-1.45129	-0.38753
864	0	0	0	0	1	1	0	0	69	17	0.77884	-0.10569	0.79976	-0.03942	19	-0.15051	-0.26193	-1.10024	0.12063	-0.92427	1.71925	0.40743	0.83505	98	45	17	24	12	22	6	13	16	59	4	1.34137	0	0	0	1	82	949	82.5	100.5	-0.76439	-0.45814	1.18778	1.36316
883	0	0	0	0	1	0	0	0	59	49	-0.42346	-0.56225	0.50353	-0.02239	48	0.71911	1.04353	0.26848	0.33819	0.0418	-0.31877	0.20006	0.38273	55	27	21	29	17	23	8	8	15	55	1	-1.34137	1	0	0	0	88	1155	29.5	71	-0.24405	0.42259	-0.52843	0.03892
883	0	0	0	0	1	0	1	0	34	81	-0.42346	-0.56225	-0.23704	-0.03002	35	0.71911	1.04353	0.26848	0.33819	0.0418	-0.31877	0.20006	0.38273	55	27	21	29	17	23	8	8	15	55	1	-1.34137	1	0	0	0	88	1155	29.5	71	-0.24405	0.42259	-0.52843	0.03892
883	0	0	0	0	1	1	0	0	20	101	-0.46121	1.15756	-0.65177	-0.04294	13	0.71911	1.04353	0.26848	0.33819	0.0418	-0.31877	0.20006	0.38273	54	78	21	29	17	23	8	8	15	55	1	-1.34137	1	0	0	0	88	1155	29.5	71	-0.24405	0.42259	-0.52843	0.03892
883	0	0	0	0	1	1	1	0	22	90	-0.46121	1.15756	-0.59252	-0.0171	57	0.71911	1.04353	0.26848	0.33819	0.0418	-0.31877	0.20006	0.38273	54	78	21	29	17	23	8	8	15	55	1	-1.34137	1	0	0	0	88	1155	29.5	71	-0.24405	0.42259	-0.52843	0.03892
884	0	0	0	0	1	0	0	0	1	98	-2.19766	-1.16924	-1.2146	-0.0171	57	0.71911	1.30463	-0.27901	0.55575	-0.44123	-1.13397	-0.42205	1.73969	8	9	21	30	15	24	7	6	12	67	1	-1.34137	1	0	0	0	93	934	93.5	92	0.18957	-0.52227	1.54398	0.9816
884	0	0	0	0	1	0	1	0	1	100	-2.19766	-1.16924	-1.2146	-0.03296	30	0.71911	1.30463	-0.27901	0.55575	-0.44123	-1.13397	-0.42205	1.73969	8	9	21	30	15	24	7	6	12	67	1	-1.34137	1	0	0	0	93	934	93.5	92	0.18957	-0.52227	1.54398	0.9816
884	0	0	0	0	1	1	0	0	1	99	1.16198	-1.30412	-1.2146	-0.0359	25	0.71911	1.30463	-0.27901	0.55575	-0.44123	-1.13397	-0.42205	1.73969	97	5	21	30	15	24	7	6	12	67	1	-1.34137	1	0	0	0	93	934	93.5	92	0.18957	-0.52227	1.54398	0.9816
884	0	0	0	0	1	1	1	0	2	101	1.16198	-1.30412	-1.18498	-0.03531	26	0.71911	1.30463	-0.27901	0.55575	-0.44123	-1.13397	-0.42205	1.73969	97	5	21	30	15	24	7	6	12	67	1	-1.34137	1	0	0	0	93	934	93.5	92	0.18957	-0.52227	1.54398	0.9816
887	0	0	0	0	1	0	1	0	29	100	0.28706	-1.16108	-0.38516	-0.03942	19	0.06689	-0.78412	0.81597	0.12063	-1.40731	-1.13397	-1.45889	-0.06959	76	18	18	22	19	22	5	6	7	51	2	-0.44712	0	1	0	0	76	730	19	57.5	-1.28473	-1.39446	-0.86843	-0.56709
887	0	0	0	0	1	1	0	0	59	44	1.12542	0.90559	0.50353	-0.04177	15	0.06689	-0.78412	0.81597	0.12063	-1.40731	-1.13397	-1.45889	-0.06959	100	88	18	22	19	22	5	6	7	51	2	-0.44712	0	1	0	0	76	730	19	57.5	-1.28473	-1.39446	-0.86843	-0.56709
887	0	0	0	0	1	1	1	0	84	58	1.12542	0.90559	1.24411	-0.03883	20	0.06689	-0.78412	0.81597	0.12063	-1.40731	-1.13397	-1.45889	-0.06959	100	88	18	22	19	22	5	6	7	51	2	-0.44712	0	1	0	0	76	730	19	57.5	-1.28473	-1.39446	-0.86843	-0.56709
888	0	0	0	0	1	0	0	0	1	101	-0.72595	-1.07251	-1.2146	0.00874	101	0.2843	-0.52302	0.81597	0.77331	1.97394	0.49644	-1.25152	0.15657	47	21	19	23	19	25	12	10	8	53	2	-0.44712	0	1	0	0	101	1257	1.5	80	0.88336	0.85869	-1.4351	0.44292
888	0	0	0	0	1	0	1	0	32	79	-0.72595	-1.07251	-0.29629	-0.02004	52	0.2843	-0.52302	0.81597	0.77331	1.97394	0.49644	-1.25152	0.15657	47	21	19	23	19	25	12	10	8	53	2	-0.44712	0	1	0	0	101	1257	1.5	80	0.88336	0.85869	-1.4351	0.44292
889	0	0	0	0	1	0	0	0	47	36	0.18227	-1.66299	0.14806	0.23134	480	0.5017	0.78244	-1.10024	-2.05496	0.52484	-0.31877	-0.62942	0.60889	73	1	20	28	12	12	9	8	11	57	2	-0.44712	0	1	0	0	85	1157	43.5	56.5	-0.50422	0.43115	-0.07509	-0.61198
889	0	0	0	0	1	0	1	0	32	61	0.18227	-1.66299	-0.29629	-0.00066	85	0.5017	0.78244	-1.10024	-2.05496	0.52484	-0.31877	-0.62942	0.60889	73	1	20	28	12	12	9	8	11	57	2	-0.44712	0	1	0	0	85	1157	43.5	56.5	-0.50422	0.43115	-0.07509	-0.61198
889	0	0	0	0	1	1	0	0	2	98	-1.35471	-0.27537	-1.18498	-0.03648	24	0.5017	0.78244	-1.10024	-2.05496	0.52484	-0.31877	-0.62942	0.60889	29	48	20	28	12	12	9	8	11	57	2	-0.44712	0	1	0	0	85	1157	43.5	56.5	-0.50422	0.43115	-0.07509	-0.61198
889	0	0	0	0	1	1	1	0	58	29	-1.35471	-0.27537	0.47391	-0.02826	38	0.5017	0.78244	-1.10024	-2.05496	0.52484	-0.31877	-0.62942	0.60889	29	48	20	28	12	12	9	8	11	57	2	-0.44712	0	1	0	0	85	1157	43.5	56.5	-0.50422	0.43115	-0.07509	-0.61198
891	0	0	0	0	1	1	0	0	47	28	-0.69771	0.19148	0.14806	-0.03472	27	0.2843	-0.78412	0.81597	0.12063	-0.44123	-0.72637	-0.00731	0.60889	49	63	19	22	19	22	7	7	14	57	3	0.44712	0	0	1	0	101	969	74.5	91	0.88336	-0.37263	0.92873	0.93671
891	0	0	0	0	1	1	1	0	79	101	-0.69771	0.19148	1.09599	-0.02885	37	0.2843	-0.78412	0.81597	0.12063	-0.44123	-0.72637	-0.00731	0.60889	49	63	19	22	19	22	7	7	14	57	3	0.44712	0	0	1	0	101	969	74.5	91	0.88336	-0.37263	0.92873	0.93671
897	0	0	0	0	1	0	0	0	49	43	0.18052	-0.12386	0.2073	-0.01416	62	-1.23753	0.78244	-0.27901	0.77331	0.0418	-0.31877	1.02953	0.49581	71	40	12	28	15	25	8	8	19	56	1	-1.34137	1	0	0	0	81	784	27.5	72	-0.85112	-1.16358	-0.59319	0.08381
897	0	0	0	0	1	0	1	0	60	35	0.18052	-0.12386	0.53316	-0.03061	34	-1.23753	0.78244	-0.27901	0.77331	0.0418	-0.31877	1.02953	0.49581	71	40	12	28	15	25	8	8	19	56	1	-1.34137	1	0	0	0	81	784	27.5	72	-0.85112	-1.16358	-0.59319	0.08381
897	0	0	0	0	1	1	0	0	39	50	0.29376	1.39362	-0.08893	-0.04412	11	-1.23753	0.78244	-0.27901	0.77331	0.0418	-0.31877	1.02953	0.49581	74	85	12	28	15	25	8	8	19	56	1	-1.34137	1	0	0	0	81	784	27.5	72	-0.85112	-1.16358	-0.59319	0.08381
897	0	0	0	0	1	1	1	0	45	34	0.29376	1.39362	0.08881	-0.03766	22	-1.23753	0.78244	-0.27901	0.77331	0.0418	-0.31877	1.02953	0.49581	74	85	12	28	15	25	8	8	19	56	1	-1.34137	1	0	0	0	81	784	27.5	72	-0.85112	-1.16358	-0.59319	0.08381
921	0	0	0	0	1	0	1	0	92	84	-0.3417	-0.92489	1.48109	-0.03942	19	0.06689	-0.78412	-0.00526	-0.7496	0.52484	-1.54158	-0.83679	0.04349	58	26	18	22	16	18	9	5	10	52	2	-0.44712	0	1	0	0	70	982	79.5	71.5	-1.80508	-0.31705	1.09064	0.06136
921	0	0	0	0	1	1	0	0	29	90	-0.02732	0.31511	-0.38516	-0.04177	15	0.06689	-0.78412	-0.00526	-0.7496	0.52484	-1.54158	-0.83679	0.04349	67	68	18	22	16	18	9	5	10	52	2	-0.44712	0	1	0	0	70	982	79.5	71.5	-1.80508	-0.31705	1.09064	0.06136
927	0	0	0	0	1	1	0	0	73	77	0.59575	-0.89946	0.91825	-0.04647	7	-1.67234	-0.26193	-0.27901	1.42599	1.49091	1.31165	0.82216	0.60889	82	17	10	24	15	28	11	12	18	57	1	-1.34137	1	0	0	0	91	439	88	90.5	0.01612	-2.6386	1.36588	0.91426
928	0	0	0	0	1	1	0	0	1	101	0.50155	1.10757	-1.2146	-0.04294	13	0.71911	-0.26193	0.26848	1.20843	0.0418	1.71925	-0.83679	-0.63499	92	84	21	24	17	27	8	13	10	46	4	1.34137	0	0	0	1	101	1043	1	68.5	0.88336	-0.05625	-1.45129	-0.07331
928	0	0	0	0	1	1	1	0	31	101	0.50155	1.10757	-0.32591	-0.03942	19	0.71911	-0.26193	0.26848	1.20843	0.0418	1.71925	-0.83679	-0.63499	92	84	21	24	17	27	8	13	10	46	4	1.34137	0	0	0	1	101	1043	1	68.5	0.88336	-0.05625	-1.45129	-0.07331
933	0	0	0	0	1	1	0	0	76	81	-0.08666	0.36236	1.00712	-0.03766	22	1.58873	-2.35067	-0.00526	-0.96716	-0.44123	-0.72637	-1.87363	-0.63499	65	68	25	16	16	17	7	7	5	46	3	0.44712	0	0	1	0	101	1331	39.5	69.5	0.88336	1.17507	-0.20461	-0.02842
933	0	0	0	0	1	1	1	0	76	101	-0.08666	0.36236	1.00712	-0.03061	34	1.58873	-2.35067	-0.00526	-0.96716	-0.44123	-0.72637	-1.87363	-0.63499	65	68	25	16	16	17	7	7	5	46	3	0.44712	0	0	1	0	101	1331	39.5	69.5	0.88336	1.17507	-0.20461	-0.02842
934	0	0	0	0	1	0	1	0	26	94	-0.41156	0.16749	-0.47403	-0.03472	27	-1.67234	-0.52302	-0.27901	1.86111	-0.44123	-0.31877	1.02953	1.85277	56	63	10	23	15	30	7	8	19	68	2	-0.44712	0	1	0	0	90	908	64	69.5	-0.0706	-0.63343	0.58873	-0.02842
942	0	0	0	0	1	0	1	0	30	77	0.49665	-1.07251	-0.35554	-0.03766	22	-0.15051	1.04353	0.26848	0.12063	-0.44123	0.49644	-0.00731	-0.06959	82	21	17	29	17	22	7	10	14	51	2	-0.44712	0	1	0	0	94	895	56	57	0.27629	-0.68901	0.32968	-0.58953
943	0	0	0	0	1	1	0	0	3	100	1.2882	0.39654	-1.15536	-0.04118	16	-0.80273	1.30463	-0.8265	0.99087	-0.92427	0.90404	-0.42205	-0.29575	101	69	14	30	13	26	6	11	12	49	3	0.44712	0	0	1	0	101	1035	50.5	41.5	0.88336	-0.09046	0.15158	-1.28532
943	0	0	0	0	1	1	1	0	5	71	1.2882	0.39654	-1.09611	-0.00829	72	-0.80273	1.30463	-0.8265	0.99087	-0.92427	0.90404	-0.42205	-0.29575	101	69	14	30	13	26	6	11	12	49	3	0.44712	0	0	1	0	101	1035	50.5	41.5	0.88336	-0.09046	0.15158	-1.28532
948	0	0	0	0	1	0	1	0	3	93	0.08562	-0.04347	-1.15536	-0.03648	24	1.58873	0.52135	-1.10024	-1.61984	0.0418	-1.54158	-0.83679	-0.40883	83	47	25	27	12	14	8	5	10	48	4	1.34137	0	0	0	1	101	589	98	99	0.88336	-1.99729	1.68969	1.29583
948	0	0	0	0	1	1	0	0	5	91	0.91748	-1.38118	-1.09611	-0.04236	14	1.58873	0.52135	-1.10024	-1.61984	0.0418	-1.54158	-0.83679	-0.40883	101	4	25	27	12	14	8	5	10	48	4	1.34137	0	0	0	1	101	589	98	99	0.88336	-1.99729	1.68969	1.29583
948	0	0	0	0	1	1	1	0	62	63	0.91748	-1.38118	0.5924	-0.03942	19	1.58873	0.52135	-1.10024	-1.61984	0.0418	-1.54158	-0.83679	-0.40883	101	4	25	27	12	14	8	5	10	48	4	1.34137	0	0	0	1	101	589	98	99	0.88336	-1.99729	1.68969	1.29583
960	0	0	0	0	1	1	0	0	17	101	-1.156	-0.35535	-0.74063	-0.03883	20	-0.15051	-0.52302	0.54222	-1.40228	0.52484	0.08884	-0.00731	-0.97423	37	47	17	23	18	15	9	9	14	43	3	0.44712	0	0	1	0	101	841	4.5	73.5	0.88336	-0.91988	-1.33796	0.15114
960	0	0	0	0	1	1	1	0	55	70	-1.156	-0.35535	0.38504	-0.03766	22	-0.15051	-0.52302	0.54222	-1.40228	0.52484	0.08884	-0.00731	-0.97423	37	47	17	23	18	15	9	9	14	43	3	0.44712	0	0	1	0	101	841	4.5	73.5	0.88336	-0.91988	-1.33796	0.15114
961	0	0	0	0	1	1	0	0	7	85	-0.56139	0.82759	-1.03687	-0.03413	28	0.93651	-0.52302	1.6372	-0.53204	-0.92427	-0.31877	-0.00731	1.85277	69	75	22	23	22	19	6	8	14	68	4	1.34137	0	0	0	1	88	941	52	65.5	-0.24405	-0.49234	0.20015	-0.20797
961	0	0	0	0	1	1	1	0	1	101	-0.56139	0.82759	-1.2146	-0.02121	50	0.93651	-0.52302	1.6372	-0.53204	-0.92427	-0.31877	-0.00731	1.85277	69	75	22	23	22	19	6	8	14	68	4	1.34137	0	0	0	1	88	941	52	65.5	-0.24405	-0.49234	0.20015	-0.20797
964	0	0	0	0	1	0	1	0	38	79	1.31298	-1.43901	-0.11855	-0.03413	28	-1.45494	-1.3063	1.91095	0.12063	0.0418	1.71925	1.85901	0.72197	101	1	11	20	23	22	8	13	23	58	1	-1.34137	1	0	0	0	101	1078	89	89	0.88336	0.09339	1.39826	0.84693
964	0	0	0	0	1	1	0	0	53	97	1.01099	1.46106	0.32579	-0.03413	28	-1.45494	-1.3063	1.91095	0.12063	0.0418	1.71925	1.85901	0.72197	93	87	11	20	23	22	8	13	23	58	1	-1.34137	1	0	0	0	101	1078	89	89	0.88336	0.09339	1.39826	0.84693
964	0	0	0	0	1	1	1	0	64	73	1.01099	1.46106	0.65165	-0.02885	37	-1.45494	-1.3063	1.91095	0.12063	0.0418	1.71925	1.85901	0.72197	93	87	11	20	23	22	8	13	23	58	1	-1.34137	1	0	0	0	101	1078	89	89	0.88336	0.09339	1.39826	0.84693
980	0	0	0	0	1	0	1	0	82	46	0.40912	-0.82121	1.18486	0.0152	112	0.5017	-2.08958	1.08971	-0.96716	0.0418	0.90404	-1.04415	-0.40883	90	22	20	17	20	17	8	11	9	48	4	1.34137	0	0	0	1	93	1293	2	99.5	0.18957	1.0126	-1.41891	1.31827
980	0	0	0	0	1	1	0	0	4	96	0.54776	-1.07008	-1.12573	-0.00359	80	0.5017	-2.08958	1.08971	-0.96716	0.0418	0.90404	-1.04415	-0.40883	93	14	20	17	20	17	8	11	9	48	4	1.34137	0	0	0	1	93	1293	2	99.5	0.18957	1.0126	-1.41891	1.31827
980	0	0	0	0	1	1	1	0	7	96	0.54776	-1.07008	-1.03687	-0.00183	83	0.5017	-2.08958	1.08971	-0.96716	0.0418	0.90404	-1.04415	-0.40883	93	14	20	17	20	17	8	11	9	48	4	1.34137	0	0	0	1	93	1293	2	99.5	0.18957	1.0126	-1.41891	1.31827
982	0	0	0	0	1	1	0	0	2	99	-1.5319	1.41867	-1.18498	-0.04236	14	-2.10715	0.78244	-1.37399	0.99087	1.00787	0.08884	-0.21468	0.83505	48	94	8	28	11	26	10	9	13	59	4	1.34137	0	0	0	1	101	1045	7	46	0.88336	-0.0477	-1.25701	-1.08332
982	0	0	0	0	1	1	1	0	9	101	-1.5319	1.41867	-0.97762	-0.03237	31	-2.10715	0.78244	-1.37399	0.99087	1.00787	0.08884	-0.21468	0.83505	48	94	8	28	11	26	10	9	13	59	4	1.34137	0	0	0	1	101	1045	7	46	0.88336	-0.0477	-1.25701	-1.08332
990	0	0	0	0	1	0	1	0	30	49	-1.57811	1.57421	-0.35554	-0.03531	26	0.5017	-1.04521	-0.00526	-1.18472	-1.40731	-0.31877	-1.04415	0.04349	47	99	20	21	16	16	5	8	9	52	4	1.34137	0	0	0	1	68	1082	26.5	25.5	-1.97852	0.11049	-0.62557	-2.00356
990	0	0	0	0	1	1	0	0	1	100	-1.34704	1.57421	-1.2146	-0.04177	15	0.5017	-1.04521	-0.00526	-1.18472	-1.40731	-0.31877	-1.04415	0.04349	52	99	20	21	16	16	5	8	9	52	4	1.34137	0	0	0	1	68	1082	26.5	25.5	-1.97852	0.11049	-0.62557	-2.00356
990	0	0	0	0	1	1	1	0	3	100	-1.34704	1.57421	-1.15536	-0.03942	19	0.5017	-1.04521	-0.00526	-1.18472	-1.40731	-0.31877	-1.04415	0.04349	52	99	20	21	16	16	5	8	9	52	4	1.34137	0	0	0	1	68	1082	26.5	25.5	-1.97852	0.11049	-0.62557	-2.00356
1004	0	0	0	0	1	0	0	0	29	88	0.91748	-1.10119	-0.38516	0.03341	143	1.58873	-0.52302	0.26848	-0.7496	-0.92427	-0.31877	-1.04415	-0.74807	101	13	25	23	17	18	6	8	9	45	4	1.34137	0	0	0	1	88	1477	5	93	-0.24405	1.79928	-1.32177	1.02649
1004	0	0	0	0	1	0	1	0	32	96	0.91748	-1.10119	-0.29629	-0.02474	44	1.58873	-0.52302	0.26848	-0.7496	-0.92427	-0.31877	-1.04415	-0.74807	101	13	25	23	17	18	6	8	9	45	4	1.34137	0	0	0	1	88	1477	5	93	-0.24405	1.79928	-1.32177	1.02649
1004	0	0	0	0	1	1	0	0	19	91	0.91748	-0.44789	-0.68139	-0.02063	51	1.58873	-0.52302	0.26848	-0.7496	-0.92427	-0.31877	-1.04415	-0.74807	101	34	25	23	17	18	6	8	9	45	4	1.34137	0	0	0	1	88	1477	5	93	-0.24405	1.79928	-1.32177	1.02649
1004	0	0	0	0	1	1	1	0	16	88	0.91748	-0.44789	-0.77026	-0.03296	30	1.58873	-0.52302	0.26848	-0.7496	-0.92427	-0.31877	-1.04415	-0.74807	101	34	25	23	17	18	6	8	9	45	4	1.34137	0	0	0	1	88	1477	5	93	-0.24405	1.79928	-1.32177	1.02649
1007	0	0	0	0	1	0	1	0	50	95	0.52026	1.89944	0.23692	-0.03825	21	-1.23753	1.30463	-1.92148	1.42599	-0.44123	-0.31877	0.61479	-1.99195	80	100	12	30	9	28	7	8	17	34	1	-1.34137	1	0	0	0	90	695	39	81.5	-0.0706	-1.5441	-0.22081	0.51026
1007	0	0	0	0	1	1	0	0	38	82	1.31298	1.89944	-0.11855	-0.04118	16	-1.23753	1.30463	-1.92148	1.42599	-0.44123	-0.31877	0.61479	-1.99195	101	100	12	30	9	28	7	8	17	34	1	-1.34137	1	0	0	0	90	695	39	81.5	-0.0706	-1.5441	-0.22081	0.51026
1007	0	0	0	0	1	1	1	0	46	90	1.31298	1.89944	0.11843	-0.04059	17	-1.23753	1.30463	-1.92148	1.42599	-0.44123	-0.31877	0.61479	-1.99195	101	100	12	30	9	28	7	8	17	34	1	-1.34137	1	0	0	0	90	695	39	81.5	-0.0706	-1.5441	-0.22081	0.51026
1011	0	0	0	0	1	0	1	0	93	51	0.85999	0.92151	1.51071	-0.02826	38	-0.58532	-0.26193	-0.00526	1.20843	1.00787	-0.31877	-0.62942	-0.18267	89	71	15	24	16	27	10	8	11	50	1	-1.34137	1	0	0	0	85	886	70	79.5	-0.50422	-0.72749	0.78302	0.42048
1011	0	0	0	0	1	1	0	0	26	81	1.16198	-0.22503	-0.47403	-0.04236	14	-0.58532	-0.26193	-0.00526	1.20843	1.00787	-0.31877	-0.62942	-0.18267	97	37	15	24	16	27	10	8	11	50	1	-1.34137	1	0	0	0	85	886	70	79.5	-0.50422	-0.72749	0.78302	0.42048
1012	0	0	0	0	1	0	1	0	27	62	0.709	-0.62969	-0.4444	-0.01945	53	0.2843	-1.82849	0.54222	-1.8374	-0.44123	-1.13397	-1.66626	0.38273	85	25	19	18	18	13	7	6	6	55	1	-1.34137	1	0	0	0	101	1693	5	87.5	0.88336	2.72277	-1.32177	0.7796
1012	0	0	0	0	1	1	0	0	3	97	0.93549	0.11219	-1.15536	-0.03061	34	0.2843	-1.82849	0.54222	-1.8374	-0.44123	-1.13397	-1.66626	0.38273	91	47	19	18	18	13	7	6	6	55	1	-1.34137	1	0	0	0	101	1693	5	87.5	0.88336	2.72277	-1.32177	0.7796
1012	0	0	0	0	1	1	1	0	12	76	0.93549	0.11219	-0.88875	-0.01945	53	0.2843	-1.82849	0.54222	-1.8374	-0.44123	-1.13397	-1.66626	0.38273	91	47	19	18	18	13	7	6	6	55	1	-1.34137	1	0	0	0	101	1693	5	87.5	0.88336	2.72277	-1.32177	0.7796
1018	0	0	0	0	1	1	0	0	50	79	1.16035	-1.22013	0.23692	-0.03237	31	0.93651	0.52135	2.18469	-0.7496	-0.44123	0.08884	-0.42205	-0.52191	101	16	22	27	24	18	7	9	12	47	2	-0.44712	0	1	0	0	101	1263	51.5	101	0.88336	0.88434	0.18396	1.3856
1018	0	0	0	0	1	1	1	0	9	97	1.16035	-1.22013	-0.97762	-0.01886	54	0.93651	0.52135	2.18469	-0.7496	-0.44123	0.08884	-0.42205	-0.52191	101	16	22	27	24	18	7	9	12	47	2	-0.44712	0	1	0	0	101	1263	51.5	101	0.88336	0.88434	0.18396	1.3856
1019	0	0	0	0	1	1	0	0	46	73	-1.02354	-0.10569	0.11843	-0.0359	25	0.5017	-0.52302	-0.27901	0.12063	0.0418	-0.72637	-0.62942	1.28737	59	45	20	23	15	22	8	7	11	63	4	1.34137	0	0	0	1	97	1354	8	95	0.53646	1.2734	-1.22463	1.11627
1019	0	0	0	0	1	1	1	0	53	67	-1.02354	-0.10569	0.32579	-0.02356	46	0.5017	-0.52302	-0.27901	0.12063	0.0418	-0.72637	-0.62942	1.28737	59	45	20	23	15	22	8	7	11	63	4	1.34137	0	0	0	1	97	1354	8	95	0.53646	1.2734	-1.22463	1.11627
1026	0	0	0	0	1	0	1	0	4	46	0.63896	-1.85912	-1.12573	-0.02591	42	-1.23753	-0.26193	0.26848	0.77331	1.49091	0.08884	0.20006	-0.63499	84	3	12	24	17	25	11	9	15	46	3	0.44712	0	0	1	0	100	974	1	66.5	0.79664	-0.35126	-1.45129	-0.16308
1026	0	0	0	0	1	1	1	0	1	91	1.05905	-0.73129	-1.2146	-0.02297	47	-1.23753	-0.26193	0.26848	0.77331	1.49091	0.08884	0.20006	-0.63499	95	36	12	24	17	25	11	9	15	46	3	0.44712	0	0	1	0	100	974	1	66.5	0.79664	-0.35126	-1.45129	-0.16308
1034	0	0	0	0	1	0	1	0	1	101	-3.70399	-1.4745	-1.2146	-0.03296	30	-0.36792	0.78244	0.54222	-0.09693	-1.40731	-0.72637	-1.66626	1.06121	1	1	16	28	18	21	5	7	6	61	4	1.34137	0	0	0	1	101	1230	101	51	0.88336	0.74325	1.78684	-0.85887
1034	0	0	0	0	1	1	0	0	1	101	0.91748	1.63643	-1.2146	-0.04236	14	-0.36792	0.78244	0.54222	-0.09693	-1.40731	-0.72637	-1.66626	1.06121	101	101	16	28	18	21	5	7	6	61	4	1.34137	0	0	0	1	101	1230	101	51	0.88336	0.74325	1.78684	-0.85887
1034	0	0	0	0	1	1	1	0	1	101	0.91748	1.63643	-1.2146	-0.03883	20	-0.36792	0.78244	0.54222	-0.09693	-1.40731	-0.72637	-1.66626	1.06121	101	101	16	28	18	21	5	7	6	61	4	1.34137	0	0	0	1	101	1230	101	51	0.88336	0.74325	1.78684	-0.85887
1042	0	0	0	0	1	0	1	0	22	74	0.18227	1.05321	-0.59252	-0.03707	23	0.2843	-0.26193	1.08971	0.99087	0.0418	-0.72637	-0.62942	1.17429	73	93	19	24	20	26	8	7	11	62	2	-0.44712	0	1	0	0	97	894	55	51	0.53646	-0.69329	0.2973	-0.85887
1042	0	0	0	0	1	1	0	0	41	77	1.16035	1.05321	-0.02968	-0.04177	15	0.2843	-0.26193	1.08971	0.99087	0.0418	-0.72637	-0.62942	1.17429	101	93	19	24	20	26	8	7	11	62	2	-0.44712	0	1	0	0	97	894	55	51	0.53646	-0.69329	0.2973	-0.85887
1042	0	0	0	0	1	1	1	0	3	93	1.16035	1.05321	-1.15536	-0.03355	29	0.2843	-0.26193	1.08971	0.99087	0.0418	-0.72637	-0.62942	1.17429	101	93	19	24	20	26	8	7	11	62	2	-0.44712	0	1	0	0	97	894	55	51	0.53646	-0.69329	0.2973	-0.85887
1046	0	0	0	0	1	0	0	0	36	13	-1.14512	-0.92489	-0.1778	-0.02474	44	-0.15051	-0.52302	0.54222	0.33819	-0.92427	-0.31877	-1.04415	1.51353	35	26	17	23	18	23	6	8	9	65	2	-0.44712	0	1	0	0	101	1135	67.5	91.5	0.88336	0.33709	0.70206	0.95915
1046	0	0	0	0	1	1	1	0	76	70	0.42679	1.23035	1.00712	-0.04001	18	-0.15051	-0.52302	0.54222	0.33819	-0.92427	-0.31877	-1.04415	1.51353	80	99	17	23	18	23	6	8	9	65	2	-0.44712	0	1	0	0	101	1135	67.5	91.5	0.88336	0.33709	0.70206	0.95915
299	0	0	0	0	1	0	1	0	29	74	-0.79246	-0.04347	-0.38516	-0.03237	31	-0.36792	0.26026	0.54222	0.99087	1.00787	0.49644	1.2369	1.51353	64	47	16	26	18	26	10	10	20	65	4	1.34137	0	0	0	1	101	1192	76	84	0.88336	0.58078	0.9773	0.62248
299	0	0	0	0	1	1	0	0	92	64	-0.33032	1.48089	1.48109	-0.03296	30	-0.36792	0.26026	0.54222	0.99087	1.00787	0.49644	1.2369	1.51353	74	96	16	26	18	26	10	10	20	65	4	1.34137	0	0	0	1	101	1192	76	84	0.88336	0.58078	0.9773	0.62248
299	0	0	0	0	1	1	1	0	88	59	-0.33032	1.48089	1.3626	-0.01886	54	-0.36792	0.26026	0.54222	0.99087	1.00787	0.49644	1.2369	1.51353	74	96	16	26	18	26	10	10	20	65	4	1.34137	0	0	0	1	101	1192	76	84	0.88336	0.58078	0.9773	0.62248
346	0	0	0	0	1	0	0	0	53	61	-1.04033	-1.07251	0.32579	-0.00594	76	0.5017	0.52135	-0.8265	0.33819	0.0418	-1.13397	-0.00731	-0.63499	38	21	20	27	13	23	8	6	14	46	2	-0.44712	0	1	0	0	81	1189	1	101	-0.85112	0.56796	-1.45129	1.3856
346	0	0	0	0	1	0	1	0	20	50	-1.04033	-1.07251	-0.65177	0.00933	102	0.5017	0.52135	-0.8265	0.33819	0.0418	-1.13397	-0.00731	-0.63499	38	21	20	27	13	23	8	6	14	46	2	-0.44712	0	1	0	0	81	1189	1	101	-0.85112	0.56796	-1.45129	1.3856
346	0	0	0	0	1	1	0	0	93	88	-0.09718	-0.24584	1.51071	-0.02297	47	0.5017	0.52135	-0.8265	0.33819	0.0418	-1.13397	-0.00731	-0.63499	65	49	20	27	13	23	8	6	14	46	2	-0.44712	0	1	0	0	81	1189	1	101	-0.85112	0.56796	-1.45129	1.3856
346	0	0	0	0	1	1	1	0	50	58	-0.09718	-0.24584	0.23692	-0.02532	43	0.5017	0.52135	-0.8265	0.33819	0.0418	-1.13397	-0.00731	-0.63499	65	49	20	27	13	23	8	6	14	46	2	-0.44712	0	1	0	0	81	1189	1	101	-0.85112	0.56796	-1.45129	1.3856
367	0	0	0	0	1	0	1	0	3	99	0.87127	-1.4745	-1.15536	-0.03883	20	0.71911	0.78244	-0.00526	0.33819	0.52484	-0.72637	-0.21468	0.60889	100	1	21	28	16	23	9	7	13	57	4	1.34137	0	0	0	1	101	1006	68.5	41	0.88336	-0.21444	0.73444	-1.30777
367	0	0	0	0	1	1	0	0	41	100	-0.2841	1.29423	-0.02968	-0.04353	12	0.71911	0.78244	-0.00526	0.33819	0.52484	-0.72637	-0.21468	0.60889	75	90	21	28	16	23	9	7	13	57	4	1.34137	0	0	0	1	101	1006	68.5	41	0.88336	-0.21444	0.73444	-1.30777
367	0	0	0	0	1	1	1	0	28	101	-0.2841	1.29423	-0.41478	-0.04294	13	0.71911	0.78244	-0.00526	0.33819	0.52484	-0.72637	-0.21468	0.60889	75	90	21	28	16	23	9	7	13	57	4	1.34137	0	0	0	1	101	1006	68.5	41	0.88336	-0.21444	0.73444	-1.30777
415	0	0	0	0	1	1	0	0	15	87	0.25705	1.14842	-0.79988	-0.04471	10	-1.02013	1.04353	-1.64773	0.99087	1.97394	0.49644	0.82216	-1.20039	74	91	13	29	10	26	12	10	18	41	3	0.44712	0	0	1	0	82	734	7.5	43	-0.76439	-1.37735	-1.24082	-1.21799
415	0	0	0	0	1	1	1	0	21	82	0.25705	1.14842	-0.62214	-0.0359	25	-1.02013	1.04353	-1.64773	0.99087	1.97394	0.49644	0.82216	-1.20039	74	91	13	29	10	26	12	10	18	41	3	0.44712	0	0	1	0	82	734	7.5	43	-0.76439	-1.37735	-1.24082	-1.21799
418	0	0	0	0	1	1	0	0	61	57	0.7761	1.1713	0.56278	-0.03766	22	0.93651	-0.00084	-0.00526	-0.53204	-0.44123	0.08884	-0.62942	-0.74807	90	97	22	25	16	19	7	9	11	45	2	-0.44712	0	1	0	0	92	909	99.5	83	0.10285	-0.62916	1.73826	0.57759
418	0	0	0	0	1	1	1	0	28	68	0.7761	1.1713	-0.41478	-0.03766	22	0.93651	-0.00084	-0.00526	-0.53204	-0.44123	0.08884	-0.62942	-0.74807	90	97	22	25	16	19	7	9	11	45	2	-0.44712	0	1	0	0	92	909	99.5	83	0.10285	-0.62916	1.73826	0.57759
430	0	0	0	0	1	0	0	0	5	16	-0.09718	-1.4268	-1.09611	0.0152	112	0.71911	1.30463	-0.8265	0.77331	-0.92427	0.49644	1.2369	-1.53963	65	9	21	30	13	25	6	10	20	38	2	-0.44712	0	1	0	0	92	1123	2.5	34	0.10285	0.28578	-1.40272	-1.62199
430	0	0	0	0	1	0	1	0	3	84	-0.09718	-1.4268	-1.15536	-0.01064	68	0.71911	1.30463	-0.8265	0.77331	-0.92427	0.49644	1.2369	-1.53963	65	9	21	30	13	25	6	10	20	38	2	-0.44712	0	1	0	0	92	1123	2.5	34	0.10285	0.28578	-1.40272	-1.62199
430	0	0	0	0	1	1	0	0	31	53	1.09049	0.69892	-0.32591	0.02871	135	0.71911	1.30463	-0.8265	0.77331	-0.92427	0.49644	1.2369	-1.53963	99	81	21	30	13	25	6	10	20	38	2	-0.44712	0	1	0	0	92	1123	2.5	34	0.10285	0.28578	-1.40272	-1.62199
430	0	0	0	0	1	1	1	0	33	65	1.09049	0.69892	-0.26667	0.07922	221	0.71911	1.30463	-0.8265	0.77331	-0.92427	0.49644	1.2369	-1.53963	99	81	21	30	13	25	6	10	20	38	2	-0.44712	0	1	0	0	92	1123	2.5	34	0.10285	0.28578	-1.40272	-1.62199
459	0	0	0	0	1	0	0	0	63	48	-0.09924	-1.4745	0.62202	-0.01064	68	-0.36792	0.52135	-1.37399	-0.7496	0.52484	0.08884	0.61479	0.72197	79	1	16	27	11	18	9	9	17	58	4	1.34137	0	0	0	1	79	1196	51	70.5	-1.02456	0.59789	0.16777	0.01647
459	0	0	0	0	1	0	1	0	78	59	-0.09924	-1.4745	1.06637	-0.03296	30	-0.36792	0.52135	-1.37399	-0.7496	0.52484	0.08884	0.61479	0.72197	79	1	16	27	11	18	9	9	17	58	4	1.34137	0	0	0	1	79	1196	51	70.5	-1.02456	0.59789	0.16777	0.01647
459	0	0	0	0	1	1	0	0	2	101	-0.23789	-1.4745	-1.18498	-0.03883	20	-0.36792	0.52135	-1.37399	-0.7496	0.52484	0.08884	0.61479	0.72197	76	1	16	27	11	18	9	9	17	58	4	1.34137	0	0	0	1	79	1196	51	70.5	-1.02456	0.59789	0.16777	0.01647
459	0	0	0	0	1	1	1	0	1	101	-0.23789	-1.4745	-1.2146	-0.03413	28	-0.36792	0.52135	-1.37399	-0.7496	0.52484	0.08884	0.61479	0.72197	76	1	16	27	11	18	9	9	17	58	4	1.34137	0	0	0	1	79	1196	51	70.5	-1.02456	0.59789	0.16777	0.01647
463	0	0	0	0	1	1	0	0	15	65	-1.10294	-0.52852	-0.79988	-0.03648	24	0.93651	-0.26193	-0.8265	-0.53204	-0.44123	-0.72637	-0.00731	-1.31347	37	28	22	24	13	19	7	7	14	40	1	-1.34137	1	0	0	0	69	919	99.5	98	-1.8918	-0.5864	1.73826	1.25094
463	0	0	0	0	1	1	1	0	20	71	-1.10294	-0.52852	-0.65177	-0.03472	27	0.93651	-0.26193	-0.8265	-0.53204	-0.44123	-0.72637	-0.00731	-1.31347	37	28	22	24	13	19	7	7	14	40	1	-1.34137	1	0	0	0	69	919	99.5	98	-1.8918	-0.5864	1.73826	1.25094
477	0	0	0	0	1	0	0	0	18	16	0.07748	-0.8068	-0.71101	-0.00359	80	1.58873	-1.04521	0.54222	-2.49008	-0.44123	-1.54158	-1.66626	-0.97423	70	30	25	21	18	10	7	5	6	43	2	-0.44712	0	1	0	0	101	1084	9	33.5	0.88336	0.11904	-1.19224	-1.64444
477	0	0	0	0	1	1	1	0	40	68	-0.55129	0.16749	-0.05931	0.05162	174	1.58873	-1.04521	0.54222	-2.49008	-0.44123	-1.54158	-1.66626	-0.97423	52	63	25	21	18	10	7	5	6	43	2	-0.44712	0	1	0	0	101	1084	9	33.5	0.88336	0.11904	-1.19224	-1.64444
489	0	0	0	0	1	0	0	0	80	50	-1.5319	-0.97675	1.12562	-0.00183	83	0.2843	1.30463	-0.8265	1.20843	0.52484	0.49644	-0.42205	-1.31347	48	17	19	30	13	27	9	10	12	40	4	1.34137	0	0	0	1	92	1142	61.5	57	0.10285	0.36701	0.50777	-0.58953
489	0	0	0	0	1	1	0	0	76	49	-1.43947	0.67204	1.00712	-0.03648	24	0.2843	1.30463	-0.8265	1.20843	0.52484	0.49644	-0.42205	-1.31347	50	70	19	30	13	27	9	10	12	40	4	1.34137	0	0	0	1	92	1142	61.5	57	0.10285	0.36701	0.50777	-0.58953
489	0	0	0	0	1	1	1	0	71	52	-1.43947	0.67204	0.85901	-0.03531	26	0.2843	1.30463	-0.8265	1.20843	0.52484	0.49644	-0.42205	-1.31347	50	70	19	30	13	27	9	10	12	40	4	1.34137	0	0	0	1	92	1142	61.5	57	0.10285	0.36701	0.50777	-0.58953
504	0	0	0	0	1	1	0	0	37	62	-1.40493	-0.42736	-0.14817	-0.04294	13	-0.15051	-2.35067	1.6372	-2.27252	0.0418	0.49644	-0.83679	0.26965	29	31	17	16	22	11	8	10	10	54	1	-1.34137	1	0	0	0	95	823	48	42	0.36302	-0.99684	0.07063	-1.26288
504	0	0	0	0	1	1	1	0	71	81	-1.40493	-0.42736	0.85901	-0.04059	17	-0.15051	-2.35067	1.6372	-2.27252	0.0418	0.49644	-0.83679	0.26965	29	31	17	16	22	11	8	10	10	54	1	-1.34137	1	0	0	0	95	823	48	42	0.36302	-0.99684	0.07063	-1.26288
514	0	0	0	0	1	0	1	0	9	71	-1.94855	-1.66299	-0.97762	-0.03766	22	0.71911	0.26026	0.54222	-1.18472	0.52484	0.08884	-0.21468	-0.74807	12	1	21	26	18	16	9	9	13	45	2	-0.44712	0	1	0	0	73	784	49	93.5	-1.54491	-1.16358	0.10301	1.04893
514	0	0	0	0	1	1	0	0	20	79	0.60145	-1.48585	-0.65177	-0.03648	24	0.71911	0.26026	0.54222	-1.18472	0.52484	0.08884	-0.21468	-0.74807	85	7	21	26	18	16	9	9	13	45	2	-0.44712	0	1	0	0	73	784	49	93.5	-1.54491	-1.16358	0.10301	1.04893
517	0	0	0	0	1	1	0	0	41	64	0.82991	-0.4237	-0.02968	-0.04236	14	0.93651	-0.00084	-0.00526	-0.96716	-1.40731	-1.13397	-0.21468	0.15657	89	45	22	25	16	17	5	6	13	53	3	0.44712	0	0	1	0	101	1096	5	31.5	0.88336	0.17035	-1.32177	-1.73422
517	0	0	0	0	1	1	1	0	40	58	0.82991	-0.4237	-0.05931	-0.01416	62	0.93651	-0.00084	-0.00526	-0.96716	-1.40731	-1.13397	-0.21468	0.15657	89	45	22	25	16	17	5	6	13	53	3	0.44712	0	0	1	0	101	1096	5	31.5	0.88336	0.17035	-1.32177	-1.73422
564	0	0	0	0	1	1	0	0	92	78	0.13183	1.38756	1.48109	-0.03061	34	1.15392	-0.52302	0.81597	-0.31449	-1.40731	-0.72637	-1.25152	1.28737	84	93	23	23	19	20	5	7	8	63	4	1.34137	0	0	0	1	99	1223	28.5	56.5	0.70991	0.71332	-0.56081	-0.61198
585	0	0	0	0	1	1	0	0	62	90	0.91748	1.07646	0.5924	-0.03766	22	0.5017	0.52135	-0.8265	-0.53204	-0.92427	-0.31877	-1.45889	-0.97423	101	83	20	27	13	19	6	8	7	43	4	1.34137	0	0	0	1	99	1066	86	93	0.70991	0.04208	1.30112	1.02649
585	0	0	0	0	1	1	1	0	78	90	0.91748	1.07646	1.06637	-0.0312	33	0.5017	0.52135	-0.8265	-0.53204	-0.92427	-0.31877	-1.45889	-0.97423	101	83	20	27	13	19	6	8	7	43	4	1.34137	0	0	0	1	99	1066	86	93	0.70991	0.04208	1.30112	1.02649
594	0	0	0	0	1	0	1	0	25	24	-1.06519	-0.59597	-0.50365	-0.0312	33	0.2843	1.04353	-1.37399	-0.09693	1.00787	0.08884	-0.42205	-0.18267	38	26	19	29	11	21	10	9	12	50	1	-1.34137	1	0	0	0	57	696	48	63	-2.93248	-1.53982	0.07063	-0.3202
594	0	0	0	0	1	1	0	0	5	93	-1.10294	0.71918	-1.09611	-0.04118	16	0.2843	1.04353	-1.37399	-0.09693	1.00787	0.08884	-0.42205	-0.18267	37	65	19	29	11	21	10	9	12	50	1	-1.34137	1	0	0	0	57	696	48	63	-2.93248	-1.53982	0.07063	-0.3202
594	0	0	0	0	1	1	1	0	4	90	-1.10294	0.71918	-1.12573	-0.03942	19	0.2843	1.04353	-1.37399	-0.09693	1.00787	0.08884	-0.42205	-0.18267	37	65	19	29	11	21	10	9	12	50	1	-1.34137	1	0	0	0	57	696	48	63	-2.93248	-1.53982	0.07063	-0.3202
608	0	0	0	0	1	1	0	0	58	52	1.27523	1.89944	0.47391	-0.04353	12	1.37132	-0.52302	0.54222	0.12063	-0.44123	-0.72637	-1.87363	-1.42655	100	100	24	23	18	22	7	7	5	39	1	-1.34137	1	0	0	0	98	971	49.5	44	0.62319	-0.36408	0.1192	-1.1731
618	0	0	0	0	1	1	1	0	26	79	0.90629	-1.0047	-0.47403	-0.03707	23	0.93651	0.52135	1.6372	-0.53204	-0.92427	-0.31877	-0.42205	-0.86115	91	28	22	27	22	19	6	8	12	44	3	0.44712	0	0	1	0	87	1019	16	38.5	-0.33077	-0.15886	-0.96557	-1.41999
634	0	0	0	0	1	1	0	0	71	61	0.14248	1.14842	0.85901	-0.02474	44	-0.36792	0.52135	-1.64773	-0.96716	0.52484	0.49644	0.40743	-0.97423	71	91	16	27	10	17	9	10	16	43	3	0.44712	0	0	1	0	91	1276	1	61	0.01612	0.93992	-1.45129	-0.40998
642	0	0	0	0	1	0	0	0	40	15	-1.49444	-1.66299	-0.05931	-0.01299	64	-0.36792	-2.08958	-0.00526	0.99087	1.97394	0.08884	0.82216	-0.18267	25	1	16	17	16	26	12	9	18	50	2	-0.44712	0	1	0	0	78	891	13	45.5	-1.11129	-0.70611	-1.06272	-1.10576
642	0	0	0	0	1	0	1	0	1	1	-1.49444	-1.66299	-1.2146	-0.03766	22	-0.36792	-2.08958	-0.00526	0.99087	1.97394	0.08884	0.82216	-0.18267	25	1	16	17	16	26	12	9	18	50	2	-0.44712	0	1	0	0	78	891	13	45.5	-1.11129	-0.70611	-1.06272	-1.10576
642	0	0	0	0	1	1	0	0	2	100	-1.14512	1.2894	-1.18498	-0.03061	34	-0.36792	-2.08958	-0.00526	0.99087	1.97394	0.08884	0.82216	-0.18267	35	101	16	17	16	26	12	9	18	50	2	-0.44712	0	1	0	0	78	891	13	45.5	-1.11129	-0.70611	-1.06272	-1.10576
642	0	0	0	0	1	1	1	0	1	101	-1.14512	1.2894	-1.2146	-0.04001	18	-0.36792	-2.08958	-0.00526	0.99087	1.97394	0.08884	0.82216	-0.18267	35	101	16	17	16	26	12	9	18	50	2	-0.44712	0	1	0	0	78	891	13	45.5	-1.11129	-0.70611	-1.06272	-1.10576
687	0	0	0	0	1	0	0	0	74	55	-0.3417	-0.8068	0.94788	-0.0124	65	-0.36792	1.04353	-0.55275	1.64355	1.49091	0.49644	0.20006	0.60889	58	30	16	29	14	29	11	10	15	57	2	-0.44712	0	1	0	0	76	845	56	67	-1.28473	-0.90278	0.32968	-0.14064
687	0	0	0	0	1	0	1	0	62	63	-0.3417	-0.8068	0.5924	-0.04118	16	-0.36792	1.04353	-0.55275	1.64355	1.49091	0.49644	0.20006	0.60889	58	30	16	29	14	29	11	10	15	57	2	-0.44712	0	1	0	0	76	845	56	67	-1.28473	-0.90278	0.32968	-0.14064
687	0	0	0	0	1	1	1	0	70	62	1.16035	1.2894	0.82939	-0.03883	20	-0.36792	1.04353	-0.55275	1.64355	1.49091	0.49644	0.20006	0.60889	101	101	16	29	14	29	11	10	15	57	2	-0.44712	0	1	0	0	76	845	56	67	-1.28473	-0.90278	0.32968	-0.14064
740	0	0	0	0	1	0	0	0	6	90	0.17805	0.76537	-1.06649	-0.00066	85	-1.02013	1.30463	-0.00526	1.20843	0.52484	1.31165	0.82216	-0.63499	85	73	13	30	16	27	9	12	18	46	4	1.34137	0	0	0	1	93	835	91.5	84.5	0.18957	-0.94554	1.47921	0.64493
740	0	0	0	0	1	0	1	0	30	83	0.17805	0.76537	-0.35554	-0.03531	26	-1.02013	1.30463	-0.00526	1.20843	0.52484	1.31165	0.82216	-0.63499	85	73	13	30	16	27	9	12	18	46	4	1.34137	0	0	0	1	93	835	91.5	84.5	0.18957	-0.94554	1.47921	0.64493
740	0	0	0	0	1	1	0	0	5	96	-1.2084	1.01424	-1.09611	-0.04294	13	-1.02013	1.30463	-0.00526	1.20843	0.52484	1.31165	0.82216	-0.63499	55	81	13	30	16	27	9	12	18	46	4	1.34137	0	0	0	1	93	835	91.5	84.5	0.18957	-0.94554	1.47921	0.64493
740	0	0	0	0	1	1	1	0	6	96	-1.2084	1.01424	-1.06649	-0.03883	20	-1.02013	1.30463	-0.00526	1.20843	0.52484	1.31165	0.82216	-0.63499	55	81	13	30	16	27	9	12	18	46	4	1.34137	0	0	0	1	93	835	91.5	84.5	0.18957	-0.94554	1.47921	0.64493
805	0	0	0	0	1	0	0	0	73	45	0.36926	-0.05642	0.91825	-0.0171	57	-1.23753	0.26026	-1.37399	0.12063	-0.44123	2.12685	1.2369	-0.40883	76	42	12	26	11	22	7	14	20	48	1	-1.34137	1	0	0	0	93	746	30.5	70	0.18957	-1.32605	-0.49605	-0.00597
805	0	0	0	0	1	0	1	0	74	55	0.36926	-0.05642	0.94788	-0.03472	27	-1.23753	0.26026	-1.37399	0.12063	-0.44123	2.12685	1.2369	-0.40883	76	42	12	26	11	22	7	14	20	48	1	-1.34137	1	0	0	0	93	746	30.5	70	0.18957	-1.32605	-0.49605	-0.00597
805	0	0	0	0	1	1	0	0	55	61	-0.08372	1.49478	0.38504	-0.04118	16	-1.23753	0.26026	-1.37399	0.12063	-0.44123	2.12685	1.2369	-0.40883	64	88	12	26	11	22	7	14	20	48	1	-1.34137	1	0	0	0	93	746	30.5	70	0.18957	-1.32605	-0.49605	-0.00597
805	0	0	0	0	1	1	1	0	32	73	-0.08372	1.49478	-0.29629	-0.0359	25	-1.23753	0.26026	-1.37399	0.12063	-0.44123	2.12685	1.2369	-0.40883	64	88	12	26	11	22	7	14	20	48	1	-1.34137	1	0	0	0	93	746	30.5	70	0.18957	-1.32605	-0.49605	-0.00597
821	0	0	0	0	1	1	0	0	1	101	-0.33032	1.10757	-1.2146	-0.04177	15	-0.58532	-0.00084	-0.00526	-0.53204	1.00787	0.49644	1.02953	1.17429	74	84	15	25	16	19	10	10	19	62	4	1.34137	0	0	0	1	99	785	74	64	0.70991	-1.15931	0.91254	-0.27531
821	0	0	0	0	1	1	1	0	1	101	-0.33032	1.10757	-1.2146	-0.03883	20	-0.58532	-0.00084	-0.00526	-0.53204	1.00787	0.49644	1.02953	1.17429	74	84	15	25	16	19	10	10	19	62	4	1.34137	0	0	0	1	99	785	74	64	0.70991	-1.15931	0.91254	-0.27531
833	0	0	0	0	1	0	1	0	1	81	-1.32943	0.24708	-1.2146	-0.02356	46	0.5017	1.30463	-0.55275	0.77331	0.0418	-0.31877	0.20006	0.26965	31	51	20	30	14	25	8	8	15	54	1	-1.34137	1	0	0	0	78	990	68.5	64.5	-1.11129	-0.28285	0.73444	-0.25286
833	0	0	0	0	1	1	0	0	41	61	1.27523	1.93317	-0.02968	-0.03531	26	0.5017	1.30463	-0.55275	0.77331	0.0418	-0.31877	0.20006	0.26965	100	101	20	30	14	25	8	8	15	54	1	-1.34137	1	0	0	0	78	990	68.5	64.5	-1.11129	-0.28285	0.73444	-0.25286
833	0	0	0	0	1	1	1	0	38	50	1.27523	1.93317	-0.11855	-0.03296	30	0.5017	1.30463	-0.55275	0.77331	0.0418	-0.31877	0.20006	0.26965	100	101	20	30	14	25	8	8	15	54	1	-1.34137	1	0	0	0	78	990	68.5	64.5	-1.11129	-0.28285	0.73444	-0.25286
852	0	0	0	0	1	0	1	0	12	101	1.31298	1.93317	-0.88875	-0.03296	30	-0.15051	0.52135	-0.27901	1.20843	0.52484	-1.13397	-0.00731	0.60889	101	101	17	27	15	27	9	6	14	57	1	-1.34137	1	0	0	0	101	1025	25	101	0.88336	-0.13321	-0.67414	1.3856
852	0	0	0	0	1	1	0	0	1	101	1.31298	-0.52852	-1.2146	-0.03825	21	-0.15051	0.52135	-0.27901	1.20843	0.52484	-1.13397	-0.00731	0.60889	101	28	17	27	15	27	9	6	14	57	1	-1.34137	1	0	0	0	101	1025	25	101	0.88336	-0.13321	-0.67414	1.3856
852	0	0	0	0	1	1	1	0	1	101	1.31298	-0.52852	-1.2146	-0.04294	13	-0.15051	0.52135	-0.27901	1.20843	0.52484	-1.13397	-0.00731	0.60889	101	28	17	27	15	27	9	6	14	57	1	-1.34137	1	0	0	0	101	1025	25	101	0.88336	-0.13321	-0.67414	1.3856
915	0	0	0	0	1	0	1	0	76	20	0.87127	-0.41679	1.00712	-0.03296	30	0.5017	1.30463	-1.92148	-1.18472	0.0418	-1.54158	-0.62942	1.06121	100	35	20	30	9	16	8	5	11	61	4	1.34137	0	0	0	1	93	1178	3	89	0.18957	0.52093	-1.38653	0.84693
915	0	0	0	0	1	1	0	0	37	86	0.91748	-0.75899	-0.14817	-0.03707	23	0.5017	1.30463	-1.92148	-1.18472	0.0418	-1.54158	-0.62942	1.06121	101	24	20	30	9	16	8	5	11	61	4	1.34137	0	0	0	1	93	1178	3	89	0.18957	0.52093	-1.38653	0.84693
915	0	0	0	0	1	1	1	0	28	65	0.91748	-0.75899	-0.41478	-0.03648	24	0.5017	1.30463	-1.92148	-1.18472	0.0418	-1.54158	-0.62942	1.06121	101	24	20	30	9	16	8	5	11	61	4	1.34137	0	0	0	1	93	1178	3	89	0.18957	0.52093	-1.38653	0.84693
936	0	0	0	0	1	0	1	0	37	50	0.45533	-0.97675	-0.14817	-0.01945	53	-0.58532	0.78244	0.26848	1.42599	-0.92427	1.71925	0.40743	1.85277	91	17	15	28	17	28	6	13	16	68	4	1.34137	0	0	0	1	67	1292	71	37	-2.06525	1.00833	0.8154	-1.48733
936	0	0	0	0	1	1	0	0	5	97	-0.2841	1.07646	-1.09611	-0.00418	79	-0.58532	0.78244	0.26848	1.42599	-0.92427	1.71925	0.40743	1.85277	75	83	15	28	17	28	6	13	16	68	4	1.34137	0	0	0	1	67	1292	71	37	-2.06525	1.00833	0.8154	-1.48733
969	0	0	0	0	1	0	0	0	9	93	-2.3399	-1.27812	-0.97762	0.05866	186	1.58873	1.30463	-1.92148	-0.09693	0.52484	-1.13397	-0.83679	1.06121	6	20	25	30	9	21	9	6	10	61	3	0.44712	0	0	1	0	68	827	9.5	63.5	-1.97852	-0.97974	-1.17605	-0.29775
969	0	0	0	0	1	0	1	0	30	87	-2.3399	-1.27812	-0.35554	-0.03766	22	1.58873	1.30463	-1.92148	-0.09693	0.52484	-1.13397	-0.83679	1.06121	6	20	25	30	9	21	9	6	10	61	3	0.44712	0	0	1	0	68	827	9.5	63.5	-1.97852	-0.97974	-1.17605	-0.29775
969	0	0	0	0	1	1	0	0	6	100	-2.26352	-0.287	-1.06649	-0.04236	14	1.58873	1.30463	-1.92148	-0.09693	0.52484	-1.13397	-0.83679	1.06121	8	49	25	30	9	21	9	6	10	61	3	0.44712	0	0	1	0	68	827	9.5	63.5	-1.97852	-0.97974	-1.17605	-0.29775
969	0	0	0	0	1	1	1	0	18	90	-2.26352	-0.287	-0.71101	-0.04059	17	1.58873	1.30463	-1.92148	-0.09693	0.52484	-1.13397	-0.83679	1.06121	8	49	25	30	9	21	9	6	10	61	3	0.44712	0	0	1	0	68	827	9.5	63.5	-1.97852	-0.97974	-1.17605	-0.29775
977	0	0	0	0	1	0	1	0	24	18	-1.73896	1.2894	-0.53327	-0.03237	31	-1.45494	-0.00084	2.18469	0.12063	0.52484	0.90404	0.82216	-0.97423	18	101	11	25	24	22	9	11	18	43	2	-0.44712	0	1	0	0	84	1019	101	93.5	-0.59094	-0.15886	1.78684	1.04893
977	0	0	0	0	1	1	0	0	50	82	0.18227	-1.01346	0.23692	-0.03531	26	-1.45494	-0.00084	2.18469	0.12063	0.52484	0.90404	0.82216	-0.97423	73	23	11	25	24	22	9	11	18	43	2	-0.44712	0	1	0	0	84	1019	101	93.5	-0.59094	-0.15886	1.78684	1.04893
977	0	0	0	0	1	1	1	0	81	22	0.18227	-1.01346	1.15524	-0.03296	30	-1.45494	-0.00084	2.18469	0.12063	0.52484	0.90404	0.82216	-0.97423	73	23	11	25	24	22	9	11	18	43	2	-0.44712	0	1	0	0	84	1019	101	93.5	-0.59094	-0.15886	1.78684	1.04893
978	0	0	0	0	1	1	0	0	6	84	0.82991	0.80665	-1.06649	-0.03707	23	0.2843	-3.13395	1.6372	-1.18472	0.0418	-0.72637	0.61479	0.83505	89	81	19	13	22	16	8	7	17	59	3	0.44712	0	0	1	0	97	1177	21	78	0.53646	0.51665	-0.80367	0.35315
978	0	0	0	0	1	1	1	0	70	57	0.82991	0.80665	0.82939	-0.02709	40	0.2843	-3.13395	1.6372	-1.18472	0.0418	-0.72637	0.61479	0.83505	89	81	19	13	22	16	8	7	17	59	3	0.44712	0	0	1	0	97	1177	21	78	0.53646	0.51665	-0.80367	0.35315
987	0	0	0	0	1	0	0	0	44	47	0.25213	-1.13156	0.05919	-0.00888	71	1.37132	1.04353	-0.8265	-0.09693	0.0418	-0.72637	-1.25152	-1.76579	75	19	24	29	13	21	8	7	8	36	2	-0.44712	0	1	0	0	85	1111	101	101	-0.50422	0.23448	1.78684	1.3856
987	0	0	0	0	1	0	1	0	49	22	0.25213	-1.13156	0.2073	-0.02004	52	1.37132	1.04353	-0.8265	-0.09693	0.0418	-0.72637	-1.25152	-1.76579	75	19	24	29	13	21	8	7	8	36	2	-0.44712	0	1	0	0	85	1111	101	101	-0.50422	0.23448	1.78684	1.3856
987	0	0	0	0	1	1	0	0	46	47	-0.02732	-0.54108	0.11843	-0.03825	21	1.37132	1.04353	-0.8265	-0.09693	0.0418	-0.72637	-1.25152	-1.76579	67	39	24	29	13	21	8	7	8	36	2	-0.44712	0	1	0	0	85	1111	101	101	-0.50422	0.23448	1.78684	1.3856
987	0	0	0	0	1	1	1	0	50	41	-0.02732	-0.54108	0.23692	-0.03355	29	1.37132	1.04353	-0.8265	-0.09693	0.0418	-0.72637	-1.25152	-1.76579	67	39	24	29	13	21	8	7	8	36	2	-0.44712	0	1	0	0	85	1111	101	101	-0.50422	0.23448	1.78684	1.3856
988	0	0	0	0	1	0	1	0	7	33	1.09724	-1.14141	-1.03687	-0.0265	41	0.06689	1.30463	-0.27901	-0.7496	-0.92427	-1.54158	-0.83679	-1.76579	96	24	18	30	15	18	6	5	10	36	3	0.44712	0	0	1	0	101	863	59	97	0.88336	-0.82583	0.42682	1.20605
988	0	0	0	0	1	1	0	0	1	79	1.09724	0.25983	-1.2146	-0.03766	22	0.06689	1.30463	-0.27901	-0.7496	-0.92427	-1.54158	-0.83679	-1.76579	96	65	18	30	15	18	6	5	10	36	3	0.44712	0	0	1	0	101	863	59	97	0.88336	-0.82583	0.42682	1.20605
988	0	0	0	0	1	1	1	0	1	78	1.09724	0.25983	-1.2146	-0.03472	27	0.06689	1.30463	-0.27901	-0.7496	-0.92427	-1.54158	-0.83679	-1.76579	96	65	18	30	15	18	6	5	10	36	3	0.44712	0	0	1	0	101	863	59	97	0.88336	-0.82583	0.42682	1.20605
991	0	0	0	0	1	0	1	0	11	95	0.7761	0.93511	-0.91837	-0.02532	43	0.2843	-0.78412	1.6372	-1.18472	-1.40731	0.08884	-0.83679	0.94813	90	89	19	22	22	16	5	9	10	60	2	-0.44712	0	1	0	0	101	970	93.5	92	0.88336	-0.36836	1.54398	0.9816
991	0	0	0	0	1	1	0	0	96	58	0.91583	1.08273	1.59958	-0.04353	12	0.2843	-0.78412	1.6372	-1.18472	-1.40731	0.08884	-0.83679	0.94813	94	94	19	22	22	16	5	9	10	60	2	-0.44712	0	1	0	0	101	970	93.5	92	0.88336	-0.36836	1.54398	0.9816
991	0	0	0	0	1	1	1	0	95	64	0.91583	1.08273	1.56996	-0.03237	31	0.2843	-0.78412	1.6372	-1.18472	-1.40731	0.08884	-0.83679	0.94813	94	94	19	22	22	16	5	9	10	60	2	-0.44712	0	1	0	0	101	970	93.5	92	0.88336	-0.36836	1.54398	0.9816
994	0	0	0	0	1	0	1	0	1	101	-1.04143	1.49019	-1.2146	-0.0312	33	-1.23753	1.04353	0.54222	-0.7496	-0.44123	0.08884	2.06638	-0.29575	40	101	12	29	18	18	7	9	24	49	3	0.44712	0	0	1	0	101	777	1.5	51	0.88336	-1.19351	-1.4351	-0.85887
994	0	0	0	0	1	1	0	0	1	101	1.2882	1.49019	-1.2146	-0.03413	28	-1.23753	1.04353	0.54222	-0.7496	-0.44123	0.08884	2.06638	-0.29575	101	101	12	29	18	18	7	9	24	49	3	0.44712	0	0	1	0	101	777	1.5	51	0.88336	-1.19351	-1.4351	-0.85887
994	0	0	0	0	1	1	1	0	1	1	1.2882	1.49019	-1.2146	-0.03472	27	-1.23753	1.04353	0.54222	-0.7496	-0.44123	0.08884	2.06638	-0.29575	101	101	12	29	18	18	7	9	24	49	3	0.44712	0	0	1	0	101	777	1.5	51	0.88336	-1.19351	-1.4351	-0.85887
997	0	0	0	0	1	1	0	0	55	93	0.22426	0.5476	0.38504	-0.02709	40	0.71911	-0.52302	0.26848	0.99087	0.0418	0.08884	1.2369	0.94813	86	66	21	23	17	26	8	9	20	60	4	1.34137	0	0	0	1	73	1328	40.5	45	-1.54491	1.16224	-0.17223	-1.12821
1009	0	0	0	0	1	0	0	0	40	64	-0.58314	-1.449	-0.05931	0.03693	149	0.5017	0.78244	1.36346	-0.7496	-0.44123	-0.31877	-0.00731	-0.40883	52	15	20	28	21	18	7	8	14	48	3	0.44712	0	0	1	0	101	1452	50.5	51.5	0.88336	1.69239	0.15158	-0.83643
1009	0	0	0	0	1	0	1	0	14	81	-0.58314	-1.449	-0.8295	-0.01886	54	0.5017	0.78244	1.36346	-0.7496	-0.44123	-0.31877	-0.00731	-0.40883	52	15	20	28	21	18	7	8	14	48	3	0.44712	0	0	1	0	101	1452	50.5	51.5	0.88336	1.69239	0.15158	-0.83643
1009	0	0	0	0	1	1	0	0	9	90	0.29524	-0.76547	-0.97762	-0.03296	30	0.5017	0.78244	1.36346	-0.7496	-0.44123	-0.31877	-0.00731	-0.40883	75	35	20	28	21	18	7	8	14	48	3	0.44712	0	0	1	0	101	1452	50.5	51.5	0.88336	1.69239	0.15158	-0.83643
1009	0	0	0	0	1	1	1	0	9	90	0.29524	-0.76547	-0.97762	-0.02944	36	0.5017	0.78244	1.36346	-0.7496	-0.44123	-0.31877	-0.00731	-0.40883	75	35	20	28	21	18	7	8	14	48	3	0.44712	0	0	1	0	101	1452	50.5	51.5	0.88336	1.69239	0.15158	-0.83643
1020	0	0	0	0	1	0	1	0	29	82	0.91748	-0.94564	-0.38516	-0.02944	36	1.37132	1.30463	-1.64773	-0.31449	-1.40731	-0.31877	-1.25152	-1.76579	101	18	24	30	10	20	5	8	8	36	4	1.34137	0	0	0	1	101	1368	14.5	101	0.88336	1.33326	-1.01415	1.3856
1020	0	0	0	0	1	1	0	0	1	101	0.91748	-1.10119	-1.2146	-0.04177	15	1.37132	1.30463	-1.64773	-0.31449	-1.40731	-0.31877	-1.25152	-1.76579	101	13	24	30	10	20	5	8	8	36	4	1.34137	0	0	0	1	101	1368	14.5	101	0.88336	1.33326	-1.01415	1.3856
1020	0	0	0	0	1	1	1	0	1	100	0.91748	-1.10119	-1.2146	-0.03296	30	1.37132	1.30463	-1.64773	-0.31449	-1.40731	-0.31877	-1.25152	-1.76579	101	13	24	30	10	20	5	8	8	36	4	1.34137	0	0	0	1	101	1368	14.5	101	0.88336	1.33326	-1.01415	1.3856
1036	0	0	0	0	1	1	0	0	79	90	-2.14895	1.49019	1.09599	-0.03707	23	1.15392	-0.00084	1.08971	-0.09693	-1.40731	-0.31877	-1.87363	-0.40883	11	101	23	25	20	21	5	8	5	48	3	0.44712	0	0	1	0	77	1449	2	59.5	-1.19801	1.67957	-1.41891	-0.47731
1036	0	0	0	0	1	1	1	0	78	94	-2.14895	1.49019	1.06637	-0.02297	47	1.15392	-0.00084	1.08971	-0.09693	-1.40731	-0.31877	-1.87363	-0.40883	11	101	23	25	20	21	5	8	5	48	3	0.44712	0	0	1	0	77	1449	2	59.5	-1.19801	1.67957	-1.41891	-0.47731
342	0	0	0	0	1	0	1	0	1	44	1.31298	-0.22503	-1.2146	-0.0218	49	-0.15051	0.26026	-0.00526	0.77331	-0.44123	-0.31877	-0.00731	-1.31347	101	37	17	26	16	25	7	8	14	40	1	-1.34137	1	0	0	0	87	1377	52	101	-0.33077	1.37174	0.20015	1.3856
389	0	0	0	0	1	1	0	0	4	93	0.98267	1.14842	-1.12573	-0.03296	30	0.93651	1.04353	1.91095	-1.18472	-1.40731	0.49644	-0.00731	-0.52191	93	91	22	29	23	16	5	10	14	47	3	0.44712	0	0	1	0	85	916	53	94	-0.50422	-0.59923	0.23253	1.07138
389	0	0	0	0	1	1	1	0	5	91	0.98267	1.14842	-1.09611	-0.03942	19	0.93651	1.04353	1.91095	-1.18472	-1.40731	0.49644	-0.00731	-0.52191	93	91	22	29	23	16	5	10	14	47	3	0.44712	0	0	1	0	85	916	53	94	-0.50422	-0.59923	0.23253	1.07138
457	0	0	0	0	1	1	0	0	3	15	-1.93341	0.41569	-1.15536	-0.04177	15	0.71911	-0.52302	1.91095	0.33819	-0.92427	0.08884	-1.25152	0.49581	15	56	21	23	23	23	6	9	8	56	1	-1.34137	1	0	0	0	101	1188	28	48.5	0.88336	0.56368	-0.577	-0.9711
457	0	0	0	0	1	1	1	0	23	21	-1.93341	0.41569	-0.5629	-0.03766	22	0.71911	-0.52302	1.91095	0.33819	-0.92427	0.08884	-1.25152	0.49581	15	56	21	23	23	23	6	9	8	56	1	-1.34137	1	0	0	0	101	1188	28	48.5	0.88336	0.56368	-0.577	-0.9711
498	0	0	0	0	1	1	0	0	81	74	-0.08666	0.56742	1.15524	-0.04059	17	0.5017	-0.52302	0.81597	0.12063	0.0418	0.08884	-0.42205	-1.87887	65	74	20	23	19	22	8	9	12	35	3	0.44712	0	0	1	0	66	1180	51	56.5	-2.15197	0.52948	0.16777	-0.61198
498	0	0	0	0	1	1	1	0	40	56	-0.08666	0.56742	-0.05931	-0.03296	30	0.5017	-0.52302	0.81597	0.12063	0.0418	0.08884	-0.42205	-1.87887	65	74	20	23	19	22	8	9	12	35	3	0.44712	0	0	1	0	66	1180	51	56.5	-2.15197	0.52948	0.16777	-0.61198
503	0	0	0	0	1	1	0	0	64	74	-0.70003	-0.51011	0.65165	-0.03883	20	0.71911	0.26026	0.26848	0.99087	-0.44123	0.08884	-0.42205	-0.86115	66	32	21	26	17	26	7	9	12	44	4	1.34137	0	0	0	1	85	1159	61	39.5	-0.50422	0.4397	0.49158	-1.3751
526	0	0	0	0	1	0	1	0	1	47	-0.87645	-0.39364	-1.2146	-0.0265	41	1.15392	-1.3063	2.45844	-1.18472	-0.92427	-0.31877	-1.45889	-0.97423	43	32	23	20	25	16	6	8	7	43	1	-1.34137	1	0	0	0	101	1033	56	67.5	0.88336	-0.09901	0.32968	-0.11819
526	0	0	0	0	1	1	0	0	1	101	-1.06519	-0.7983	-1.2146	-0.03355	29	1.15392	-1.3063	2.45844	-1.18472	-0.92427	-0.31877	-1.45889	-0.97423	38	20	23	20	25	16	6	8	7	43	1	-1.34137	1	0	0	0	101	1033	56	67.5	0.88336	-0.09901	0.32968	-0.11819
526	0	0	0	0	1	1	1	0	1	101	-1.06519	-0.7983	-1.2146	-0.03825	21	1.15392	-1.3063	2.45844	-1.18472	-0.92427	-0.31877	-1.45889	-0.97423	38	20	23	20	25	16	6	8	7	43	1	-1.34137	1	0	0	0	101	1033	56	67.5	0.88336	-0.09901	0.32968	-0.11819
581	0	0	0	0	1	1	0	0	32	94	0.25705	-0.97053	-0.29629	-0.03413	28	-1.67234	0.26026	-0.27901	1.42599	0.0418	0.90404	2.06638	1.51353	74	29	10	26	15	28	8	11	24	65	3	0.44712	0	0	1	0	99	1205	31	55.5	0.70991	0.63636	-0.47986	-0.65687
581	0	0	0	0	1	1	1	0	8	93	0.25705	-0.97053	-1.00724	-0.03178	32	-1.67234	0.26026	-0.27901	1.42599	0.0418	0.90404	2.06638	1.51353	74	29	10	26	15	28	8	11	24	65	3	0.44712	0	0	1	0	99	1205	31	55.5	0.70991	0.63636	-0.47986	-0.65687
697	0	0	0	0	1	1	0	0	1	101	1.09724	-1.34647	-1.2146	-0.03825	21	-0.15051	1.04353	-0.27901	0.33819	0.52484	0.49644	0.61479	1.06121	96	18	17	29	15	23	9	10	17	61	3	0.44712	0	0	1	0	101	1303	12.5	101	0.88336	1.05536	-1.07891	1.3856
750	0	0	0	0	1	0	1	0	49	52	0.48251	-1.30412	0.2073	-0.02709	40	-0.80273	-0.78412	-0.00526	0.33819	0.52484	0.08884	-0.21468	0.26965	79	5	14	22	16	23	9	9	13	54	1	-1.34137	1	0	0	0	55	1291	16	71	-3.10593	1.00405	-0.96557	0.03892
750	0	0	0	0	1	1	0	0	2	85	-0.49896	-1.40529	-1.18498	-0.03825	21	-0.80273	-0.78412	-0.00526	0.33819	0.52484	0.08884	-0.21468	0.26965	53	2	14	22	16	23	9	9	13	54	1	-1.34137	1	0	0	0	55	1291	16	71	-3.10593	1.00405	-0.96557	0.03892
750	0	0	0	0	1	1	1	0	48	86	-0.49896	-1.40529	0.17768	-0.03531	26	-0.80273	-0.78412	-0.00526	0.33819	0.52484	0.08884	-0.21468	0.26965	53	2	14	22	16	23	9	9	13	54	1	-1.34137	1	0	0	0	55	1291	16	71	-3.10593	1.00405	-0.96557	0.03892
776	0	0	0	0	1	0	1	0	100	50	1.16035	-1.19061	1.71808	0.14265	329	0.5017	-1.04521	1.08971	-0.96716	-0.44123	-0.72637	0.20006	-0.18267	101	17	20	21	20	17	7	7	15	50	2	-0.44712	0	1	0	0	99	1321	73.5	74.5	0.70991	1.13231	0.89635	0.19603
776	0	0	0	0	1	1	0	0	4	99	1.12542	1.25987	-1.12573	-0.0218	49	0.5017	-1.04521	1.08971	-0.96716	-0.44123	-0.72637	0.20006	-0.18267	100	100	20	21	20	17	7	7	15	50	2	-0.44712	0	1	0	0	99	1321	73.5	74.5	0.70991	1.13231	0.89635	0.19603
776	0	0	0	0	1	1	1	0	3	100	1.12542	1.25987	-1.15536	0.06454	196	0.5017	-1.04521	1.08971	-0.96716	-0.44123	-0.72637	0.20006	-0.18267	100	100	20	21	20	17	7	7	15	50	2	-0.44712	0	1	0	0	99	1321	73.5	74.5	0.70991	1.13231	0.89635	0.19603
778	0	0	0	0	1	0	1	0	76	70	-0.64996	1.39362	1.00712	0.00757	99	-0.58532	1.30463	1.08971	0.77331	1.49091	1.31165	1.44427	1.06121	49	85	15	30	20	25	11	12	21	61	1	-1.34137	1	0	0	0	91	979	101	101	0.01612	-0.32988	1.78684	1.3856
778	0	0	0	0	1	1	0	0	1	101	1.31298	1.19129	-1.2146	-0.02709	40	-0.58532	1.30463	1.08971	0.77331	1.49091	1.31165	1.44427	1.06121	101	79	15	30	20	25	11	12	21	61	1	-1.34137	1	0	0	0	91	979	101	101	0.01612	-0.32988	1.78684	1.3856
778	0	0	0	0	1	1	1	0	1	101	1.31298	1.19129	-1.2146	-0.02944	36	-0.58532	1.30463	1.08971	0.77331	1.49091	1.31165	1.44427	1.06121	101	79	15	30	20	25	11	12	21	61	1	-1.34137	1	0	0	0	91	979	101	101	0.01612	-0.32988	1.78684	1.3856
822	0	0	0	0	1	0	1	0	78	28	0.48251	-0.76458	1.06637	-0.0312	33	-0.15051	-0.52302	1.36346	-0.96716	-1.40731	-1.13397	-0.62942	1.17429	79	21	17	23	21	17	5	6	11	62	1	-1.34137	1	0	0	0	71	948	3.5	79.5	-1.71835	-0.46242	-1.37034	0.42048
822	0	0	0	0	1	1	0	0	39	72	0.82225	-1.2704	-0.08893	-0.03355	29	-0.15051	-0.52302	1.36346	-0.96716	-1.40731	-1.13397	-0.62942	1.17429	88	6	17	23	21	17	5	6	11	62	1	-1.34137	1	0	0	0	71	948	3.5	79.5	-1.71835	-0.46242	-1.37034	0.42048
861	0	0	0	0	1	0	1	0	74	101	0.87127	-0.07458	0.94788	-0.03002	35	0.06689	-0.78412	1.08971	1.20843	1.00787	-0.31877	0.61479	0.72197	100	46	18	22	20	27	10	8	17	58	4	1.34137	0	0	0	1	82	1010	1.5	95.5	-0.76439	-0.19734	-1.4351	1.13871
861	0	0	0	0	1	1	0	0	67	101	0.91748	-0.44789	0.74052	-0.04001	18	0.06689	-0.78412	1.08971	1.20843	1.00787	-0.31877	0.61479	0.72197	101	34	18	22	20	27	10	8	17	58	4	1.34137	0	0	0	1	82	1010	1.5	95.5	-0.76439	-0.19734	-1.4351	1.13871
861	0	0	0	0	1	1	1	0	69	101	0.91748	-0.44789	0.79976	-0.03178	32	0.06689	-0.78412	1.08971	1.20843	1.00787	-0.31877	0.61479	0.72197	101	34	18	22	20	27	10	8	17	58	4	1.34137	0	0	0	1	82	1010	1.5	95.5	-0.76439	-0.19734	-1.4351	1.13871
946	0	0	0	0	1	0	1	0	101	101	-1.55593	-1.20296	1.7477	-0.0312	33	-0.36792	-0.26193	0.81597	0.33819	1.97394	1.71925	1.02953	-0.63499	25	8	16	24	19	23	12	13	19	46	1	-1.34137	1	0	0	0	71	1580	49	79	-1.71835	2.23964	0.10301	0.39803
1014	0	0	0	0	1	0	0	0	86	46	0.52439	0.12312	1.30335	0.00287	91	-1.45494	-1.04521	1.6372	-0.09693	1.97394	0.08884	1.2369	1.17429	81	61	11	21	22	21	12	9	20	62	3	0.44712	0	0	1	0	88	917	1	78.5	-0.24405	-0.59495	-1.45129	0.37559
1014	0	0	0	0	1	0	1	0	1	101	0.52439	0.12312	-1.2146	-0.02767	39	-1.45494	-1.04521	1.6372	-0.09693	1.97394	0.08884	1.2369	1.17429	81	61	11	21	22	21	12	9	20	62	3	0.44712	0	0	1	0	88	917	1	78.5	-0.24405	-0.59495	-1.45129	0.37559
1014	0	0	0	0	1	1	0	0	27	101	0.52439	1.49019	-0.4444	-0.03883	20	-1.45494	-1.04521	1.6372	-0.09693	1.97394	0.08884	1.2369	1.17429	81	101	11	21	22	21	12	9	20	62	3	0.44712	0	0	1	0	88	917	1	78.5	-0.24405	-0.59495	-1.45129	0.37559
1014	0	0	0	0	1	1	1	0	74	80	0.52439	1.49019	0.94788	-0.03648	24	-1.45494	-1.04521	1.6372	-0.09693	1.97394	0.08884	1.2369	1.17429	81	101	11	21	22	21	12	9	20	62	3	0.44712	0	0	1	0	88	917	1	78.5	-0.24405	-0.59495	-1.45129	0.37559
401	0	0	0	0	1	1	0	0	1	5	0.91748	0.32984	-1.2146	-0.03648	24	1.58873	0.78244	0.54222	-1.8374	-1.40731	-0.72637	-1.25152	0.72197	101	59	25	28	18	13	5	7	8	58	4	1.34137	0	0	0	1	101	982	72.5	88.5	0.88336	-0.31705	0.86397	0.82449
401	0	0	0	0	1	1	1	0	6	1	0.91748	0.32984	-1.06649	0.0058	96	1.58873	0.78244	0.54222	-1.8374	-1.40731	-0.72637	-1.25152	0.72197	101	59	25	28	18	13	5	7	8	58	4	1.34137	0	0	0	1	101	982	72.5	88.5	0.88336	-0.31705	0.86397	0.82449
416	0	0	0	0	1	0	1	0	39	41	1.09724	-1.07306	-0.08893	-0.02591	42	0.5017	0.52135	-1.92148	-2.49008	0.0418	-0.72637	0.20006	0.38273	96	26	20	27	9	10	8	7	15	55	3	0.44712	0	0	1	0	79	1119	27	50	-1.02456	0.26868	-0.60938	-0.90376
416	0	0	0	0	1	1	0	0	27	57	-0.88866	-0.97053	-0.4444	-0.02885	37	0.5017	0.52135	-1.92148	-2.49008	0.0418	-0.72637	0.20006	0.38273	44	29	20	27	9	10	8	7	15	55	3	0.44712	0	0	1	0	79	1119	27	50	-1.02456	0.26868	-0.60938	-0.90376
533	0	0	0	0	1	0	0	0	59	66	-0.27247	-0.29247	0.50353	-0.01358	63	-0.15051	0.78244	-0.00526	0.55575	1.00787	-0.31877	0.82216	-0.86115	59	35	17	28	16	24	10	8	18	44	1	-1.34137	1	0	0	0	81	1160	36	72	-0.85112	0.44397	-0.31795	0.08381
533	0	0	0	0	1	0	1	0	75	58	-0.27247	-0.29247	0.9775	-0.02356	46	-0.15051	0.78244	-0.00526	0.55575	1.00787	-0.31877	0.82216	-0.86115	59	35	17	28	16	24	10	8	18	44	1	-1.34137	1	0	0	0	81	1160	36	72	-0.85112	0.44397	-0.31795	0.08381
533	0	0	0	0	1	1	0	0	74	66	-0.57446	0.68546	0.94788	-0.03296	30	-0.15051	0.78244	-0.00526	0.55575	1.00787	-0.31877	0.82216	-0.86115	51	64	17	28	16	24	10	8	18	44	1	-1.34137	1	0	0	0	81	1160	36	72	-0.85112	0.44397	-0.31795	0.08381
533	0	0	0	0	1	1	1	0	68	56	-0.57446	0.68546	0.77014	-0.03472	27	-0.15051	0.78244	-0.00526	0.55575	1.00787	-0.31877	0.82216	-0.86115	51	64	17	28	16	24	10	8	18	44	1	-1.34137	1	0	0	0	81	1160	36	72	-0.85112	0.44397	-0.31795	0.08381
559	0	0	0	0	1	0	1	0	38	85	0.64019	-1.1323	-0.11855	-0.0359	25	0.2843	0.78244	-0.55275	-0.96716	-0.92427	-1.13397	-0.21468	-1.20039	95	12	19	28	14	17	6	6	13	41	4	1.34137	0	0	0	1	93	1149	85	94	0.18957	0.39694	1.26873	1.07138
559	0	0	0	0	1	1	0	0	1	101	0.73262	-0.7901	-1.2146	-0.0265	41	0.2843	0.78244	-0.55275	-0.96716	-0.92427	-1.13397	-0.21468	-1.20039	97	23	19	28	14	17	6	6	13	41	4	1.34137	0	0	0	1	93	1149	85	94	0.18957	0.39694	1.26873	1.07138
559	0	0	0	0	1	1	1	0	27	101	0.73262	-0.7901	-0.4444	-0.03413	28	0.2843	0.78244	-0.55275	-0.96716	-0.92427	-1.13397	-0.21468	-1.20039	97	23	19	28	14	17	6	6	13	41	4	1.34137	0	0	0	1	93	1149	85	94	0.18957	0.39694	1.26873	1.07138
661	0	0	0	0	1	0	0	0	8	94	0.59398	-1.38118	-1.00724	0.00404	93	0.2843	0.78244	0.26848	-0.7496	-0.92427	-0.72637	-1.04415	-0.74807	94	4	19	28	17	18	6	7	9	45	4	1.34137	0	0	0	1	92	1134	92	5	0.10285	0.33281	1.4954	-2.92379
661	0	0	0	0	1	0	1	0	50	47	0.59398	-1.38118	0.23692	-0.03237	31	0.2843	0.78244	0.26848	-0.7496	-0.92427	-0.72637	-1.04415	-0.74807	94	4	19	28	17	18	6	7	9	45	4	1.34137	0	0	0	1	92	1134	92	5	0.10285	0.33281	1.4954	-2.92379
661	0	0	0	0	1	1	0	0	17	63	0.40912	-1.25674	-0.74063	-0.03707	23	0.2843	0.78244	0.26848	-0.7496	-0.92427	-0.72637	-1.04415	-0.74807	90	8	19	28	17	18	6	7	9	45	4	1.34137	0	0	0	1	92	1134	92	5	0.10285	0.33281	1.4954	-2.92379
661	0	0	0	0	1	1	1	0	14	85	0.40912	-1.25674	-0.8295	-0.03002	35	0.2843	0.78244	0.26848	-0.7496	-0.92427	-0.72637	-1.04415	-0.74807	90	8	19	28	17	18	6	7	9	45	4	1.34137	0	0	0	1	92	1134	92	5	0.10285	0.33281	1.4954	-2.92379
674	0	0	0	0	1	0	1	0	64	82	1.31298	-0.4948	0.65165	-0.0265	41	0.71911	0.26026	-1.37399	1.20843	-0.92427	-0.72637	1.2369	0.26965	101	29	21	26	11	27	6	7	20	54	1	-1.34137	1	0	0	0	93	1131	27	101	0.18957	0.31998	-0.60938	1.3856
674	0	0	0	0	1	1	0	0	101	101	1.31298	1.93317	1.7477	-0.03355	29	0.71911	0.26026	-1.37399	1.20843	-0.92427	-0.72637	1.2369	0.26965	101	101	21	26	11	27	6	7	20	54	1	-1.34137	1	0	0	0	93	1131	27	101	0.18957	0.31998	-0.60938	1.3856
674	0	0	0	0	1	1	1	0	101	101	1.31298	1.93317	1.7477	-0.0359	25	0.71911	0.26026	-1.37399	1.20843	-0.92427	-0.72637	1.2369	0.26965	101	101	21	26	11	27	6	7	20	54	1	-1.34137	1	0	0	0	93	1131	27	101	0.18957	0.31998	-0.60938	1.3856
741	0	0	0	0	1	0	0	0	1	100	1.12542	-1.66299	-1.2146	0.00404	93	-1.23753	-2.35067	0.54222	1.64355	1.49091	-1.13397	-1.25152	0.26965	100	1	12	16	18	29	11	6	8	54	2	-0.44712	0	1	0	0	101	1311	99.5	99.5	0.88336	1.08956	1.73826	1.31827
741	0	0	0	0	1	1	0	0	2	100	1.09049	-1.63346	-1.18498	-0.03296	30	-1.23753	-2.35067	0.54222	1.64355	1.49091	-1.13397	-1.25152	0.26965	99	2	12	16	18	29	11	6	8	54	2	-0.44712	0	1	0	0	101	1311	99.5	99.5	0.88336	1.08956	1.73826	1.31827
741	0	0	0	0	1	1	1	0	2	101	1.09049	-1.63346	-1.18498	-0.0312	33	-1.23753	-2.35067	0.54222	1.64355	1.49091	-1.13397	-1.25152	0.26965	99	2	12	16	18	29	11	6	8	54	2	-0.44712	0	1	0	0	101	1311	99.5	99.5	0.88336	1.08956	1.73826	1.31827
744	0	0	0	0	1	1	0	0	39	45	0.558	0.51685	-0.08893	-0.04412	11	-2.10715	-1.04521	-0.8265	1.64355	0.52484	2.12685	1.44427	1.17429	81	59	8	21	13	29	9	14	21	62	1	-1.34137	1	0	0	0	61	586	54.5	56	-2.58559	-2.01011	0.2811	-0.63442
744	0	0	0	0	1	1	1	0	37	84	0.558	0.51685	-0.14817	-0.04177	15	-2.10715	-1.04521	-0.8265	1.64355	0.52484	2.12685	1.44427	1.17429	81	59	8	21	13	29	9	14	21	62	1	-1.34137	1	0	0	0	61	586	54.5	56	-2.58559	-2.01011	0.2811	-0.63442
832	0	0	0	0	1	0	1	0	20	80	-0.12485	-0.90217	-0.65177	-0.03825	21	-0.80273	1.04353	-0.27901	-0.96716	0.52484	0.49644	1.85901	0.94813	64	31	14	29	15	17	9	10	23	60	3	0.44712	0	0	1	0	101	645	2	1.5	0.88336	-1.75787	-1.41891	-3.0809
832	0	0	0	0	1	1	0	0	21	85	1.2882	0.70412	-0.62214	-0.03296	30	-0.80273	1.04353	-0.27901	-0.96716	0.52484	0.49644	1.85901	0.94813	101	78	14	29	15	17	9	10	23	60	3	0.44712	0	0	1	0	101	645	2	1.5	0.88336	-1.75787	-1.41891	-3.0809
832	0	0	0	0	1	1	1	0	64	56	1.2882	0.70412	0.65165	-0.03707	23	-0.80273	1.04353	-0.27901	-0.96716	0.52484	0.49644	1.85901	0.94813	101	78	14	29	15	17	9	10	23	60	3	0.44712	0	0	1	0	101	645	2	1.5	0.88336	-1.75787	-1.41891	-3.0809
857	0	0	0	0	1	0	1	0	55	42	0.06727	-0.66341	0.38504	0.06513	197	0.06689	1.30463	-1.37399	0.55575	-0.92427	0.49644	-0.00731	-0.06959	68	24	18	30	11	24	6	10	14	51	1	-1.34137	1	0	0	0	100	1365	24.5	82.5	0.79664	1.32043	-0.69033	0.55515
857	0	0	0	0	1	1	0	0	20	24	-0.61221	1.62967	-0.65177	-0.0312	33	0.06689	1.30463	-1.37399	0.55575	-0.92427	0.49644	-0.00731	-0.06959	50	92	18	30	11	24	6	10	14	51	1	-1.34137	1	0	0	0	100	1365	24.5	82.5	0.79664	1.32043	-0.69033	0.55515
857	0	0	0	0	1	1	1	0	85	31	-0.61221	1.62967	1.27373	-0.01358	63	0.06689	1.30463	-1.37399	0.55575	-0.92427	0.49644	-0.00731	-0.06959	50	92	18	30	11	24	6	10	14	51	1	-1.34137	1	0	0	0	100	1365	24.5	82.5	0.79664	1.32043	-0.69033	0.55515
878	0	0	0	0	1	0	0	0	14	68	0.79172	-1.449	-0.8295	0.00346	92	0.5017	-3.13395	2.18469	0.12063	-0.44123	1.31165	-0.62942	-0.97423	88	15	20	13	24	22	7	12	11	43	3	0.44712	0	0	1	0	67	1308	49	47.5	-2.06525	1.07673	0.10301	-1.01599
878	0	0	0	0	1	0	1	0	14	69	0.79172	-1.449	-0.8295	-0.00888	71	0.5017	-3.13395	2.18469	0.12063	-0.44123	1.31165	-0.62942	-0.97423	88	15	20	13	24	22	7	12	11	43	3	0.44712	0	0	1	0	67	1308	49	47.5	-2.06525	1.07673	0.10301	-1.01599
878	0	0	0	0	1	1	0	0	20	73	1.05905	-1.24394	-0.65177	-0.02944	36	0.5017	-3.13395	2.18469	0.12063	-0.44123	1.31165	-0.62942	-0.97423	95	21	20	13	24	22	7	12	11	43	3	0.44712	0	0	1	0	67	1308	49	47.5	-2.06525	1.07673	0.10301	-1.01599
878	0	0	0	0	1	1	1	0	2	100	1.05905	-1.24394	-1.18498	-0.01182	66	0.5017	-3.13395	2.18469	0.12063	-0.44123	1.31165	-0.62942	-0.97423	95	21	20	13	24	22	7	12	11	43	3	0.44712	0	0	1	0	67	1308	49	47.5	-2.06525	1.07673	0.10301	-1.01599
1023	0	0	0	0	1	0	1	0	31	7	0.59575	-0.29247	-0.32591	-0.03766	22	1.58873	0.52135	-0.00526	-2.49008	-1.40731	-1.13397	-1.87363	-1.31347	82	35	25	27	16	10	5	6	5	40	1	-1.34137	1	0	0	0	94	952	14	84.5	0.27629	-0.44531	-1.03034	0.64493
1023	0	0	0	0	1	1	0	0	32	70	1.04874	1.0564	-0.29629	-0.03413	28	1.58873	0.52135	-0.00526	-2.49008	-1.40731	-1.13397	-1.87363	-1.31347	94	75	25	27	16	10	5	6	5	40	1	-1.34137	1	0	0	0	94	952	14	84.5	0.27629	-0.44531	-1.03034	0.64493
1041	0	0	0	0	1	1	1	0	68	73	1.27523	1.49478	0.77014	-0.03531	26	-0.15051	-0.26193	0.26848	-1.18472	-0.92427	0.49644	0.20006	-0.29575	100	88	17	24	17	16	6	10	15	49	1	-1.34137	1	0	0	0	98	691	85.5	86.5	0.62319	-1.5612	1.28493	0.73471
359	0	0	0	0	1	1	0	0	1	94	-0.23789	-0.07458	-1.2146	-0.03413	28	-0.15051	0.78244	0.54222	0.33819	0.0418	0.08884	0.20006	-0.06959	76	46	17	28	18	23	8	9	15	51	4	1.34137	0	0	0	1	89	1454	65.5	72.5	-0.15733	1.70094	0.6373	0.10625
359	0	0	0	0	1	1	1	0	1	87	-0.23789	-0.07458	-1.2146	-0.02826	38	-0.15051	0.78244	0.54222	0.33819	0.0418	0.08884	0.20006	-0.06959	76	46	17	28	18	23	8	9	15	51	4	1.34137	0	0	0	1	89	1454	65.5	72.5	-0.15733	1.70094	0.6373	0.10625
444	0	0	0	0	1	1	0	0	94	29	-0.37653	1.41867	1.54034	-0.03178	32	-2.54196	1.30463	-0.00526	1.42599	1.49091	1.71925	1.85901	0.15657	73	94	6	30	16	28	11	13	23	53	4	1.34137	0	0	0	1	101	1294	73	65.5	0.88336	1.01688	0.88016	-0.20797
444	0	0	0	0	1	1	1	0	93	39	-0.37653	1.41867	1.51071	-0.02767	39	-2.54196	1.30463	-0.00526	1.42599	1.49091	1.71925	1.85901	0.15657	73	94	6	30	16	28	11	13	23	53	4	1.34137	0	0	0	1	101	1294	73	65.5	0.88336	1.01688	0.88016	-0.20797
482	0	0	0	0	1	1	0	0	26	83	-0.01028	-0.56041	-0.47403	-0.03942	19	0.2843	1.30463	-2.19522	0.99087	-0.44123	-0.31877	-0.00731	-1.65271	67	41	19	30	8	26	7	8	14	37	3	0.44712	0	0	1	0	69	852	41	45.5	-1.8918	-0.87286	-0.15604	-1.10576
482	0	0	0	0	1	1	1	0	50	81	-0.01028	-0.56041	0.23692	-0.04118	16	0.2843	1.30463	-2.19522	0.99087	-0.44123	-0.31877	-0.00731	-1.65271	67	41	19	30	8	26	7	8	14	37	3	0.44712	0	0	1	0	69	852	41	45.5	-1.8918	-0.87286	-0.15604	-1.10576
518	0	0	0	0	1	1	0	0	11	93	-1.30876	-0.69711	-0.91837	-0.02944	36	0.06689	-0.00084	-1.10024	0.55575	0.52484	-0.72637	-0.83679	-0.52191	33	37	18	25	12	24	9	7	10	47	3	0.44712	0	0	1	0	96	1367	9.5	37.5	0.44974	1.32898	-1.17605	-1.46488
518	0	0	0	0	1	1	1	0	11	76	-1.30876	-0.69711	-0.91837	-0.03707	23	0.06689	-0.00084	-1.10024	0.55575	0.52484	-0.72637	-0.83679	-0.52191	33	37	18	25	12	24	9	7	10	47	3	0.44712	0	0	1	0	96	1367	9.5	37.5	0.44974	1.32898	-1.17605	-1.46488
670	0	0	0	0	1	1	0	0	11	87	0.10429	0.02059	-0.91837	-0.04294	13	0.71911	-0.26193	-0.8265	-2.05496	-0.44123	-1.54158	-1.25152	-0.86115	70	58	21	24	13	12	7	5	8	44	3	0.44712	0	0	1	0	90	854	9.5	20.5	-0.0706	-0.8643	-1.17605	-2.228
670	0	0	0	0	1	1	1	0	42	67	0.10429	0.02059	-6e-05	-0.0359	25	0.71911	-0.26193	-0.8265	-2.05496	-0.44123	-1.54158	-1.25152	-0.86115	70	58	21	24	13	12	7	5	8	44	3	0.44712	0	0	1	0	90	854	9.5	20.5	-0.0706	-0.8643	-1.17605	-2.228
679	0	0	0	0	1	0	1	0	10	85	-1.29169	-1.43901	-0.948	-0.02826	38	0.71911	-1.82849	0.54222	-1.18472	-0.92427	-0.72637	-1.45889	-0.18267	32	1	21	18	18	16	6	7	7	50	1	-1.34137	1	0	0	0	85	1016	37	39	-0.50422	-0.17169	-0.28557	-1.39755
679	0	0	0	0	1	1	0	0	5	101	-1.06519	1.93317	-1.09611	-0.04177	15	0.71911	-1.82849	0.54222	-1.18472	-0.92427	-0.72637	-1.45889	-0.18267	38	101	21	18	18	16	6	7	7	50	1	-1.34137	1	0	0	0	85	1016	37	39	-0.50422	-0.17169	-0.28557	-1.39755
679	0	0	0	0	1	1	1	0	9	87	-1.06519	1.93317	-0.97762	-0.03531	26	0.71911	-1.82849	0.54222	-1.18472	-0.92427	-0.72637	-1.45889	-0.18267	38	101	21	18	18	16	6	7	7	50	1	-1.34137	1	0	0	0	85	1016	37	39	-0.50422	-0.17169	-0.28557	-1.39755
732	0	0	0	0	1	0	1	0	3	62	-2.26293	-1.63346	-1.15536	-0.03531	26	-0.15051	1.04353	-0.55275	-2.49008	-0.92427	1.71925	-0.62942	0.04349	3	2	17	29	14	10	6	13	11	52	2	-0.44712	0	1	0	0	98	799	17	42	0.62319	-1.09945	-0.93319	-1.26288
732	0	0	0	0	1	1	0	0	5	100	-2.29786	-1.66299	-1.09611	-0.02591	42	-0.15051	1.04353	-0.55275	-2.49008	-0.92427	1.71925	-0.62942	0.04349	2	1	17	29	14	10	6	13	11	52	2	-0.44712	0	1	0	0	98	799	17	42	0.62319	-1.09945	-0.93319	-1.26288
732	0	0	0	0	1	1	1	0	3	100	-2.29786	-1.66299	-1.15536	-0.04118	16	-0.15051	1.04353	-0.55275	-2.49008	-0.92427	1.71925	-0.62942	0.04349	2	1	17	29	14	10	6	13	11	52	2	-0.44712	0	1	0	0	98	799	17	42	0.62319	-1.09945	-0.93319	-1.26288
854	0	0	0	0	1	1	0	0	21	79	-1.958	-0.56041	-0.62214	-0.04236	14	0.5017	0.52135	-0.55275	-1.18472	0.0418	-0.72637	-0.00731	0.26965	16	41	20	27	14	16	8	7	14	54	3	0.44712	0	0	1	0	101	660	44	74	0.88336	-1.69373	-0.0589	0.17359
854	0	0	0	0	1	1	1	0	29	82	-1.958	-0.56041	-0.38516	-0.04236	14	0.5017	0.52135	-0.55275	-1.18472	0.0418	-0.72637	-0.00731	0.26965	16	41	20	27	14	16	8	7	14	54	3	0.44712	0	0	1	0	101	660	44	74	0.88336	-1.69373	-0.0589	0.17359
890	0	0	0	0	1	0	1	0	86	26	0.36926	1.15756	1.30335	-0.03942	19	0.2843	-0.52302	-0.55275	-0.7496	0.0418	-0.72637	-0.42205	0.15657	76	78	19	23	14	18	8	7	12	53	1	-1.34137	1	0	0	0	100	868	90.5	95	0.79664	-0.80445	1.44683	1.11627
328	0	0	0	0	1	0	1	0	29	87	0.11241	0.61035	-0.38516	0.0246	128	0.93651	-0.00084	1.36346	-2.05496	-0.92427	-1.13397	-1.04415	-1.08731	71	78	22	25	21	12	6	6	9	42	2	-0.44712	0	1	0	0	101	1222	100	101	0.88336	0.70905	1.75445	1.3856
399	0	0	0	0	1	0	1	0	35	51	0.45533	-1.35007	-0.20742	0.01461	111	-1.88975	1.04353	-0.8265	0.33819	-0.92427	0.08884	1.44427	0.72197	91	5	9	29	13	23	6	9	21	58	4	1.34137	0	0	0	1	66	1224	61.5	78.5	-2.15197	0.7176	0.50777	0.37559
399	0	0	0	0	1	1	0	0	72	56	0.13183	-1.44339	0.88863	-0.02826	38	-1.88975	1.04353	-0.8265	0.33819	-0.92427	0.08884	1.44427	0.72197	84	2	9	29	13	23	6	9	21	58	4	1.34137	0	0	0	1	66	1224	61.5	78.5	-2.15197	0.7176	0.50777	0.37559
399	0	0	0	0	1	1	1	0	52	63	0.13183	-1.44339	0.29617	-0.0218	49	-1.88975	1.04353	-0.8265	0.33819	-0.92427	0.08884	1.44427	0.72197	84	2	9	29	13	23	6	9	21	58	4	1.34137	0	0	0	1	66	1224	61.5	78.5	-2.15197	0.7176	0.50777	0.37559
422	0	0	0	0	1	0	1	0	101	24	0.8681	-1.17559	1.7477	-0.03178	32	-0.36792	-0.52302	-0.00526	-1.18472	-0.44123	-0.31877	-0.21468	0.49581	90	23	16	23	16	16	7	8	13	56	3	0.44712	0	0	1	0	101	812	13	92	0.88336	-1.04387	-1.06272	0.9816
422	0	0	0	0	1	1	0	0	59	96	1.02086	-0.56041	0.50353	-0.03472	27	-0.36792	-0.52302	-0.00526	-1.18472	-0.44123	-0.31877	-0.21468	0.49581	94	41	16	23	16	16	7	8	13	56	3	0.44712	0	0	1	0	101	812	13	92	0.88336	-1.04387	-1.06272	0.9816
468	0	0	0	0	1	0	0	0	73	58	-0.02732	-0.60013	0.91825	-0.0218	49	0.06689	0.78244	-0.27901	0.77331	-0.92427	-1.54158	-0.83679	1.28737	67	37	18	28	15	25	6	5	10	63	2	-0.44712	0	1	0	0	82	860	72	75.5	-0.76439	-0.83865	0.84778	0.24092
468	0	0	0	0	1	0	1	0	70	67	-0.02732	-0.60013	0.82939	-0.03296	30	0.06689	0.78244	-0.27901	0.77331	-0.92427	-1.54158	-0.83679	1.28737	67	37	18	28	15	25	6	5	10	63	2	-0.44712	0	1	0	0	82	860	72	75.5	-0.76439	-0.83865	0.84778	0.24092
480	0	0	0	0	1	1	0	0	1	90	0.02791	0.22565	-1.2146	-0.04118	16	-0.58532	1.04353	-1.10024	-0.31449	1.00787	2.12685	-0.42205	-0.97423	68	64	15	29	12	20	10	14	12	43	3	0.44712	0	0	1	0	88	996	9	50	-0.24405	-0.2572	-1.19224	-0.90376
480	0	0	0	0	1	1	1	0	12	77	0.02791	0.22565	-0.88875	-0.02767	39	-0.58532	1.04353	-1.10024	-0.31449	1.00787	2.12685	-0.42205	-0.97423	68	64	15	29	12	20	10	14	12	43	3	0.44712	0	0	1	0	88	996	9	50	-0.24405	-0.2572	-1.19224	-0.90376
593	0	0	0	0	1	0	1	0	17	28	1.16035	-0.71822	-0.74063	-0.02826	38	0.2843	-1.3063	0.54222	-0.96716	0.0418	-1.13397	-1.04415	0.15657	101	33	19	20	18	17	8	6	9	53	2	-0.44712	0	1	0	0	101	1262	43.5	52	0.88336	0.88006	-0.07509	-0.81398
593	0	0	0	0	1	1	0	0	101	44	1.16035	0.99416	1.7477	-0.03883	20	0.2843	-1.3063	0.54222	-0.96716	0.0418	-1.13397	-1.04415	0.15657	101	91	19	20	18	17	8	6	9	53	2	-0.44712	0	1	0	0	101	1262	43.5	52	0.88336	0.88006	-0.07509	-0.81398
699	0	0	0	0	1	1	0	0	1	101	0.91748	1.63643	-1.2146	-0.02415	45	0.2843	-1.56739	0.26848	0.12063	-0.44123	-0.72637	-1.04415	0.15657	101	101	19	19	17	22	7	7	9	53	4	1.34137	0	0	0	1	87	1399	46	54.5	-0.33077	1.46579	0.00586	-0.70176
699	0	0	0	0	1	1	1	0	3	101	0.91748	1.63643	-1.15536	-0.02767	39	0.2843	-1.56739	0.26848	0.12063	-0.44123	-0.72637	-1.04415	0.15657	101	101	19	19	17	22	7	7	9	53	4	1.34137	0	0	0	1	87	1399	46	54.5	-0.33077	1.46579	0.00586	-0.70176
787	0	0	0	0	1	0	1	0	76	93	-0.04847	-1.75659	1.00712	-0.02474	44	0.71911	-1.82849	1.36346	-1.18472	-0.92427	-1.13397	-1.25152	0.60889	66	6	21	18	21	16	6	6	8	57	3	0.44712	0	0	1	0	79	1078	33	79.5	-1.02456	0.09339	-0.41509	0.42048
787	0	0	0	0	1	1	0	0	1	101	0.33343	-1.68823	-1.2146	-0.03825	21	0.71911	-1.82849	1.36346	-1.18472	-0.92427	-1.13397	-1.25152	0.60889	76	8	21	18	21	16	6	6	8	57	3	0.44712	0	0	1	0	79	1078	33	79.5	-1.02456	0.09339	-0.41509	0.42048
787	0	0	0	0	1	1	1	0	2	101	0.33343	-1.68823	-1.18498	-0.04118	16	0.71911	-1.82849	1.36346	-1.18472	-0.92427	-1.13397	-1.25152	0.60889	76	8	21	18	21	16	6	6	8	57	3	0.44712	0	0	1	0	79	1078	33	79.5	-1.02456	0.09339	-0.41509	0.42048
826	0	0	0	0	1	1	0	0	22	87	-1.39325	-0.69677	-0.59252	-0.04118	16	0.2843	0.26026	-0.27901	0.33819	-0.44123	0.08884	-0.21468	-0.18267	51	26	19	26	15	23	7	9	13	50	4	1.34137	0	0	0	1	79	805	25	69.5	-1.02456	-1.0738	-0.67414	-0.02842
826	0	0	0	0	1	1	1	0	55	73	-1.39325	-0.69677	0.38504	-0.03472	27	0.2843	0.26026	-0.27901	0.33819	-0.44123	0.08884	-0.21468	-0.18267	51	26	19	26	15	23	7	9	13	50	4	1.34137	0	0	0	1	79	805	25	69.5	-1.02456	-1.0738	-0.67414	-0.02842
836	0	0	0	0	1	0	1	0	17	47	0.50155	-1.07008	-0.74063	-0.02297	47	-1.02013	-0.00084	0.26848	1.64355	1.97394	2.53445	1.44427	0.04349	92	14	13	25	17	29	12	15	21	52	4	1.34137	0	0	0	1	101	827	51	66.5	0.88336	-0.97974	0.16777	-0.16308
836	0	0	0	0	1	1	0	0	78	71	0.87127	1.63643	1.06637	-0.04118	16	-1.02013	-0.00084	0.26848	1.64355	1.97394	2.53445	1.44427	0.04349	100	101	13	25	17	29	12	15	21	52	4	1.34137	0	0	0	1	101	827	51	66.5	0.88336	-0.97974	0.16777	-0.16308
836	0	0	0	0	1	1	1	0	91	101	0.87127	1.63643	1.45147	-0.03413	28	-1.02013	-0.00084	0.26848	1.64355	1.97394	2.53445	1.44427	0.04349	100	101	13	25	17	29	12	15	21	52	4	1.34137	0	0	0	1	101	827	51	66.5	0.88336	-0.97974	0.16777	-0.16308
876	0	0	0	0	1	1	0	0	25	68	0.91748	-0.60344	-0.50365	-0.02121	50	0.93651	-0.26193	1.08971	-0.09693	-1.40731	-1.54158	0.40743	-0.63499	101	29	22	24	20	21	5	5	16	46	4	1.34137	0	0	0	1	101	1132	51	42.5	0.88336	0.32426	0.16777	-1.24043
876	0	0	0	0	1	1	1	0	21	70	0.91748	-0.60344	-0.62214	-0.03178	32	0.93651	-0.26193	1.08971	-0.09693	-1.40731	-1.54158	0.40743	-0.63499	101	29	22	24	20	21	5	5	16	46	4	1.34137	0	0	0	1	101	1132	51	42.5	0.88336	0.32426	0.16777	-1.24043
976	0	0	0	0	1	0	0	0	58	71	0.02952	-0.69713	0.47391	-0.02297	47	1.15392	-0.00084	-1.37399	-0.96716	-0.44123	-1.13397	-0.42205	0.04349	67	23	23	25	11	17	7	6	12	52	1	-1.34137	1	0	0	0	92	671	20.5	90	0.10285	-1.6467	-0.81986	0.89182
976	0	0	0	0	1	0	1	0	24	71	0.02952	-0.69713	-0.53327	-0.03413	28	1.15392	-0.00084	-1.37399	-0.96716	-0.44123	-1.13397	-0.42205	0.04349	67	23	23	25	11	17	7	6	12	52	1	-1.34137	1	0	0	0	92	671	20.5	90	0.10285	-1.6467	-0.81986	0.89182
976	0	0	0	0	1	1	0	0	8	94	0.74675	0.7529	-1.00724	-0.04236	14	1.15392	-0.00084	-1.37399	-0.96716	-0.44123	-1.13397	-0.42205	0.04349	86	66	23	25	11	17	7	6	12	52	1	-1.34137	1	0	0	0	92	671	20.5	90	0.10285	-1.6467	-0.81986	0.89182
976	0	0	0	0	1	1	1	0	17	88	0.74675	0.7529	-0.74063	-0.04001	18	1.15392	-0.00084	-1.37399	-0.96716	-0.44123	-1.13397	-0.42205	0.04349	86	66	23	25	11	17	7	6	12	52	1	-1.34137	1	0	0	0	92	671	20.5	90	0.10285	-1.6467	-0.81986	0.89182
993	0	0	0	0	1	0	1	0	42	57	0.48251	1.19129	-6e-05	-0.02239	48	-1.23753	-0.26193	-0.27901	0.33819	0.0418	0.08884	1.2369	0.49581	79	79	12	24	15	23	8	9	20	56	1	-1.34137	1	0	0	0	87	978	74.5	91.5	-0.33077	-0.33415	0.92873	0.95915
993	0	0	0	0	1	1	1	0	88	57	0.93549	1.62967	1.3626	-0.02826	38	-1.23753	-0.26193	-0.27901	0.33819	0.0418	0.08884	1.2369	0.49581	91	92	12	24	15	23	8	9	20	56	1	-1.34137	1	0	0	0	87	978	74.5	91.5	-0.33077	-0.33415	0.92873	0.95915
1000	0	0	0	0	1	1	0	0	31	85	1.02086	1.49019	-0.32591	-0.03355	29	-0.15051	1.04353	-0.00526	1.64355	0.52484	0.49644	1.44427	0.94813	94	101	17	29	16	29	9	10	21	60	3	0.44712	0	0	1	0	96	1077	7	46	0.44974	0.08911	-1.25701	-1.08332
259	0	0	0	0	1	0	1	0	30	24	0.10502	-0.42736	-0.35554	-0.00242	82	-1.45494	-3.13395	-0.27901	-0.09693	1.49091	1.71925	1.44427	2.07893	69	31	11	13	15	21	11	13	21	70	1	-1.34137	1	0	0	0	65	1345	47	85	-2.23869	1.23492	0.03825	0.66737
259	0	0	0	0	1	1	0	0	13	95	-0.57446	-0.73085	-0.85913	-0.0265	41	-1.45494	-3.13395	-0.27901	-0.09693	1.49091	1.71925	1.44427	2.07893	51	22	11	13	15	21	11	13	21	70	1	-1.34137	1	0	0	0	65	1345	47	85	-2.23869	1.23492	0.03825	0.66737
259	0	0	0	0	1	1	1	0	12	87	-0.57446	-0.73085	-0.88875	-0.00947	70	-1.45494	-3.13395	-0.27901	-0.09693	1.49091	1.71925	1.44427	2.07893	51	22	11	13	15	21	11	13	21	70	1	-1.34137	1	0	0	0	65	1345	47	85	-2.23869	1.23492	0.03825	0.66737
338	0	0	0	0	1	0	1	0	12	101	1.16035	-0.92489	-0.88875	-0.03707	23	1.58873	1.04353	-0.55275	-1.18472	-0.92427	-1.13397	-1.25152	-0.74807	101	26	25	29	14	16	6	6	8	45	2	-0.44712	0	1	0	0	101	916	45.5	101	0.88336	-0.59923	-0.01033	1.3856
338	0	0	0	0	1	1	0	0	1	101	0.70624	-1.04299	-1.2146	-0.04177	15	1.58873	1.04353	-0.55275	-1.18472	-0.92427	-1.13397	-1.25152	-0.74807	88	22	25	29	14	16	6	6	8	45	2	-0.44712	0	1	0	0	101	916	45.5	101	0.88336	-0.59923	-0.01033	1.3856
338	0	0	0	0	1	1	1	0	1	101	0.70624	-1.04299	-1.2146	-0.03237	31	1.58873	1.04353	-0.55275	-1.18472	-0.92427	-1.13397	-1.25152	-0.74807	88	22	25	29	14	16	6	6	8	45	2	-0.44712	0	1	0	0	101	916	45.5	101	0.88336	-0.59923	-0.01033	1.3856
352	0	0	0	0	1	0	0	0	20	83	-1.40493	-0.76458	-0.65177	-0.02121	50	-1.67234	0.52135	-1.10024	0.12063	-0.92427	0.08884	-0.00731	0.26965	29	21	10	27	12	22	6	9	14	54	1	-1.34137	1	0	0	0	101	772	18	17.5	0.88336	-1.21489	-0.90081	-2.36267
352	0	0	0	0	1	0	1	0	68	68	-1.40493	-0.76458	0.77014	-0.03766	22	-1.67234	0.52135	-1.10024	0.12063	-0.92427	0.08884	-0.00731	0.26965	29	21	10	27	12	22	6	9	14	54	1	-1.34137	1	0	0	0	101	772	18	17.5	0.88336	-1.21489	-0.90081	-2.36267
352	0	0	0	0	1	1	0	0	27	93	-2.19766	-1.00063	-0.4444	-0.04471	10	-1.67234	0.52135	-1.10024	0.12063	-0.92427	0.08884	-0.00731	0.26965	8	14	10	27	12	22	6	9	14	54	1	-1.34137	1	0	0	0	101	772	18	17.5	0.88336	-1.21489	-0.90081	-2.36267
352	0	0	0	0	1	1	1	0	47	69	-2.19766	-1.00063	0.14806	-0.04236	14	-1.67234	0.52135	-1.10024	0.12063	-0.92427	0.08884	-0.00731	0.26965	8	14	10	27	12	22	6	9	14	54	1	-1.34137	1	0	0	0	101	772	18	17.5	0.88336	-1.21489	-0.90081	-2.36267
382	0	0	0	0	1	0	1	0	74	30	0.59575	-0.4948	0.94788	-0.03531	26	0.5017	0.26026	-0.8265	-0.7496	0.0418	-1.13397	-0.62942	-0.63499	82	29	20	26	13	18	8	6	11	46	1	-1.34137	1	0	0	0	87	1141	13.5	65.5	-0.33077	0.36274	-1.04653	-0.20797
384	0	0	0	0	1	1	0	0	1	101	0.93549	-1.43901	-1.2146	-0.04177	15	0.2843	1.30463	-2.46896	-0.31449	-0.44123	0.49644	-1.25152	-0.29575	91	1	19	30	7	20	7	10	8	49	1	-1.34137	1	0	0	0	101	933	26	61	0.88336	-0.52655	-0.64176	-0.40998
384	0	0	0	0	1	1	1	0	1	101	0.93549	-1.43901	-1.2146	-0.0312	33	0.2843	1.30463	-2.46896	-0.31449	-0.44123	0.49644	-1.25152	-0.29575	91	1	19	30	7	20	7	10	8	49	1	-1.34137	1	0	0	0	101	933	26	61	0.88336	-0.52655	-0.64176	-0.40998
390	0	0	0	0	1	0	1	0	39	71	-0.09718	-0.89537	-0.08893	-0.03472	27	-1.45494	-0.26193	-0.00526	0.33819	1.49091	1.71925	-0.83679	-0.29575	65	27	11	24	16	23	11	13	10	49	2	-0.44712	0	1	0	0	58	840	34	41	-2.84576	-0.92416	-0.38271	-1.30777
390	0	0	0	0	1	1	0	0	101	74	0.28706	1.2894	1.7477	-0.0359	25	-1.45494	-0.26193	-0.00526	0.33819	1.49091	1.71925	-0.83679	-0.29575	76	101	11	24	16	23	11	13	10	49	2	-0.44712	0	1	0	0	58	840	34	41	-2.84576	-0.92416	-0.38271	-1.30777
390	0	0	0	0	1	1	1	0	101	23	0.28706	1.2894	1.7477	-0.03825	21	-1.45494	-0.26193	-0.00526	0.33819	1.49091	1.71925	-0.83679	-0.29575	76	101	11	24	16	23	11	13	10	49	2	-0.44712	0	1	0	0	58	840	34	41	-2.84576	-0.92416	-0.38271	-1.30777
402	0	0	0	0	1	1	0	0	11	91	-0.93111	0.39206	-0.91837	-0.04118	16	0.71911	-1.56739	0.54222	-0.7496	0.0418	1.71925	-1.45889	-3.57507	61	61	21	19	18	18	8	13	7	20	4	1.34137	0	0	0	1	81	1244	31	51	-0.85112	0.80311	-0.47986	-0.85887
402	0	0	0	0	1	1	1	0	21	91	-0.93111	0.39206	-0.62214	-0.03531	26	0.71911	-1.56739	0.54222	-0.7496	0.0418	1.71925	-1.45889	-3.57507	61	61	21	19	18	18	8	13	7	20	4	1.34137	0	0	0	1	81	1244	31	51	-0.85112	0.80311	-0.47986	-0.85887
466	0	0	0	0	1	1	0	0	1	101	-0.64996	-0.19131	-1.2146	-0.03825	21	-0.80273	-0.78412	-0.00526	1.64355	-0.44123	1.31165	0.82216	0.04349	49	38	14	22	16	29	7	12	18	52	1	-1.34137	1	0	0	0	100	875	54	72	0.79664	-0.77452	0.26491	0.08381
473	0	0	0	0	1	0	0	0	11	87	0.81104	1.14178	-0.91837	-0.01534	60	0.06689	0.78244	-1.64773	-0.96716	0.0418	-0.31877	-0.83679	-1.31347	91	96	18	28	10	17	8	8	10	40	2	-0.44712	0	1	0	0	101	863	20	75.5	0.88336	-0.82583	-0.83605	0.24092
473	0	0	0	0	1	0	1	0	11	80	0.81104	1.14178	-0.91837	-0.03472	27	0.06689	0.78244	-1.64773	-0.96716	0.0418	-0.31877	-0.83679	-1.31347	91	96	18	28	10	17	8	8	10	40	2	-0.44712	0	1	0	0	101	863	20	75.5	0.88336	-0.82583	-0.83605	0.24092
473	0	0	0	0	1	1	0	0	11	88	0.60145	0.78749	-0.91837	-0.04059	17	0.06689	0.78244	-1.64773	-0.96716	0.0418	-0.31877	-0.83679	-1.31347	85	84	18	28	10	17	8	8	10	40	2	-0.44712	0	1	0	0	101	863	20	75.5	0.88336	-0.82583	-0.83605	0.24092
473	0	0	0	0	1	1	1	0	15	84	0.60145	0.78749	-0.79988	-0.03648	24	0.06689	0.78244	-1.64773	-0.96716	0.0418	-0.31877	-0.83679	-1.31347	85	84	18	28	10	17	8	8	10	40	2	-0.44712	0	1	0	0	101	863	20	75.5	0.88336	-0.82583	-0.83605	0.24092
496	0	0	0	0	1	1	0	0	101	101	0.87127	-1.41228	1.7477	-0.02709	40	-0.80273	-1.04521	0.26848	-0.31449	1.49091	2.12685	-0.42205	-1.08731	100	3	14	21	17	20	11	14	12	42	4	1.34137	0	0	0	1	101	1130	51	52.5	0.88336	0.31571	0.16777	-0.79154
496	0	0	0	0	1	1	1	0	1	101	0.87127	-1.41228	-1.2146	-0.02709	40	-0.80273	-1.04521	0.26848	-0.31449	1.49091	2.12685	-0.42205	-1.08731	100	3	14	21	17	20	11	14	12	42	4	1.34137	0	0	0	1	101	1130	51	52.5	0.88336	0.31571	0.16777	-0.79154
506	0	0	0	0	1	0	0	0	29	75	0.93549	0.01102	-0.38516	0.01755	116	0.93651	1.30463	-0.27901	-1.8374	-1.40731	2.12685	-0.00731	-0.29575	91	44	22	30	15	13	5	14	14	49	1	-1.34137	1	0	0	0	69	1043	27	75	-1.8918	-0.05625	-0.60938	0.21848
510	0	0	0	0	1	0	1	0	68	88	-1.49444	-1.24965	0.77014	-0.03061	34	-1.23753	1.04353	-1.10024	0.55575	0.52484	1.31165	0.82216	1.17429	25	15	12	29	12	24	9	12	18	62	2	-0.44712	0	1	0	0	101	1231	68.5	87	0.88336	0.74753	0.73444	0.75715
572	0	0	0	0	1	0	0	0	21	84	1.16035	1.2894	-0.62214	-0.01651	58	0.71911	0.78244	1.36346	0.77331	-1.40731	-1.13397	-0.83679	-0.52191	101	101	21	28	21	25	5	6	10	47	2	-0.44712	0	1	0	0	86	1137	101	86	-0.4175	0.34564	1.78684	0.71226
573	0	0	0	0	1	1	0	0	18	71	0.67125	0.2808	-0.71101	-0.03825	21	-1.45494	0.78244	-0.55275	-0.7496	-0.44123	1.71925	0.82216	-0.29575	84	52	11	28	14	18	7	13	18	49	1	-1.34137	1	0	0	0	84	1129	58	58.5	-0.59094	0.31143	0.39444	-0.5222
601	0	0	0	0	1	0	1	0	2	94	1.16035	-1.07251	-1.18498	-0.03002	35	-2.75937	-0.00084	-0.00526	0.55575	2.94002	2.12685	2.06638	2.41817	101	21	5	25	16	24	14	14	24	73	2	-0.44712	0	1	0	0	100	1143	98.5	94.5	0.79664	0.37129	1.70588	1.09382
622	0	0	0	0	1	0	1	0	14	71	-1.66917	-0.19131	-0.8295	-0.03296	30	1.37132	1.04353	-0.8265	-0.53204	-1.40731	0.08884	-1.25152	0.26965	22	38	24	29	13	19	5	9	8	54	1	-1.34137	1	0	0	0	81	1105	87.5	75.5	-0.85112	0.20882	1.34969	0.24092
622	0	0	0	0	1	1	0	0	16	83	0.89774	-0.32619	-0.77026	-0.04001	18	1.37132	1.04353	-0.8265	-0.53204	-1.40731	0.08884	-1.25152	0.26965	90	34	24	29	13	19	5	9	8	54	1	-1.34137	1	0	0	0	81	1105	87.5	75.5	-0.85112	0.20882	1.34969	0.24092
622	0	0	0	0	1	1	1	0	13	81	0.89774	-0.32619	-0.85913	-0.03355	29	1.37132	1.04353	-0.8265	-0.53204	-1.40731	0.08884	-1.25152	0.26965	90	34	24	29	13	19	5	9	8	54	1	-1.34137	1	0	0	0	81	1105	87.5	75.5	-0.85112	0.20882	1.34969	0.24092
644	0	0	0	0	1	0	0	0	17	35	0.25601	-0.35991	-0.74063	-0.04059	17	-1.23753	0.78244	-1.92148	-0.7496	2.45698	0.08884	2.06638	0.94813	73	33	12	28	9	18	13	9	24	60	1	-1.34137	1	0	0	0	98	786	62.5	44	0.62319	-1.15503	0.54016	-1.1731
644	0	0	0	0	1	0	1	0	69	35	0.25601	-0.35991	0.79976	-0.03648	24	-1.23753	0.78244	-1.92148	-0.7496	2.45698	0.08884	2.06638	0.94813	73	33	12	28	9	18	13	9	24	60	1	-1.34137	1	0	0	0	98	786	62.5	44	0.62319	-1.15503	0.54016	-1.1731
644	0	0	0	0	1	1	0	0	17	33	-0.34797	-0.29247	-0.74063	-0.04353	12	-1.23753	0.78244	-1.92148	-0.7496	2.45698	0.08884	2.06638	0.94813	57	35	12	28	9	18	13	9	24	60	1	-1.34137	1	0	0	0	98	786	62.5	44	0.62319	-1.15503	0.54016	-1.1731
644	0	0	0	0	1	1	1	0	21	14	-0.34797	-0.29247	-0.62214	0.12738	303	-1.23753	0.78244	-1.92148	-0.7496	2.45698	0.08884	2.06638	0.94813	57	35	12	28	9	18	13	9	24	60	1	-1.34137	1	0	0	0	98	786	62.5	44	0.62319	-1.15503	0.54016	-1.1731
655	0	0	0	0	1	0	0	0	12	86	0.89774	-1.20296	-0.88875	-0.01945	53	1.37132	1.04353	-0.8265	-0.53204	-1.40731	-1.54158	-1.45889	-1.31347	90	8	24	29	13	19	5	5	7	40	1	-1.34137	1	0	0	0	101	795	26.5	54	0.88336	-1.11655	-0.62557	-0.7242
655	0	0	0	0	1	0	1	0	16	90	0.89774	-1.20296	-0.77026	-0.03237	31	1.37132	1.04353	-0.8265	-0.53204	-1.40731	-1.54158	-1.45889	-1.31347	90	8	24	29	13	19	5	5	7	40	1	-1.34137	1	0	0	0	101	795	26.5	54	0.88336	-1.11655	-0.62557	-0.7242
655	0	0	0	0	1	1	0	0	12	90	0.48251	-1.00063	-0.88875	-0.04177	15	1.37132	1.04353	-0.8265	-0.53204	-1.40731	-1.54158	-1.45889	-1.31347	79	14	24	29	13	19	5	5	7	40	1	-1.34137	1	0	0	0	101	795	26.5	54	0.88336	-1.11655	-0.62557	-0.7242
655	0	0	0	0	1	1	1	0	12	93	0.48251	-1.00063	-0.88875	-0.04236	14	1.37132	1.04353	-0.8265	-0.53204	-1.40731	-1.54158	-1.45889	-1.31347	79	14	24	29	13	19	5	5	7	40	1	-1.34137	1	0	0	0	101	795	26.5	54	0.88336	-1.11655	-0.62557	-0.7242
656	0	0	0	0	1	1	0	0	53	88	1.12542	1.20083	0.32579	-0.02826	38	0.5017	0.52135	-0.00526	0.33819	0.0418	-0.31877	-0.21468	-0.52191	100	98	20	27	16	23	8	8	13	47	2	-0.44712	0	1	0	0	91	1090	5	77.5	0.01612	0.14469	-1.32177	0.3307
656	0	0	0	0	1	1	1	0	23	100	1.12542	1.20083	-0.5629	-0.03296	30	0.5017	0.52135	-0.00526	0.33819	0.0418	-0.31877	-0.21468	-0.52191	100	98	20	27	16	23	8	8	13	47	2	-0.44712	0	1	0	0	91	1090	5	77.5	0.01612	0.14469	-1.32177	0.3307
755	0	0	0	0	1	0	1	0	71	25	-2.53086	-0.01358	0.85901	-0.02944	36	0.71911	0.52135	-1.10024	-0.31449	-0.92427	-1.13397	-1.45889	0.04349	1	57	21	27	12	20	6	6	7	52	3	0.44712	0	0	1	0	101	1325	49.5	54.5	0.88336	1.14941	0.1192	-0.70176
755	0	0	0	0	1	1	0	0	1	1	0.67715	-0.49205	-1.2146	-0.03531	26	0.71911	0.52135	-1.10024	-0.31449	-0.92427	-1.13397	-1.45889	0.04349	85	43	21	27	12	20	6	6	7	52	3	0.44712	0	0	1	0	101	1325	49.5	54.5	0.88336	1.14941	0.1192	-0.70176
755	0	0	0	0	1	1	1	0	1	100	0.67715	-0.49205	-1.2146	-0.01828	55	0.71911	0.52135	-1.10024	-0.31449	-0.92427	-1.13397	-1.45889	0.04349	85	43	21	27	12	20	6	6	7	52	3	0.44712	0	0	1	0	101	1325	49.5	54.5	0.88336	1.14941	0.1192	-0.70176
769	0	0	0	0	1	1	0	0	1	101	0.91748	-0.66566	-1.2146	-0.04294	13	1.58873	0.52135	0.26848	0.12063	-1.40731	-1.13397	-0.42205	0.15657	101	27	25	27	17	22	5	6	12	53	4	1.34137	0	0	0	1	101	724	98	96.5	0.88336	-1.42011	1.68969	1.1836
769	0	0	0	0	1	1	1	0	1	101	0.91748	-0.66566	-1.2146	-0.04236	14	1.58873	0.52135	0.26848	0.12063	-1.40731	-1.13397	-0.42205	0.15657	101	27	25	27	17	22	5	6	12	53	4	1.34137	0	0	0	1	101	724	98	96.5	0.88336	-1.42011	1.68969	1.1836
774	0	0	0	0	1	1	0	0	35	64	-0.93111	0.39206	-0.20742	-0.03883	20	0.2843	0.26026	-1.64773	-0.09693	-0.44123	0.08884	-0.21468	0.26965	61	61	19	26	10	21	7	9	13	54	4	1.34137	0	0	0	1	56	736	43	45.5	-3.01921	-1.3688	-0.09128	-1.10576
774	0	0	0	0	1	1	1	0	29	35	-0.93111	0.39206	-0.38516	-0.03825	21	0.2843	0.26026	-1.64773	-0.09693	-0.44123	0.08884	-0.21468	0.26965	61	61	19	26	10	21	7	9	13	54	4	1.34137	0	0	0	1	56	736	43	45.5	-3.01921	-1.3688	-0.09128	-1.10576
782	0	0	0	0	1	0	1	0	60	46	0.37162	0.05477	0.53316	-0.03413	28	0.5017	0.52135	-1.37399	1.64355	0.0418	-1.13397	0.40743	1.28737	77	59	20	27	11	29	8	6	16	63	3	0.44712	0	0	1	0	101	1155	1	51	0.88336	0.42259	-1.45129	-0.85887
782	0	0	0	0	1	1	0	0	5	97	1.2882	-0.97053	-1.09611	-0.00653	75	0.5017	0.52135	-1.37399	1.64355	0.0418	-1.13397	0.40743	1.28737	101	29	20	27	11	29	8	6	16	63	3	0.44712	0	0	1	0	101	1155	1	51	0.88336	0.42259	-1.45129	-0.85887
782	0	0	0	0	1	1	1	0	14	93	1.2882	-0.97053	-0.8295	-0.02121	50	0.5017	0.52135	-1.37399	1.64355	0.0418	-1.13397	0.40743	1.28737	101	29	20	27	11	29	8	6	16	63	3	0.44712	0	0	1	0	101	1155	1	51	0.88336	0.42259	-1.45129	-0.85887
789	0	0	0	0	1	0	1	0	31	61	0.90629	-0.21864	-0.32591	-0.0312	33	1.58873	-2.35067	2.45844	-0.09693	0.0418	-1.54158	-0.42205	-0.74807	91	51	25	16	25	21	8	5	12	45	3	0.44712	0	0	1	0	91	1325	1	36	0.01612	1.14941	-1.45129	-1.53222
789	0	0	0	0	1	1	0	0	61	61	0.90629	-0.56041	0.56278	-0.04118	16	1.58873	-2.35067	2.45844	-0.09693	0.0418	-1.54158	-0.42205	-0.74807	91	41	25	16	25	21	8	5	12	45	3	0.44712	0	0	1	0	91	1325	1	36	0.01612	1.14941	-1.45129	-1.53222
789	0	0	0	0	1	1	1	0	61	61	0.90629	-0.56041	0.56278	-0.03178	32	1.58873	-2.35067	2.45844	-0.09693	0.0418	-1.54158	-0.42205	-0.74807	91	41	25	16	25	21	8	5	12	45	3	0.44712	0	0	1	0	91	1325	1	36	0.01612	1.14941	-1.45129	-1.53222
804	0	0	0	0	1	1	0	0	1	101	-0.46857	0.43071	-1.2146	-0.04236	14	1.58873	1.04353	1.36346	-0.53204	-1.40731	-1.54158	-1.66626	-1.20039	55	70	25	29	21	19	5	5	6	41	3	0.44712	0	0	1	0	101	844	28	51	0.88336	-0.90706	-0.577	-0.85887
804	0	0	0	0	1	1	1	0	1	101	-0.46857	0.43071	-1.2146	-0.03766	22	1.58873	1.04353	1.36346	-0.53204	-1.40731	-1.54158	-1.66626	-1.20039	55	70	25	29	21	19	5	5	6	41	3	0.44712	0	0	1	0	101	844	28	51	0.88336	-0.90706	-0.577	-0.85887
831	0	0	0	0	1	0	0	0	43	53	-0.51636	-0.51156	0.02956	-0.02297	47	0.71911	-2.35067	1.08971	0.77331	0.52484	-1.54158	-1.25152	0.60889	53	40	21	16	20	25	9	5	8	57	2	-0.44712	0	1	0	0	87	744	14	34	-0.33077	-1.3346	-1.03034	-1.62199
831	0	0	0	0	1	0	1	0	37	56	-0.51636	-0.51156	-0.14817	-0.03178	32	0.71911	-2.35067	1.08971	0.77331	0.52484	-1.54158	-1.25152	0.60889	53	40	21	16	20	25	9	5	8	57	2	-0.44712	0	1	0	0	87	744	14	34	-0.33077	-1.3346	-1.03034	-1.62199
831	0	0	0	0	1	1	0	0	23	78	-0.20198	-0.0687	-0.5629	-0.04177	15	0.71911	-2.35067	1.08971	0.77331	0.52484	-1.54158	-1.25152	0.60889	62	55	21	16	20	25	9	5	8	57	2	-0.44712	0	1	0	0	87	744	14	34	-0.33077	-1.3346	-1.03034	-1.62199
831	0	0	0	0	1	1	1	0	39	75	-0.20198	-0.0687	-0.08893	-0.04294	13	0.71911	-2.35067	1.08971	0.77331	0.52484	-1.54158	-1.25152	0.60889	62	55	21	16	20	25	9	5	8	57	2	-0.44712	0	1	0	0	87	744	14	34	-0.33077	-1.3346	-1.03034	-1.62199
844	0	0	0	0	1	0	0	0	23	23	-1.84375	-0.15727	-0.5629	-0.02297	47	-1.23753	-0.26193	-0.55275	-0.7496	0.0418	1.71925	1.44427	0.72197	15	52	12	24	14	18	8	13	21	58	2	-0.44712	0	1	0	0	85	931	82	66.5	-0.50422	-0.5351	1.17159	-0.16308
844	0	0	0	0	1	0	1	0	26	21	-1.84375	-0.15727	-0.47403	-0.03472	27	-1.23753	-0.26193	-0.55275	-0.7496	0.0418	1.71925	1.44427	0.72197	15	52	12	24	14	18	8	13	21	58	2	-0.44712	0	1	0	0	85	931	82	66.5	-0.50422	-0.5351	1.17159	-0.16308
844	0	0	0	0	1	1	0	0	24	85	-0.93554	-0.6887	-0.53327	-0.04001	18	-1.23753	-0.26193	-0.55275	-0.7496	0.0418	1.71925	1.44427	0.72197	41	34	12	24	14	18	8	13	21	58	2	-0.44712	0	1	0	0	85	931	82	66.5	-0.50422	-0.5351	1.17159	-0.16308
844	0	0	0	0	1	1	1	0	17	75	-0.93554	-0.6887	-0.74063	-0.03413	28	-1.23753	-0.26193	-0.55275	-0.7496	0.0418	1.71925	1.44427	0.72197	41	34	12	24	14	18	8	13	21	58	2	-0.44712	0	1	0	0	85	931	82	66.5	-0.50422	-0.5351	1.17159	-0.16308
874	0	0	0	0	1	0	1	0	36	83	0.91748	-0.69677	-0.1778	-0.02826	38	0.71911	-0.00084	-0.55275	-0.96716	0.52484	-0.72637	-1.04415	-0.97423	101	26	21	25	14	17	9	7	9	43	4	1.34137	0	0	0	1	101	1440	31	64.5	0.88336	1.64109	-0.47986	-0.25286
874	0	0	0	0	1	1	0	0	1	96	0.91748	-0.23013	-1.2146	-0.00535	77	0.71911	-0.00084	-0.55275	-0.96716	0.52484	-0.72637	-1.04415	-0.97423	101	41	21	25	14	17	9	7	9	43	4	1.34137	0	0	0	1	101	1440	31	64.5	0.88336	1.64109	-0.47986	-0.25286
874	0	0	0	0	1	1	1	0	1	101	0.91748	-0.23013	-1.2146	-0.03648	24	0.71911	-0.00084	-0.55275	-0.96716	0.52484	-0.72637	-1.04415	-0.97423	101	41	21	25	14	17	9	7	9	43	4	1.34137	0	0	0	1	101	1440	31	64.5	0.88336	1.64109	-0.47986	-0.25286
885	0	0	0	0	1	1	0	0	92	82	-3.56534	0.64093	1.48109	-0.04412	11	-0.36792	-0.26193	-0.55275	-0.31449	-0.92427	-0.72637	-0.21468	-0.29575	4	69	16	24	14	20	6	7	13	49	4	1.34137	0	0	0	1	101	703	1.5	43	0.88336	-1.50989	-1.4351	-1.21799
885	0	0	0	0	1	1	1	0	92	74	-3.56534	0.64093	1.48109	-0.04059	17	-0.36792	-0.26193	-0.55275	-0.31449	-0.92427	-0.72637	-0.21468	-0.29575	4	69	16	24	14	20	6	7	13	49	4	1.34137	0	0	0	1	101	703	1.5	43	0.88336	-1.50989	-1.4351	-1.21799
929	0	0	0	0	1	1	0	0	66	91	-0.08372	0.14591	0.71089	-0.04059	17	0.06689	-0.52302	0.81597	0.33819	0.0418	0.49644	0.20006	-0.18267	64	48	18	23	19	23	8	10	15	50	1	-1.34137	1	0	0	0	69	890	47	68	-1.8918	-0.71039	0.03825	-0.09575
983	0	0	0	0	1	0	0	0	23	38	-1.51818	-1.43901	-0.5629	-0.00477	78	0.71911	-0.00084	-1.10024	-0.7496	1.00787	-0.72637	-1.45889	0.60889	26	1	21	25	12	18	10	7	7	57	1	-1.34137	1	0	0	0	90	1174	50	77.5	-0.0706	0.50383	0.13539	0.3307
983	0	0	0	0	1	0	1	0	8	84	-1.51818	-1.43901	-1.00724	-0.0312	33	0.71911	-0.00084	-1.10024	-0.7496	1.00787	-0.72637	-1.45889	0.60889	26	1	21	25	12	18	10	7	7	57	1	-1.34137	1	0	0	0	90	1174	50	77.5	-0.0706	0.50383	0.13539	0.3307
983	0	0	0	0	1	1	0	0	68	84	-1.74467	-0.56225	0.77014	-0.03883	20	0.71911	-0.00084	-1.10024	-0.7496	1.00787	-0.72637	-1.45889	0.60889	20	27	21	25	12	18	10	7	7	57	1	-1.34137	1	0	0	0	90	1174	50	77.5	-0.0706	0.50383	0.13539	0.3307
983	0	0	0	0	1	1	1	0	67	71	-1.74467	-0.56225	0.74052	-0.03178	32	0.71911	-0.00084	-1.10024	-0.7496	1.00787	-0.72637	-1.45889	0.60889	20	27	21	25	12	18	10	7	7	57	1	-1.34137	1	0	0	0	90	1174	50	77.5	-0.0706	0.50383	0.13539	0.3307
274	0	0	0	0	1	0	1	0	77	55	0.91748	-0.41679	1.03675	-0.02415	45	-0.15051	-0.26193	-1.64773	-1.40228	1.97394	0.08884	-0.62942	-1.65271	101	35	17	24	10	15	12	9	11	37	4	1.34137	0	0	0	1	101	1735	1	101	0.88336	2.90233	-1.45129	1.3856
274	0	0	0	0	1	1	0	0	55	62	0.91748	-0.479	0.38504	-0.01123	67	-0.15051	-0.26193	-1.64773	-1.40228	1.97394	0.08884	-0.62942	-1.65271	101	33	17	24	10	15	12	9	11	37	4	1.34137	0	0	0	1	101	1735	1	101	0.88336	2.90233	-1.45129	1.3856
274	0	0	0	0	1	1	1	0	22	55	0.91748	-0.479	-0.59252	-0.02474	44	-0.15051	-0.26193	-1.64773	-1.40228	1.97394	0.08884	-0.62942	-1.65271	101	33	17	24	10	15	12	9	11	37	4	1.34137	0	0	0	1	101	1735	1	101	0.88336	2.90233	-1.45129	1.3856
357	0	0	0	0	1	1	0	0	24	68	-0.14546	0.42317	-0.53327	-0.03178	32	-0.58532	0.26026	0.81597	-0.96716	-0.44123	-0.31877	-0.42205	-0.29575	78	62	15	26	19	17	7	8	12	49	4	1.34137	0	0	0	1	73	894	35	68.5	-1.54491	-0.69329	-0.35033	-0.07331
357	0	0	0	0	1	1	1	0	23	68	-0.14546	0.42317	-0.5629	-0.04118	16	-0.58532	0.26026	0.81597	-0.96716	-0.44123	-0.31877	-0.42205	-0.29575	78	62	15	26	19	17	7	8	12	49	4	1.34137	0	0	0	1	73	894	35	68.5	-1.54491	-0.69329	-0.35033	-0.07331
375	0	0	0	0	1	0	0	0	24	59	1.31298	-1.43901	-0.53327	0.01285	108	1.15392	1.04353	-0.00526	-0.09693	0.52484	-0.72637	0.82216	0.72197	101	1	23	29	16	21	9	7	18	58	1	-1.34137	1	0	0	0	74	1315	52	37	-1.45818	1.10666	0.20015	-1.48733
375	0	0	0	0	1	0	1	0	1	71	1.31298	-1.43901	-1.2146	-0.01651	58	1.15392	1.04353	-0.00526	-0.09693	0.52484	-0.72637	0.82216	0.72197	101	1	23	29	16	21	9	7	18	58	1	-1.34137	1	0	0	0	74	1315	52	37	-1.45818	1.10666	0.20015	-1.48733
375	0	0	0	0	1	1	0	0	1	101	1.31298	-1.43901	-1.2146	-0.0312	33	1.15392	1.04353	-0.00526	-0.09693	0.52484	-0.72637	0.82216	0.72197	101	1	23	29	16	21	9	7	18	58	1	-1.34137	1	0	0	0	74	1315	52	37	-1.45818	1.10666	0.20015	-1.48733
375	0	0	0	0	1	1	1	0	1	101	1.31298	-1.43901	-1.2146	-0.03178	32	1.15392	1.04353	-0.00526	-0.09693	0.52484	-0.72637	0.82216	0.72197	101	1	23	29	16	21	9	7	18	58	1	-1.34137	1	0	0	0	74	1315	52	37	-1.45818	1.10666	0.20015	-1.48733
472	0	0	0	0	1	0	0	0	1	101	-2.33279	0.99416	-1.2146	0.01109	105	1.58873	-1.82849	0.81597	-2.49008	-1.40731	-1.54158	-1.87363	-2.55735	1	91	25	18	19	10	5	5	5	29	2	-0.44712	0	1	0	0	101	1136	51	56	0.88336	0.34136	0.16777	-0.63442
472	0	0	0	0	1	0	1	0	1	101	-2.33279	0.99416	-1.2146	-0.03355	29	1.58873	-1.82849	0.81597	-2.49008	-1.40731	-1.54158	-1.87363	-2.55735	1	91	25	18	19	10	5	5	5	29	2	-0.44712	0	1	0	0	101	1136	51	56	0.88336	0.34136	0.16777	-0.63442
472	0	0	0	0	1	1	0	0	1	101	-2.33279	-1.07251	-1.2146	-0.04353	12	1.58873	-1.82849	0.81597	-2.49008	-1.40731	-1.54158	-1.87363	-2.55735	1	21	25	18	19	10	5	5	5	29	2	-0.44712	0	1	0	0	101	1136	51	56	0.88336	0.34136	0.16777	-0.63442
472	0	0	0	0	1	1	1	0	1	101	-2.33279	-1.07251	-1.2146	-0.03413	28	1.58873	-1.82849	0.81597	-2.49008	-1.40731	-1.54158	-1.87363	-2.55735	1	21	25	18	19	10	5	5	5	29	2	-0.44712	0	1	0	0	101	1136	51	56	0.88336	0.34136	0.16777	-0.63442
484	0	0	0	0	1	1	0	0	9	83	-0.65952	0.94336	-0.97762	-0.03413	28	0.93651	-0.00084	-0.27901	-0.53204	-0.44123	0.90404	-1.25152	-1.31347	50	85	22	25	15	19	7	11	8	40	3	0.44712	0	0	1	0	96	970	48.5	81.5	0.44974	-0.36836	0.08682	0.51026
493	0	0	0	0	1	1	0	0	1	101	0.31669	-0.85232	-1.2146	-0.03355	29	0.5017	-1.04521	1.08971	-0.09693	-0.92427	-0.72637	-0.00731	-0.40883	88	21	20	21	20	21	6	7	14	48	4	1.34137	0	0	0	1	77	1294	26	51.5	-1.19801	1.01688	-0.64176	-0.83643
493	0	0	0	0	1	1	1	0	1	101	0.31669	-0.85232	-1.2146	-0.02767	39	0.5017	-1.04521	1.08971	-0.09693	-0.92427	-0.72637	-0.00731	-0.40883	88	21	20	21	20	21	6	7	14	48	4	1.34137	0	0	0	1	77	1294	26	51.5	-1.19801	1.01688	-0.64176	-0.83643
549	0	0	0	0	1	1	0	0	22	73	0.82505	1.63643	-0.59252	-0.03178	32	-1.02013	1.30463	0.81597	1.86111	0.52484	-0.31877	-0.00731	-0.18267	99	101	13	30	19	30	9	8	14	50	4	1.34137	0	0	0	1	100	1186	51	50.5	0.79664	0.55513	0.16777	-0.88132
639	0	0	0	0	1	0	1	0	26	46	-2.96455	-0.32346	-0.47403	-0.0218	49	-0.58532	0.26026	0.54222	-0.53204	-0.92427	0.90404	-0.21468	0.26965	17	38	15	26	18	19	6	11	13	54	4	1.34137	0	0	0	1	84	1335	1.5	81.5	-0.59094	1.19217	-1.4351	0.51026
639	0	0	0	0	1	1	0	0	12	85	-1.62433	0.95203	-0.88875	-0.0359	25	-0.58532	0.26026	0.54222	-0.53204	-0.92427	0.90404	-0.21468	0.26965	46	79	15	26	18	19	6	11	13	54	4	1.34137	0	0	0	1	84	1335	1.5	81.5	-0.59094	1.19217	-1.4351	0.51026
639	0	0	0	0	1	1	1	0	18	97	-1.62433	0.95203	-0.71101	-0.03707	23	-0.58532	0.26026	0.54222	-0.53204	-0.92427	0.90404	-0.21468	0.26965	46	79	15	26	18	19	6	11	13	54	4	1.34137	0	0	0	1	84	1335	1.5	81.5	-0.59094	1.19217	-1.4351	0.51026
800	0	0	0	0	1	0	1	0	47	73	-1.73896	1.08273	0.14806	-0.03531	26	1.58873	-2.35067	1.91095	-0.53204	-0.92427	-0.31877	-0.83679	2.87049	18	94	25	16	23	19	6	8	10	77	2	-0.44712	0	1	0	0	86	894	95.5	72.5	-0.4175	-0.69329	1.60874	0.10625
800	0	0	0	0	1	1	0	0	13	83	1.02062	1.1713	-0.85913	-0.03942	19	1.58873	-2.35067	1.91095	-0.53204	-0.92427	-0.31877	-0.83679	2.87049	97	97	25	16	23	19	6	8	10	77	2	-0.44712	0	1	0	0	86	894	95.5	72.5	-0.4175	-0.69329	1.60874	0.10625
800	0	0	0	0	1	1	1	0	70	87	1.02062	1.1713	0.82939	-0.03766	22	1.58873	-2.35067	1.91095	-0.53204	-0.92427	-0.31877	-0.83679	2.87049	97	97	25	16	23	19	6	8	10	77	2	-0.44712	0	1	0	0	86	894	95.5	72.5	-0.4175	-0.69329	1.60874	0.10625
829	0	0	0	0	1	0	0	0	43	56	0.60145	-1.36775	0.02956	-0.00535	77	1.37132	-1.04521	-0.27901	-0.09693	1.49091	-0.31877	-1.04415	-0.86115	85	11	24	21	15	21	11	8	9	44	2	-0.44712	0	1	0	0	95	1348	32	25.5	0.36302	1.24775	-0.44747	-2.00356
829	0	0	0	0	1	0	1	0	14	88	0.60145	-1.36775	-0.8295	-0.0312	33	1.37132	-1.04521	-0.27901	-0.09693	1.49091	-0.31877	-1.04415	-0.86115	85	11	24	21	15	21	11	8	9	44	2	-0.44712	0	1	0	0	95	1348	32	25.5	0.36302	1.24775	-0.44747	-2.00356
829	0	0	0	0	1	1	0	0	41	68	1.09049	0.43321	-0.02968	-0.03472	27	1.37132	-1.04521	-0.27901	-0.09693	1.49091	-0.31877	-1.04415	-0.86115	99	72	24	21	15	21	11	8	9	44	2	-0.44712	0	1	0	0	95	1348	32	25.5	0.36302	1.24775	-0.44747	-2.00356
829	0	0	0	0	1	1	1	0	1	101	1.09049	0.43321	-1.2146	-0.01005	69	1.37132	-1.04521	-0.27901	-0.09693	1.49091	-0.31877	-1.04415	-0.86115	99	72	24	21	15	21	11	8	9	44	2	-0.44712	0	1	0	0	95	1348	32	25.5	0.36302	1.24775	-0.44747	-2.00356
882	0	0	0	0	1	0	1	0	14	96	-1.42457	-0.77727	-0.8295	-0.01945	53	-1.02013	-0.26193	0.26848	0.55575	-0.44123	0.49644	0.40743	-1.08731	27	31	13	24	17	24	7	10	16	42	2	-0.44712	0	1	0	0	82	1361	95	87.5	-0.76439	1.30333	1.59255	0.7796
901	0	0	0	0	1	0	1	0	15	47	-0.69771	-1.92747	-0.79988	-0.03648	24	1.58873	0.52135	0.81597	-0.53204	-0.92427	-1.13397	-1.25152	-0.86115	49	1	25	27	19	19	6	6	8	44	3	0.44712	0	0	1	0	101	898	6.5	91.5	0.88336	-0.67619	-1.2732	0.95915
922	0	0	0	0	1	1	0	0	8	101	0.18067	-0.90217	-1.00724	-0.02944	36	0.2843	-0.26193	-0.00526	0.99087	0.0418	-0.31877	-1.25152	-0.86115	72	31	19	24	16	26	8	8	8	44	3	0.44712	0	0	1	0	95	1520	47.5	60	0.36302	1.98312	0.05444	-0.45487
922	0	0	0	0	1	1	1	0	26	76	0.18067	-0.90217	-0.47403	-0.02356	46	0.2843	-0.26193	-0.00526	0.99087	0.0418	-0.31877	-1.25152	-0.86115	72	31	19	24	16	26	8	8	8	44	3	0.44712	0	0	1	0	95	1520	47.5	60	0.36302	1.98312	0.05444	-0.45487
947	0	0	0	0	1	0	0	0	82	49	-0.50676	0.22565	1.18486	-0.01828	55	0.5017	0.52135	-0.8265	0.99087	-0.44123	1.31165	0.40743	0.15657	54	64	20	27	13	26	7	12	16	53	3	0.44712	0	0	1	0	81	967	10	48	-0.85112	-0.38118	-1.15986	-0.99354
947	0	0	0	0	1	0	1	0	88	33	-0.50676	0.22565	1.3626	-0.03061	34	0.5017	0.52135	-0.8265	0.99087	-0.44123	1.31165	0.40743	0.15657	54	64	20	27	13	26	7	12	16	53	3	0.44712	0	0	1	0	81	967	10	48	-0.85112	-0.38118	-1.15986	-0.99354
947	0	0	0	0	1	1	0	0	24	92	0.40981	0.56742	-0.53327	-0.02944	36	0.5017	0.52135	-0.8265	0.99087	-0.44123	1.31165	0.40743	0.15657	78	74	20	27	13	26	7	12	16	53	3	0.44712	0	0	1	0	81	967	10	48	-0.85112	-0.38118	-1.15986	-0.99354
947	0	0	0	0	1	1	1	0	32	66	0.40981	0.56742	-0.29629	-0.03648	24	0.5017	0.52135	-0.8265	0.99087	-0.44123	1.31165	0.40743	0.15657	78	74	20	27	13	26	7	12	16	53	3	0.44712	0	0	1	0	81	967	10	48	-0.85112	-0.38118	-1.15986	-0.99354
956	0	0	0	0	1	1	0	0	20	74	-0.19167	-0.94564	-0.65177	-0.03355	29	-0.15051	0.26026	-1.64773	-0.31449	1.00787	0.49644	0.61479	0.26965	77	18	17	26	10	20	10	10	17	54	4	1.34137	0	0	0	1	82	1546	59.5	69	-0.76439	2.09428	0.44301	-0.05086
956	0	0	0	0	1	1	1	0	37	68	-0.19167	-0.94564	-0.14817	-0.02885	37	-0.15051	0.26026	-1.64773	-0.31449	1.00787	0.49644	0.61479	0.26965	77	18	17	26	10	20	10	10	17	54	4	1.34137	0	0	0	1	82	1546	59.5	69	-0.76439	2.09428	0.44301	-0.05086
378	0	0	0	0	1	1	0	0	6	101	-0.95195	1.02268	-1.06649	-0.04412	11	0.71911	1.04353	-0.55275	-0.96716	0.52484	-0.72637	1.2369	-1.42655	41	74	21	29	14	17	9	7	20	39	1	-1.34137	1	0	0	0	81	874	36	40.5	-0.85112	-0.7788	-0.31795	-1.33021
378	0	0	0	0	1	1	1	0	18	64	-0.95195	1.02268	-0.71101	-0.03472	27	0.71911	1.04353	-0.55275	-0.96716	0.52484	-0.72637	1.2369	-1.42655	41	74	21	29	14	17	9	7	20	39	1	-1.34137	1	0	0	0	81	874	36	40.5	-0.85112	-0.7788	-0.31795	-1.33021
410	0	0	0	0	1	1	0	0	22	86	0.48619	0.32818	-0.59252	-0.03531	26	1.15392	-0.26193	-0.55275	-0.7496	0.0418	0.08884	-1.04415	-0.18267	80	67	23	24	14	18	8	9	9	50	3	0.44712	0	0	1	0	75	1054	42.5	82.5	-1.37146	-0.00922	-0.10747	0.55515
434	0	0	0	0	1	0	1	0	2	52	-1.5643	-0.89537	-1.18498	-0.03472	27	-2.10715	-1.3063	0.81597	-0.96716	1.49091	1.31165	1.85901	0.94813	23	27	8	20	19	17	11	12	23	60	2	-0.44712	0	1	0	0	67	1033	25	35.5	-2.06525	-0.09901	-0.67414	-1.55466
434	0	0	0	0	1	1	0	0	1	52	-1.77389	-1.66299	-1.2146	-0.03178	32	-2.10715	-1.3063	0.81597	-0.96716	1.49091	1.31165	1.85901	0.94813	17	1	8	20	19	17	11	12	23	60	2	-0.44712	0	1	0	0	67	1033	25	35.5	-2.06525	-0.09901	-0.67414	-1.55466
434	0	0	0	0	1	1	1	0	1	101	-1.77389	-1.66299	-1.2146	-0.02004	52	-2.10715	-1.3063	0.81597	-0.96716	1.49091	1.31165	1.85901	0.94813	17	1	8	20	19	17	11	12	23	60	2	-0.44712	0	1	0	0	67	1033	25	35.5	-2.06525	-0.09901	-0.67414	-1.55466
438	0	0	0	0	1	0	0	0	39	63	-1.73896	1.14178	-0.08893	-0.00535	77	0.2843	-0.00084	0.26848	-1.8374	-0.44123	-0.31877	-0.42205	0.94813	18	96	19	25	17	13	7	8	12	60	2	-0.44712	0	1	0	0	99	1154	79	79.5	0.70991	0.41832	1.07445	0.42048
438	0	0	0	0	1	1	0	0	29	69	0.56652	-0.95442	-0.38516	-0.04001	18	0.2843	-0.00084	0.26848	-1.8374	-0.44123	-0.31877	-0.42205	0.94813	84	25	19	25	17	13	7	8	12	60	2	-0.44712	0	1	0	0	99	1154	79	79.5	0.70991	0.41832	1.07445	0.42048
438	0	0	0	0	1	1	1	0	59	62	0.56652	-0.95442	0.50353	-0.03472	27	0.2843	-0.00084	0.26848	-1.8374	-0.44123	-0.31877	-0.42205	0.94813	84	25	19	25	17	13	7	8	12	60	2	-0.44712	0	1	0	0	99	1154	79	79.5	0.70991	0.41832	1.07445	0.42048
461	0	0	0	0	1	1	0	0	10	87	1.31298	0.41569	-0.948	-0.03531	26	-0.58532	-0.78412	0.54222	0.33819	1.00787	-0.31877	0.40743	0.83505	101	56	15	22	18	23	10	8	16	59	1	-1.34137	1	0	0	0	101	995	88.5	88	0.88336	-0.26147	1.38207	0.80204
461	0	0	0	0	1	1	1	0	15	74	1.31298	0.41569	-0.79988	-0.03766	22	-0.58532	-0.78412	0.54222	0.33819	1.00787	-0.31877	0.40743	0.83505	101	56	15	22	18	23	10	8	16	59	1	-1.34137	1	0	0	0	101	995	88.5	88	0.88336	-0.26147	1.38207	0.80204
522	0	0	0	0	1	1	0	0	58	62	0.63896	0.08895	0.47391	-0.03942	19	-0.58532	-0.26193	-0.27901	-1.61984	1.49091	2.12685	-0.21468	-0.29575	84	60	15	24	15	14	11	14	13	49	3	0.44712	0	0	1	0	85	1040	20.5	47.5	-0.50422	-0.06908	-0.81986	-1.01599
522	0	0	0	0	1	1	1	0	28	73	0.63896	0.08895	-0.41478	-0.02591	42	-0.58532	-0.26193	-0.27901	-1.61984	1.49091	2.12685	-0.21468	-0.29575	84	60	15	24	15	14	11	14	13	49	3	0.44712	0	0	1	0	85	1040	20.5	47.5	-0.50422	-0.06908	-0.81986	-1.01599
567	0	0	0	0	1	0	1	0	30	44	0.49665	-1.54489	-0.35554	-0.03002	35	-0.58532	-0.52302	-0.00526	1.42599	2.94002	0.49644	1.02953	1.28737	82	5	15	23	16	28	14	10	19	63	2	-0.44712	0	1	0	0	89	1115	4	36.5	-0.15733	0.25158	-1.35415	-1.50977
567	0	0	0	0	1	1	0	0	80	48	0.53158	-1.45632	1.12562	-0.01534	60	-0.58532	-0.52302	-0.00526	1.42599	2.94002	0.49644	1.02953	1.28737	83	8	15	23	16	28	14	10	19	63	2	-0.44712	0	1	0	0	89	1115	4	36.5	-0.15733	0.25158	-1.35415	-1.50977
568	0	0	0	0	1	0	0	0	57	28	0.18052	-0.93318	0.44429	0.0199	120	0.5017	-0.00084	-0.55275	-0.96716	-0.44123	0.08884	-0.42205	-0.52191	71	16	20	25	14	17	7	9	12	47	1	-1.34137	1	0	0	0	85	1508	37.5	73.5	-0.50422	1.93181	-0.26938	0.15114
568	0	0	0	0	1	0	1	0	53	40	0.18052	-0.93318	0.32579	-0.02885	37	0.5017	-0.00084	-0.55275	-0.96716	-0.44123	0.08884	-0.42205	-0.52191	71	16	20	25	14	17	7	9	12	47	1	-1.34137	1	0	0	0	85	1508	37.5	73.5	-0.50422	1.93181	-0.26938	0.15114
568	0	0	0	0	1	1	0	0	21	80	0.33151	-0.35991	-0.62214	-0.03237	31	0.5017	-0.00084	-0.55275	-0.96716	-0.44123	0.08884	-0.42205	-0.52191	75	33	20	25	14	17	7	9	12	47	1	-1.34137	1	0	0	0	85	1508	37.5	73.5	-0.50422	1.93181	-0.26938	0.15114
568	0	0	0	0	1	1	1	0	29	61	0.33151	-0.35991	-0.38516	-0.03472	27	0.5017	-0.00084	-0.55275	-0.96716	-0.44123	0.08884	-0.42205	-0.52191	75	33	20	25	14	17	7	9	12	47	1	-1.34137	1	0	0	0	85	1508	37.5	73.5	-0.50422	1.93181	-0.26938	0.15114
617	0	0	0	0	1	0	0	0	31	55	-0.354	-0.52623	-0.32591	0.03106	139	1.15392	0.52135	-1.37399	-0.53204	0.52484	-0.72637	-1.04415	-1.08731	58	42	23	27	11	19	9	7	9	42	3	0.44712	0	0	1	0	100	1481	1	47	0.79664	1.81638	-1.45129	-1.03843
617	0	0	0	0	1	0	1	0	70	79	-0.354	-0.52623	0.82939	-0.02004	52	1.15392	0.52135	-1.37399	-0.53204	0.52484	-0.72637	-1.04415	-1.08731	58	42	23	27	11	19	9	7	9	42	3	0.44712	0	0	1	0	100	1481	1	47	0.79664	1.81638	-1.45129	-1.03843
617	0	0	0	0	1	1	0	0	18	91	-0.69771	0.25983	-0.71101	-0.03061	34	1.15392	0.52135	-1.37399	-0.53204	0.52484	-0.72637	-1.04415	-1.08731	49	65	23	27	11	19	9	7	9	42	3	0.44712	0	0	1	0	100	1481	1	47	0.79664	1.81638	-1.45129	-1.03843
617	0	0	0	0	1	1	1	0	20	83	-0.69771	0.25983	-0.65177	-0.01593	59	1.15392	0.52135	-1.37399	-0.53204	0.52484	-0.72637	-1.04415	-1.08731	49	65	23	27	11	19	9	7	9	42	3	0.44712	0	0	1	0	100	1481	1	47	0.79664	1.81638	-1.45129	-1.03843
626	0	0	0	0	1	0	1	0	24	38	-0.23789	-1.41228	-0.53327	-0.03883	20	-0.58532	0.78244	-1.10024	-0.7496	0.0418	0.90404	1.02953	-0.86115	76	3	15	28	12	18	8	11	19	44	4	1.34137	0	0	0	1	53	620	43	67.5	-3.27938	-1.86475	-0.09128	-0.11819
626	0	0	0	0	1	1	0	0	3	84	-0.93111	-1.19452	-1.15536	-0.04471	10	-0.58532	0.78244	-1.10024	-0.7496	0.0418	0.90404	1.02953	-0.86115	61	10	15	28	12	18	8	11	19	44	4	1.34137	0	0	0	1	53	620	43	67.5	-3.27938	-1.86475	-0.09128	-0.11819
626	0	0	0	0	1	1	1	0	6	69	-0.93111	-1.19452	-1.06649	-0.03942	19	-0.58532	0.78244	-1.10024	-0.7496	0.0418	0.90404	1.02953	-0.86115	61	10	15	28	12	18	8	11	19	44	4	1.34137	0	0	0	1	53	620	43	67.5	-3.27938	-1.86475	-0.09128	-0.11819
659	0	0	0	0	1	1	0	0	97	79	1.12542	1.25987	1.62921	-0.03472	27	-1.67234	0.26026	1.08971	1.20843	1.97394	1.31165	1.44427	1.40045	100	100	10	26	20	27	12	12	21	64	2	-0.44712	0	1	0	0	91	1030	80.5	89.5	0.01612	-0.11183	1.12302	0.86938
751	0	0	0	0	1	0	1	0	35	59	-0.53671	0.65174	-0.20742	-0.03472	27	0.5017	-0.00084	-0.00526	-1.40228	0.52484	0.08884	-0.00731	0.49581	52	63	20	25	16	15	9	9	14	56	1	-1.34137	1	0	0	0	76	1078	46.5	72	-1.28473	0.09339	0.02205	0.08381
824	0	0	0	0	1	1	0	0	28	56	0.63896	-0.62876	-0.41478	-0.03237	31	0.93651	-1.04521	-0.27901	0.12063	0.0418	0.90404	-1.66626	-0.40883	84	39	22	21	15	22	8	11	6	48	3	0.44712	0	0	1	0	91	1372	14.5	11	0.01612	1.35036	-1.01415	-2.65445
827	0	0	0	0	1	0	0	0	2	43	0.25213	-1.04299	-1.18498	0.0058	96	-1.45494	-1.3063	0.81597	0.77331	0.52484	-0.72637	-0.00731	0.15657	75	22	11	20	19	25	9	7	14	53	2	-0.44712	0	1	0	0	85	1440	67.5	82.5	-0.50422	1.64109	0.70206	0.55515
827	0	0	0	0	1	0	1	0	15	78	0.25213	-1.04299	-0.79988	-0.02885	37	-1.45494	-1.3063	0.81597	0.77331	0.52484	-0.72637	-0.00731	0.15657	75	22	11	20	19	25	9	7	14	53	2	-0.44712	0	1	0	0	85	1440	67.5	82.5	-0.50422	1.64109	0.70206	0.55515
899	0	0	0	0	1	1	0	0	1	101	-0.51518	1.04535	-1.2146	-0.04059	17	-2.32456	-0.78412	-0.55275	0.33819	2.94002	1.71925	2.06638	1.40045	70	82	7	22	14	23	14	13	24	64	4	1.34137	0	0	0	1	101	928	1.5	74.5	0.88336	-0.54792	-1.4351	0.19603
899	0	0	0	0	1	1	1	0	1	101	-0.51518	1.04535	-1.2146	-0.03942	19	-2.32456	-0.78412	-0.55275	0.33819	2.94002	1.71925	2.06638	1.40045	70	82	7	22	14	23	14	13	24	64	4	1.34137	0	0	0	1	101	928	1.5	74.5	0.88336	-0.54792	-1.4351	0.19603
944	0	0	0	0	1	0	0	0	56	24	0.25213	-0.83632	0.41466	-0.02709	40	1.58873	-0.26193	-1.10024	-2.05496	-0.92427	0.49644	-1.25152	-0.52191	75	29	25	24	12	12	6	10	8	47	2	-0.44712	0	1	0	0	84	700	60.5	82	-0.59094	-1.52272	0.47539	0.5327
944	0	0	0	0	1	0	1	0	39	81	0.25213	-0.83632	-0.08893	-0.0359	25	1.58873	-0.26193	-1.10024	-2.05496	-0.92427	0.49644	-1.25152	-0.52191	75	29	25	24	12	12	6	10	8	47	2	-0.44712	0	1	0	0	84	700	60.5	82	-0.59094	-1.52272	0.47539	0.5327
944	0	0	0	0	1	1	0	0	84	86	0.60145	0.90559	1.24411	-0.04118	16	1.58873	-0.26193	-1.10024	-2.05496	-0.92427	0.49644	-1.25152	-0.52191	85	88	25	24	12	12	6	10	8	47	2	-0.44712	0	1	0	0	84	700	60.5	82	-0.59094	-1.52272	0.47539	0.5327
944	0	0	0	0	1	1	1	0	81	81	0.60145	0.90559	1.15524	-0.03648	24	1.58873	-0.26193	-1.10024	-2.05496	-0.92427	0.49644	-1.25152	-0.52191	85	88	25	24	12	12	6	10	8	47	2	-0.44712	0	1	0	0	84	700	60.5	82	-0.59094	-1.52272	0.47539	0.5327
998	0	0	0	0	1	0	0	0	1	17	1.16035	1.2894	-1.2146	-0.0265	41	1.37132	0.26026	1.08971	-0.96716	-0.92427	-1.54158	-0.42205	2.19201	101	101	24	26	20	17	6	5	12	71	2	-0.44712	0	1	0	0	101	1073	92	101	0.88336	0.07201	1.4954	1.3856
998	0	0	0	0	1	0	1	0	1	101	1.16035	1.2894	-1.2146	-0.02885	37	1.37132	0.26026	1.08971	-0.96716	-0.92427	-1.54158	-0.42205	2.19201	101	101	24	26	20	17	6	5	12	71	2	-0.44712	0	1	0	0	101	1073	92	101	0.88336	0.07201	1.4954	1.3856
998	0	0	0	0	1	1	0	0	18	74	1.16035	1.2894	-0.71101	-0.04471	10	1.37132	0.26026	1.08971	-0.96716	-0.92427	-1.54158	-0.42205	2.19201	101	101	24	26	20	17	6	5	12	71	2	-0.44712	0	1	0	0	101	1073	92	101	0.88336	0.07201	1.4954	1.3856
998	0	0	0	0	1	1	1	0	1	101	1.16035	1.2894	-1.2146	-0.03825	21	1.37132	0.26026	1.08971	-0.96716	-0.92427	-1.54158	-0.42205	2.19201	101	101	24	26	20	17	6	5	12	71	2	-0.44712	0	1	0	0	101	1073	92	101	0.88336	0.07201	1.4954	1.3856
721	0	0	0	0	1	1	0	0	17	84	0.37162	1.42183	-0.74063	-0.04236	14	-1.02013	-0.78412	0.26848	1.20843	-0.92427	-0.31877	-0.00731	0.15657	77	99	13	22	17	27	6	8	14	53	3	0.44712	0	0	1	0	100	1023	52	86	0.79664	-0.14176	0.20015	0.71226
721	0	0	0	0	1	1	1	0	43	77	0.37162	1.42183	0.02956	-0.03413	28	-1.02013	-0.78412	0.26848	1.20843	-0.92427	-0.31877	-0.00731	0.15657	77	99	13	22	17	27	6	8	14	53	3	0.44712	0	0	1	0	100	1023	52	86	0.79664	-0.14176	0.20015	0.71226
724	0	0	0	0	1	0	1	0	81	51	-0.23691	0.69892	1.15524	-0.03355	29	0.06689	0.26026	-0.8265	0.77331	0.52484	1.31165	0.20006	0.38273	61	81	18	26	13	25	9	12	15	55	2	-0.44712	0	1	0	0	101	890	81	91	0.88336	-0.71039	1.13921	0.93671
853	0	0	0	0	1	0	1	0	64	84	-0.61221	-0.69713	0.65165	-0.02944	36	-0.58532	-1.82849	-1.92148	-1.40228	-0.44123	-1.54158	-0.00731	-0.97423	50	23	15	18	9	15	7	5	14	43	1	-1.34137	1	0	0	0	85	1028	61.5	64	-0.50422	-0.12038	0.50777	-0.27531
853	0	0	0	0	1	1	0	0	13	92	-0.7632	0.92151	-0.85913	-0.03413	28	-0.58532	-1.82849	-1.92148	-1.40228	-0.44123	-1.54158	-0.00731	-0.97423	46	71	15	18	9	15	7	5	14	43	1	-1.34137	1	0	0	0	85	1028	61.5	64	-0.50422	-0.12038	0.50777	-0.27531
853	0	0	0	0	1	1	1	0	16	87	-0.7632	0.92151	-0.77026	-0.02297	47	-0.58532	-1.82849	-1.92148	-1.40228	-0.44123	-1.54158	-0.00731	-0.97423	46	71	15	18	9	15	7	5	14	43	1	-1.34137	1	0	0	0	85	1028	61.5	64	-0.50422	-0.12038	0.50777	-0.27531
862	0	0	0	0	1	0	1	0	35	85	0.0394	-1.00786	-0.20742	-0.02121	50	0.2843	1.30463	0.54222	0.77331	-0.44123	0.08884	-0.21468	1.28737	82	16	19	30	18	25	7	9	13	63	4	1.34137	0	0	0	1	56	869	43.5	46.5	-3.01921	-0.80017	-0.07509	-1.06088
862	0	0	0	0	1	1	1	0	53	81	0.0394	0.04985	0.32579	-0.04236	14	0.2843	1.30463	0.54222	0.77331	-0.44123	0.08884	-0.21468	1.28737	82	50	19	30	18	25	7	9	13	63	4	1.34137	0	0	0	1	56	869	43.5	46.5	-3.01921	-0.80017	-0.07509	-1.06088
877	0	0	0	0	1	1	0	0	90	21	1.16035	1.2894	1.42185	-0.03883	20	-0.15051	0.52135	-0.8265	-0.31449	-0.92427	-0.31877	-0.62942	0.83505	101	101	17	27	13	20	6	8	11	59	2	-0.44712	0	1	0	0	81	789	37	75.5	-0.85112	-1.14221	-0.28557	0.24092
265	0	0	0	0	1	0	0	1	85	53	0.54776	-0.91454	1.27373	-0.04118	16	-1.23753	-0.26193	-0.8265	0.99087	0.0418	0.49644	1.44427	-0.63499	93	19	12	24	13	26	8	10	21	46	4	1.34137	0	0	0	1	101	1167	3.5	31	0.88336	0.4739	-1.37034	-1.75666
265	0	0	0	0	1	0	1	1	71	44	0.54776	-0.91454	0.85901	-0.03061	34	-1.23753	-0.26193	-0.8265	0.99087	0.0418	0.49644	1.44427	-0.63499	93	19	12	24	13	26	8	10	21	46	4	1.34137	0	0	0	1	101	1167	3.5	31	0.88336	0.4739	-1.37034	-1.75666
265	0	0	0	0	1	1	0	1	3	88	0.13183	1.51199	-1.15536	-0.02591	42	-1.23753	-0.26193	-0.8265	0.99087	0.0418	0.49644	1.44427	-0.63499	84	97	12	24	13	26	8	10	21	46	4	1.34137	0	0	0	1	101	1167	3.5	31	0.88336	0.4739	-1.37034	-1.75666
265	0	0	0	0	1	1	1	1	2	99	0.13183	1.51199	-1.18498	-0.03178	32	-1.23753	-0.26193	-0.8265	0.99087	0.0418	0.49644	1.44427	-0.63499	84	97	12	24	13	26	8	10	21	46	4	1.34137	0	0	0	1	101	1167	3.5	31	0.88336	0.4739	-1.37034	-1.75666
266	0	0	0	0	1	0	0	1	101	23	0.40912	-0.04347	1.7477	-0.04294	13	1.37132	0.52135	-1.37399	0.12063	-0.92427	-1.54158	-1.04415	-1.31347	90	47	24	27	11	22	6	5	9	40	4	1.34137	0	0	0	1	101	507	13.5	74.5	0.88336	-2.34787	-1.04653	0.19603
266	0	0	0	0	1	0	1	1	78	12	0.40912	-0.04347	1.06637	-0.0359	25	1.37132	0.52135	-1.37399	0.12063	-0.92427	-1.54158	-1.04415	-1.31347	90	47	24	27	11	22	6	5	9	40	4	1.34137	0	0	0	1	101	507	13.5	74.5	0.88336	-2.34787	-1.04653	0.19603
266	0	0	0	0	1	1	0	1	1	101	0.17805	1.04535	-1.2146	-0.03707	23	1.37132	0.52135	-1.37399	0.12063	-0.92427	-1.54158	-1.04415	-1.31347	85	82	24	27	11	22	6	5	9	40	4	1.34137	0	0	0	1	101	507	13.5	74.5	0.88336	-2.34787	-1.04653	0.19603
266	0	0	0	0	1	1	1	1	2	101	0.17805	1.04535	-1.18498	-0.04059	17	1.37132	0.52135	-1.37399	0.12063	-0.92427	-1.54158	-1.04415	-1.31347	85	82	24	27	11	22	6	5	9	40	4	1.34137	0	0	0	1	101	507	13.5	74.5	0.88336	-2.34787	-1.04653	0.19603
270	0	0	0	0	1	0	1	1	101	29	0.91748	-0.44789	1.7477	-0.03825	21	-1.02013	0.52135	-0.27901	1.20843	0.52484	-0.72637	1.02953	-0.06959	101	34	13	27	15	27	9	7	19	51	4	1.34137	0	0	0	1	101	771	55.5	76	0.88336	-1.21916	0.31349	0.26337
270	0	0	0	0	1	1	0	1	91	89	0.91748	1.57421	1.45147	-0.03883	20	-1.02013	0.52135	-0.27901	1.20843	0.52484	-0.72637	1.02953	-0.06959	101	99	13	27	15	27	9	7	19	51	4	1.34137	0	0	0	1	101	771	55.5	76	0.88336	-1.21916	0.31349	0.26337
270	0	0	0	0	1	1	1	1	87	79	0.91748	1.57421	1.33298	-0.03942	19	-1.02013	0.52135	-0.27901	1.20843	0.52484	-0.72637	1.02953	-0.06959	101	99	13	27	15	27	9	7	19	51	4	1.34137	0	0	0	1	101	771	55.5	76	0.88336	-1.21916	0.31349	0.26337
271	0	0	0	0	1	0	0	1	20	10	0.54776	-0.57233	-0.65177	-0.03942	19	0.71911	1.30463	0.81597	-0.7496	-0.92427	-1.13397	-0.83679	-0.97423	93	30	21	30	19	18	6	6	10	43	4	1.34137	0	0	0	1	94	1441	35.5	91.5	0.27629	1.64536	-0.33414	0.95915
271	0	0	0	0	1	0	1	1	90	45	0.54776	-0.57233	1.42185	-0.01945	53	0.71911	1.30463	0.81597	-0.7496	-0.92427	-1.13397	-0.83679	-0.97423	93	30	21	30	19	18	6	6	10	43	4	1.34137	0	0	0	1	94	1441	35.5	91.5	0.27629	1.64536	-0.33414	0.95915
271	0	0	0	0	1	1	0	1	58	70	-0.42275	1.16979	0.47391	-0.01593	59	0.71911	1.30463	0.81597	-0.7496	-0.92427	-1.13397	-0.83679	-0.97423	72	86	21	30	19	18	6	6	10	43	4	1.34137	0	0	0	1	94	1441	35.5	91.5	0.27629	1.64536	-0.33414	0.95915
271	0	0	0	0	1	1	1	1	90	61	-0.42275	1.16979	1.42185	-0.02474	44	0.71911	1.30463	0.81597	-0.7496	-0.92427	-1.13397	-0.83679	-0.97423	72	86	21	30	19	18	6	6	10	43	4	1.34137	0	0	0	1	94	1441	35.5	91.5	0.27629	1.64536	-0.33414	0.95915
276	0	0	0	0	1	0	1	1	35	47	0.558	0.68546	-0.20742	-0.02885	37	0.93651	-0.26193	-0.8265	0.77331	-0.44123	-1.54158	-0.21468	-1.20039	81	64	22	24	13	25	7	5	13	41	1	-1.34137	1	0	0	0	74	762	2	78	-1.45818	-1.25764	-1.41891	0.35315
276	0	0	0	0	1	1	0	1	70	20	0.67125	1.5285	0.82939	-0.03531	26	0.93651	-0.26193	-0.8265	0.77331	-0.44123	-1.54158	-0.21468	-1.20039	84	89	22	24	13	25	7	5	13	41	1	-1.34137	1	0	0	0	74	762	2	78	-1.45818	-1.25764	-1.41891	0.35315
276	0	0	0	0	1	1	1	1	49	48	0.67125	1.5285	0.2073	-0.03883	20	0.93651	-0.26193	-0.8265	0.77331	-0.44123	-1.54158	-0.21468	-1.20039	84	89	22	24	13	25	7	5	13	41	1	-1.34137	1	0	0	0	74	762	2	78	-1.45818	-1.25764	-1.41891	0.35315
277	0	0	0	0	1	0	0	1	48	89	-0.83074	-1.01346	0.17768	-0.03531	26	0.5017	1.30463	0.26848	0.55575	-0.44123	0.08884	1.65164	-0.06959	44	23	20	30	17	24	7	9	22	51	2	-0.44712	0	1	0	0	74	1019	98.5	99	-1.45818	-0.15886	1.70588	1.29583
277	0	0	0	0	1	0	1	1	1	62	-0.83074	-1.01346	-1.2146	-0.0312	33	0.5017	1.30463	0.26848	0.55575	-0.44123	0.08884	1.65164	-0.06959	44	23	20	30	17	24	7	9	22	51	2	-0.44712	0	1	0	0	74	1019	98.5	99	-1.45818	-0.15886	1.70588	1.29583
277	0	0	0	0	1	1	0	1	20	71	1.02062	-0.74775	-0.65177	-0.02297	47	0.5017	1.30463	0.26848	0.55575	-0.44123	0.08884	1.65164	-0.06959	97	32	20	30	17	24	7	9	22	51	2	-0.44712	0	1	0	0	74	1019	98.5	99	-1.45818	-0.15886	1.70588	1.29583
277	0	0	0	0	1	1	1	1	24	59	1.02062	-0.74775	-0.53327	-0.03355	29	0.5017	1.30463	0.26848	0.55575	-0.44123	0.08884	1.65164	-0.06959	97	32	20	30	17	24	7	9	22	51	2	-0.44712	0	1	0	0	74	1019	98.5	99	-1.45818	-0.15886	1.70588	1.29583
280	0	0	0	0	1	1	0	1	7	100	-0.46857	0.08895	-1.03687	-0.04236	14	0.71911	-0.00084	-0.8265	-0.09693	-0.44123	-0.31877	-0.00731	-0.74807	55	60	21	25	13	21	7	8	14	45	3	0.44712	0	0	1	0	101	1039	14.5	50	0.88336	-0.07335	-1.01415	-0.90376
280	0	0	0	0	1	1	1	1	66	100	-0.46857	0.08895	0.71089	-0.0359	25	0.71911	-0.00084	-0.8265	-0.09693	-0.44123	-0.31877	-0.00731	-0.74807	55	60	21	25	13	21	7	8	14	45	3	0.44712	0	0	1	0	101	1039	14.5	50	0.88336	-0.07335	-1.01415	-0.90376
281	0	0	0	0	1	0	1	1	101	47	-0.20198	-0.51156	1.7477	-0.01651	58	-1.45494	-1.82849	1.08971	0.77331	2.45698	0.08884	2.06638	2.07893	62	40	11	18	20	25	13	9	24	70	2	-0.44712	0	1	0	0	101	1145	3	57.5	0.88336	0.37984	-1.38653	-0.56709
281	0	0	0	0	1	1	0	1	77	64	0.25213	0.5513	1.03675	-0.01651	58	-1.45494	-1.82849	1.08971	0.77331	2.45698	0.08884	2.06638	2.07893	75	76	11	18	20	25	13	9	24	70	2	-0.44712	0	1	0	0	101	1145	3	57.5	0.88336	0.37984	-1.38653	-0.56709
281	0	0	0	0	1	1	1	1	80	65	0.25213	0.5513	1.12562	-0.00242	82	-1.45494	-1.82849	1.08971	0.77331	2.45698	0.08884	2.06638	2.07893	75	76	11	18	20	25	13	9	24	70	2	-0.44712	0	1	0	0	101	1145	3	57.5	0.88336	0.37984	-1.38653	-0.56709
282	0	0	0	0	1	1	0	1	13	59	0.94448	0.70412	-0.85913	-0.02297	47	-1.45494	0.78244	0.26848	-0.09693	0.0418	1.31165	2.06638	0.49581	92	78	11	28	17	21	8	12	24	56	3	0.44712	0	0	1	0	99	1228	59.5	47	0.70991	0.7347	0.44301	-1.03843
282	0	0	0	0	1	1	1	1	29	55	0.94448	0.70412	-0.38516	0.00111	88	-1.45494	0.78244	0.26848	-0.09693	0.0418	1.31165	2.06638	0.49581	92	78	11	28	17	21	8	12	24	56	3	0.44712	0	0	1	0	99	1228	59.5	47	0.70991	0.7347	0.44301	-1.03843
284	0	0	0	0	1	0	0	1	54	42	0.44476	-1.23668	0.35542	-0.03648	24	-1.45494	1.30463	-1.37399	-0.31449	-1.40731	0.90404	1.85901	-1.20039	78	7	11	30	11	20	5	11	23	41	1	-1.34137	1	0	0	0	101	1080	88.5	88.5	0.88336	0.10194	1.38207	0.82449
284	0	0	0	0	1	0	1	1	68	55	0.44476	-1.23668	0.77014	-0.0265	41	-1.45494	1.30463	-1.37399	-0.31449	-1.40731	0.90404	1.85901	-1.20039	78	7	11	30	11	20	5	11	23	41	1	-1.34137	1	0	0	0	101	1080	88.5	88.5	0.88336	0.10194	1.38207	0.82449
284	0	0	0	0	1	1	1	1	73	54	0.74675	-0.93318	0.91825	-0.0312	33	-1.45494	1.30463	-1.37399	-0.31449	-1.40731	0.90404	1.85901	-1.20039	86	16	11	30	11	20	5	11	23	41	1	-1.34137	1	0	0	0	101	1080	88.5	88.5	0.88336	0.10194	1.38207	0.82449
285	0	0	0	0	1	0	1	1	58	50	0.25705	0.70412	0.47391	-0.03178	32	0.2843	-1.04521	1.36346	-0.31449	-0.92427	-1.13397	-1.25152	-1.08731	74	78	19	21	21	20	6	6	8	42	3	0.44712	0	0	1	0	91	897	41	63.5	0.01612	-0.68046	-0.15604	-0.29775
285	0	0	0	0	1	1	0	1	1	88	0.21886	-0.868	-1.2146	-0.03766	22	0.2843	-1.04521	1.36346	-0.31449	-0.92427	-1.13397	-1.25152	-1.08731	73	32	19	21	21	20	6	6	8	42	3	0.44712	0	0	1	0	91	897	41	63.5	0.01612	-0.68046	-0.15604	-0.29775
285	0	0	0	0	1	1	1	1	34	79	0.21886	-0.868	-0.23704	-0.03883	20	0.2843	-1.04521	1.36346	-0.31449	-0.92427	-1.13397	-1.25152	-1.08731	73	32	19	21	21	20	6	6	8	42	3	0.44712	0	0	1	0	91	897	41	63.5	0.01612	-0.68046	-0.15604	-0.29775
286	0	0	0	0	1	0	0	1	101	21	1.12424	-0.89946	1.7477	-0.03531	26	1.58873	0.78244	-0.8265	1.64355	-0.92427	-1.13397	-1.25152	-1.20039	96	17	25	28	13	29	6	6	8	41	1	-1.34137	1	0	0	0	101	956	58.5	95	0.88336	-0.42821	0.41063	1.11627
286	0	0	0	0	1	0	1	1	101	74	1.12424	-0.89946	1.7477	-0.03707	23	1.58873	0.78244	-0.8265	1.64355	-0.92427	-1.13397	-1.25152	-1.20039	96	17	25	28	13	29	6	6	8	41	1	-1.34137	1	0	0	0	101	956	58.5	95	0.88336	-0.42821	0.41063	1.11627
286	0	0	0	0	1	1	0	1	1	101	1.08649	-1.40529	-1.2146	-0.04059	17	1.58873	0.78244	-0.8265	1.64355	-0.92427	-1.13397	-1.25152	-1.20039	95	2	25	28	13	29	6	6	8	41	1	-1.34137	1	0	0	0	101	956	58.5	95	0.88336	-0.42821	0.41063	1.11627
286	0	0	0	0	1	1	1	1	17	99	1.08649	-1.40529	-0.74063	-0.04059	17	1.58873	0.78244	-0.8265	1.64355	-0.92427	-1.13397	-1.25152	-1.20039	95	2	25	28	13	29	6	6	8	41	1	-1.34137	1	0	0	0	101	956	58.5	95	0.88336	-0.42821	0.41063	1.11627
287	0	0	0	0	1	0	1	1	6	84	1.16035	0.40368	-1.06649	-0.03237	31	0.5017	1.30463	-1.37399	0.33819	-0.44123	-0.72637	-0.21468	-2.44427	101	71	20	30	11	23	7	7	13	30	2	-0.44712	0	1	0	0	100	1085	100	101	0.79664	0.12332	1.75445	1.3856
287	0	0	0	0	1	1	0	1	68	73	1.16035	0.78749	0.77014	-0.03413	28	0.5017	1.30463	-1.37399	0.33819	-0.44123	-0.72637	-0.21468	-2.44427	101	84	20	30	11	23	7	7	13	30	2	-0.44712	0	1	0	0	100	1085	100	101	0.79664	0.12332	1.75445	1.3856
287	0	0	0	0	1	1	1	1	91	93	1.16035	0.78749	1.45147	-0.0312	33	0.5017	1.30463	-1.37399	0.33819	-0.44123	-0.72637	-0.21468	-2.44427	101	84	20	30	11	23	7	7	13	30	2	-0.44712	0	1	0	0	100	1085	100	101	0.79664	0.12332	1.75445	1.3856
288	0	0	0	0	1	0	0	1	72	42	0.91583	-0.21632	0.88863	-0.0359	25	0.06689	-0.00084	-0.00526	0.33819	0.0418	1.31165	1.02953	0.49581	94	50	18	25	16	23	8	12	19	56	2	-0.44712	0	1	0	0	96	629	78	86.5	0.44974	-1.82627	1.04207	0.73471
288	0	0	0	0	1	0	1	1	15	70	0.91583	-0.21632	-0.79988	-0.0359	25	0.06689	-0.00084	-0.00526	0.33819	0.0418	1.31165	1.02953	0.49581	94	50	18	25	16	23	8	12	19	56	2	-0.44712	0	1	0	0	96	629	78	86.5	0.44974	-1.82627	1.04207	0.73471
288	0	0	0	0	1	1	0	1	85	38	0.60145	0.40368	1.27373	-0.03766	22	0.06689	-0.00084	-0.00526	0.33819	0.0418	1.31165	1.02953	0.49581	85	71	18	25	16	23	8	12	19	56	2	-0.44712	0	1	0	0	96	629	78	86.5	0.44974	-1.82627	1.04207	0.73471
288	0	0	0	0	1	1	1	1	89	47	0.60145	0.40368	1.39222	-0.04001	18	0.06689	-0.00084	-0.00526	0.33819	0.0418	1.31165	1.02953	0.49581	85	71	18	25	16	23	8	12	19	56	2	-0.44712	0	1	0	0	96	629	78	86.5	0.44974	-1.82627	1.04207	0.73471
290	0	0	0	0	1	1	0	1	1	98	1.17362	1.04589	-1.2146	-0.03413	28	0.71911	-0.26193	0.54222	0.12063	0.0418	-0.72637	-0.83679	0.38273	98	88	21	24	18	22	8	7	10	55	3	0.44712	0	0	1	0	101	1078	7	90	0.88336	0.09339	-1.25701	0.89182
290	0	0	0	0	1	1	1	1	67	62	1.17362	1.04589	0.74052	-0.03531	26	0.71911	-0.26193	0.54222	0.12063	0.0418	-0.72637	-0.83679	0.38273	98	88	21	24	18	22	8	7	10	55	3	0.44712	0	0	1	0	101	1078	7	90	0.88336	0.09339	-1.25701	0.89182
291	0	0	0	0	1	0	0	1	65	54	0.36926	-1.37157	0.68127	-0.04059	17	1.15392	-0.52302	1.36346	0.77331	-1.40731	-1.54158	0.20006	0.38273	76	3	23	23	21	25	5	5	15	55	1	-1.34137	1	0	0	0	101	850	25	101	0.88336	-0.88141	-0.67414	1.3856
291	0	0	0	0	1	0	1	1	50	81	0.36926	-1.37157	0.23692	-0.03883	20	1.15392	-0.52302	1.36346	0.77331	-1.40731	-1.54158	0.20006	0.38273	76	3	23	23	21	25	5	5	15	55	1	-1.34137	1	0	0	0	101	850	25	101	0.88336	-0.88141	-0.67414	1.3856
291	0	0	0	0	1	1	0	1	20	100	1.12424	1.02268	-0.65177	-0.03648	24	1.15392	-0.52302	1.36346	0.77331	-1.40731	-1.54158	0.20006	0.38273	96	74	23	23	21	25	5	5	15	55	1	-1.34137	1	0	0	0	101	850	25	101	0.88336	-0.88141	-0.67414	1.3856
291	0	0	0	0	1	1	1	1	10	101	1.12424	1.02268	-0.948	-0.03883	20	1.15392	-0.52302	1.36346	0.77331	-1.40731	-1.54158	0.20006	0.38273	96	74	23	23	21	25	5	5	15	55	1	-1.34137	1	0	0	0	101	850	25	101	0.88336	-0.88141	-0.67414	1.3856
294	0	0	0	0	1	0	0	1	67	11	-0.72595	-1.4268	0.74052	-0.03355	29	0.2843	-2.87286	0.54222	1.20843	0.0418	-0.72637	-0.42205	0.49581	47	9	19	14	18	27	8	7	12	56	2	-0.44712	0	1	0	0	76	1242	88	91	-1.28473	0.79456	1.36588	0.93671
294	0	0	0	0	1	0	1	1	38	34	-0.72595	-1.4268	-0.11855	-0.01945	53	0.2843	-2.87286	0.54222	1.20843	0.0418	-0.72637	-0.42205	0.49581	47	9	19	14	18	27	8	7	12	56	2	-0.44712	0	1	0	0	76	1242	88	91	-1.28473	0.79456	1.36588	0.93671
294	0	0	0	0	1	1	0	1	79	5	0.49665	1.02368	1.09599	-0.02474	44	0.2843	-2.87286	0.54222	1.20843	0.0418	-0.72637	-0.42205	0.49581	82	92	19	14	18	27	8	7	12	56	2	-0.44712	0	1	0	0	76	1242	88	91	-1.28473	0.79456	1.36588	0.93671
294	0	0	0	0	1	1	1	1	76	15	0.49665	1.02368	1.00712	-0.02767	39	0.2843	-2.87286	0.54222	1.20843	0.0418	-0.72637	-0.42205	0.49581	82	92	19	14	18	27	8	7	12	56	2	-0.44712	0	1	0	0	76	1242	88	91	-1.28473	0.79456	1.36588	0.93671
297	0	0	0	0	1	0	0	1	68	84	0.18052	-0.12386	0.77014	0.02284	125	-0.15051	0.78244	-0.55275	-0.96716	-0.92427	-0.31877	0.82216	0.49581	71	40	17	28	14	17	6	8	18	56	1	-1.34137	1	0	0	0	101	1224	30	101	0.88336	0.7176	-0.51224	1.3856
297	0	0	0	0	1	0	1	1	38	39	0.18052	-0.12386	-0.11855	-0.00594	76	-0.15051	0.78244	-0.55275	-0.96716	-0.92427	-0.31877	0.82216	0.49581	71	40	17	28	14	17	6	8	18	56	1	-1.34137	1	0	0	0	101	1224	30	101	0.88336	0.7176	-0.51224	1.3856
297	0	0	0	0	1	1	0	1	79	59	1.31298	-0.59597	1.09599	-0.03296	30	-0.15051	0.78244	-0.55275	-0.96716	-0.92427	-0.31877	0.82216	0.49581	101	26	17	28	14	17	6	8	18	56	1	-1.34137	1	0	0	0	101	1224	30	101	0.88336	0.7176	-0.51224	1.3856
297	0	0	0	0	1	1	1	1	78	64	1.31298	-0.59597	1.06637	-0.03355	29	-0.15051	0.78244	-0.55275	-0.96716	-0.92427	-0.31877	0.82216	0.49581	101	26	17	28	14	17	6	8	18	56	1	-1.34137	1	0	0	0	101	1224	30	101	0.88336	0.7176	-0.51224	1.3856
298	0	0	0	0	1	1	0	1	25	99	1.13543	1.04589	-0.50365	-0.03707	23	-2.10715	0.78244	-1.37399	0.99087	1.49091	1.71925	2.06638	1.51353	97	88	8	28	11	26	11	13	24	65	3	0.44712	0	0	1	0	84	695	52	100	-0.59094	-1.5441	0.20015	1.34072
298	0	0	0	0	1	1	1	1	21	84	1.13543	1.04589	-0.62214	-0.0359	25	-2.10715	0.78244	-1.37399	0.99087	1.49091	1.71925	2.06638	1.51353	97	88	8	28	11	26	11	13	24	65	3	0.44712	0	0	1	0	84	695	52	100	-0.59094	-1.5441	0.20015	1.34072
300	0	0	0	0	1	0	0	1	85	37	0.0394	-0.69677	1.27373	-0.04001	18	-0.15051	0.78244	-0.00526	0.99087	0.52484	-0.31877	1.2369	0.38273	82	26	17	28	16	26	9	8	20	55	4	1.34137	0	0	0	1	100	1455	53	74	0.79664	1.70522	0.23253	0.17359
300	0	0	0	0	1	0	1	1	28	65	0.0394	-0.69677	-0.41478	-0.03413	28	-0.15051	0.78244	-0.00526	0.99087	0.52484	-0.31877	1.2369	0.38273	82	26	17	28	16	26	9	8	20	55	4	1.34137	0	0	0	1	100	1455	53	74	0.79664	1.70522	0.23253	0.17359
300	0	0	0	0	1	1	0	1	8	90	0.0394	1.32534	-1.00724	-0.03061	34	-0.15051	0.78244	-0.00526	0.99087	0.52484	-0.31877	1.2369	0.38273	82	91	17	28	16	26	9	8	20	55	4	1.34137	0	0	0	1	100	1455	53	74	0.79664	1.70522	0.23253	0.17359
300	0	0	0	0	1	1	1	1	5	87	0.0394	1.32534	-1.09611	-0.03413	28	-0.15051	0.78244	-0.00526	0.99087	0.52484	-0.31877	1.2369	0.38273	82	91	17	28	16	26	9	8	20	55	4	1.34137	0	0	0	1	100	1455	53	74	0.79664	1.70522	0.23253	0.17359
301	0	0	0	0	1	0	0	1	21	61	0.3629	0.14318	-0.62214	-0.0312	33	1.15392	0.26026	0.54222	0.55575	-1.40731	-0.72637	-1.04415	-1.65271	89	53	23	26	18	24	5	7	9	37	4	1.34137	0	0	0	1	94	1264	40	73.5	0.27629	0.88861	-0.18842	0.15114
301	0	0	0	0	1	0	1	1	84	44	0.3629	0.14318	1.24411	-0.03178	32	1.15392	0.26026	0.54222	0.55575	-1.40731	-0.72637	-1.04415	-1.65271	89	53	23	26	18	24	5	7	9	37	4	1.34137	0	0	0	1	94	1264	40	73.5	0.27629	0.88861	-0.18842	0.15114
301	0	0	0	0	1	1	0	1	15	80	0.13183	0.23651	-0.79988	0.10741	269	1.15392	0.26026	0.54222	0.55575	-1.40731	-0.72637	-1.04415	-1.65271	84	56	23	26	18	24	5	7	9	37	4	1.34137	0	0	0	1	94	1264	40	73.5	0.27629	0.88861	-0.18842	0.15114
301	0	0	0	0	1	1	1	1	28	82	0.13183	0.23651	-0.41478	-0.0265	41	1.15392	0.26026	0.54222	0.55575	-1.40731	-0.72637	-1.04415	-1.65271	84	56	23	26	18	24	5	7	9	37	4	1.34137	0	0	0	1	94	1264	40	73.5	0.27629	0.88861	-0.18842	0.15114
306	0	0	0	0	1	0	0	1	34	58	-2.15813	1.2894	-0.23704	0.01344	109	0.2843	0.26026	-0.8265	-1.18472	-0.44123	-0.72637	0.20006	0.15657	6	101	19	26	13	16	7	7	15	53	2	-0.44712	0	1	0	0	65	1193	67.5	52	-2.23869	0.58506	0.70206	-0.81398
306	0	0	0	0	1	0	1	1	18	51	-2.15813	1.2894	-0.71101	-0.02767	39	0.2843	0.26026	-0.8265	-1.18472	-0.44123	-0.72637	0.20006	0.15657	6	101	19	26	13	16	7	7	15	53	2	-0.44712	0	1	0	0	65	1193	67.5	52	-2.23869	0.58506	0.70206	-0.81398
306	0	0	0	0	1	1	0	1	55	50	0.60145	1.2894	0.38504	-0.03472	27	0.2843	0.26026	-0.8265	-1.18472	-0.44123	-0.72637	0.20006	0.15657	85	101	19	26	13	16	7	7	15	53	2	-0.44712	0	1	0	0	65	1193	67.5	52	-2.23869	0.58506	0.70206	-0.81398
306	0	0	0	0	1	1	1	1	34	40	0.60145	1.2894	-0.23704	0.0058	96	0.2843	0.26026	-0.8265	-1.18472	-0.44123	-0.72637	0.20006	0.15657	85	101	19	26	13	16	7	7	15	53	2	-0.44712	0	1	0	0	65	1193	67.5	52	-2.23869	0.58506	0.70206	-0.81398
307	0	0	0	0	1	0	1	1	37	23	-0.23943	-1.449	-0.14817	-0.03472	27	-0.15051	-0.52302	0.81597	-1.18472	-1.40731	0.08884	-0.83679	-0.97423	61	15	17	23	19	16	5	9	10	43	3	0.44712	0	0	1	0	101	1121	43.5	58	0.88336	0.27723	-0.07509	-0.54465
307	0	0	0	0	1	1	0	1	101	82	0.21886	0.43071	1.7477	-0.04001	18	-0.15051	-0.52302	0.81597	-1.18472	-1.40731	0.08884	-0.83679	-0.97423	73	70	17	23	19	16	5	9	10	43	3	0.44712	0	0	1	0	101	1121	43.5	58	0.88336	0.27723	-0.07509	-0.54465
307	0	0	0	0	1	1	1	1	53	65	0.21886	0.43071	0.32579	-0.04059	17	-0.15051	-0.52302	0.81597	-1.18472	-1.40731	0.08884	-0.83679	-0.97423	73	70	17	23	19	16	5	9	10	43	3	0.44712	0	0	1	0	101	1121	43.5	58	0.88336	0.27723	-0.07509	-0.54465
308	0	0	0	0	1	1	0	1	67	81	-0.31581	0.05477	0.74052	-0.03766	22	-0.80273	0.78244	-0.55275	0.99087	0.0418	0.90404	1.2369	0.60889	59	59	14	28	14	26	8	11	20	57	3	0.44712	0	0	1	0	87	928	11	34.5	-0.33077	-0.54792	-1.12748	-1.59955
308	0	0	0	0	1	1	1	1	81	74	-0.31581	0.05477	1.15524	-0.04059	17	-0.80273	0.78244	-0.55275	0.99087	0.0418	0.90404	1.2369	0.60889	59	59	14	28	14	26	8	11	20	57	3	0.44712	0	0	1	0	87	928	11	34.5	-0.33077	-0.54792	-1.12748	-1.59955
310	0	0	0	0	1	0	0	1	1	97	-0.46121	-0.69713	-1.2146	-0.03883	20	0.2843	-0.26193	1.08971	-0.31449	0.52484	-0.72637	-0.21468	0.38273	54	23	19	24	20	20	9	7	13	55	1	-1.34137	1	0	0	0	87	1052	72.5	63	-0.33077	-0.01777	0.86397	-0.3202
310	0	0	0	0	1	0	1	1	17	84	-0.46121	-0.69713	-0.74063	-0.03002	35	0.2843	-0.26193	1.08971	-0.31449	0.52484	-0.72637	-0.21468	0.38273	54	23	19	24	20	20	9	7	13	55	1	-1.34137	1	0	0	0	87	1052	72.5	63	-0.33077	-0.01777	0.86397	-0.3202
310	0	0	0	0	1	1	0	1	17	76	-0.57446	-0.4948	-0.74063	-0.03413	28	0.2843	-0.26193	1.08971	-0.31449	0.52484	-0.72637	-0.21468	0.38273	51	29	19	24	20	20	9	7	13	55	1	-1.34137	1	0	0	0	87	1052	72.5	63	-0.33077	-0.01777	0.86397	-0.3202
310	0	0	0	0	1	1	1	1	18	74	-0.57446	-0.4948	-0.71101	-0.03766	22	0.2843	-0.26193	1.08971	-0.31449	0.52484	-0.72637	-0.21468	0.38273	51	29	19	24	20	20	9	7	13	55	1	-1.34137	1	0	0	0	87	1052	72.5	63	-0.33077	-0.01777	0.86397	-0.3202
311	0	0	0	0	1	0	0	1	73	50	-0.02732	-0.77727	0.91825	-0.04177	15	0.93651	0.52135	1.08971	0.77331	-0.44123	-0.31877	-0.42205	0.38273	67	31	22	27	20	25	7	8	12	55	2	-0.44712	0	1	0	0	101	927	86	101	0.88336	-0.5522	1.30112	1.3856
311	0	0	0	0	1	0	1	1	81	79	-0.02732	-0.77727	1.15524	-0.03178	32	0.93651	0.52135	1.08971	0.77331	-0.44123	-0.31877	-0.42205	0.38273	67	31	22	27	20	25	7	8	12	55	2	-0.44712	0	1	0	0	101	927	86	101	0.88336	-0.5522	1.30112	1.3856
311	0	0	0	0	1	1	0	1	86	35	1.16035	1.2894	1.30335	-0.03472	27	0.93651	0.52135	1.08971	0.77331	-0.44123	-0.31877	-0.42205	0.38273	101	101	22	27	20	25	7	8	12	55	2	-0.44712	0	1	0	0	101	927	86	101	0.88336	-0.5522	1.30112	1.3856
311	0	0	0	0	1	1	1	1	78	50	1.16035	1.2894	1.06637	-0.04118	16	0.93651	0.52135	1.08971	0.77331	-0.44123	-0.31877	-0.42205	0.38273	101	101	22	27	20	25	7	8	12	55	2	-0.44712	0	1	0	0	101	927	86	101	0.88336	-0.5522	1.30112	1.3856
313	0	0	0	0	1	1	0	1	20	88	1.31298	-0.4948	-0.65177	-0.02239	48	-0.15051	-0.26193	0.26848	0.33819	0.52484	0.49644	0.20006	-0.29575	101	29	17	24	17	23	9	10	15	49	1	-1.34137	1	0	0	0	95	1472	1.5	83	0.36302	1.7779	-1.4351	0.57759
313	0	0	0	0	1	1	1	1	49	90	1.31298	-0.4948	0.2073	-0.03002	35	-0.15051	-0.26193	0.26848	0.33819	0.52484	0.49644	0.20006	-0.29575	101	29	17	24	17	23	9	10	15	49	1	-1.34137	1	0	0	0	95	1472	1.5	83	0.36302	1.7779	-1.4351	0.57759
314	0	0	0	0	1	0	0	1	74	6	-0.04598	-1.03435	0.94788	-0.04118	16	0.2843	-0.26193	-0.55275	-0.53204	-0.44123	-0.31877	-0.00731	-0.74807	65	13	19	24	14	19	7	8	14	45	1	-1.34137	1	0	0	0	59	670	39.5	52.5	-2.75904	-1.65098	-0.20461	-0.79154
314	0	0	0	0	1	0	1	1	13	44	-0.04598	-1.03435	-0.85913	-0.04177	15	0.2843	-0.26193	-0.55275	-0.53204	-0.44123	-0.31877	-0.00731	-0.74807	65	13	19	24	14	19	7	8	14	45	1	-1.34137	1	0	0	0	59	670	39.5	52.5	-2.75904	-1.65098	-0.20461	-0.79154
314	0	0	0	0	1	1	0	1	14	68	-1.21619	-0.89946	-0.8295	-0.03883	20	0.2843	-0.26193	-0.55275	-0.53204	-0.44123	-0.31877	-0.00731	-0.74807	34	17	19	24	14	19	7	8	14	45	1	-1.34137	1	0	0	0	59	670	39.5	52.5	-2.75904	-1.65098	-0.20461	-0.79154
314	0	0	0	0	1	1	1	1	31	79	-1.21619	-0.89946	-0.32591	-0.04059	17	0.2843	-0.26193	-0.55275	-0.53204	-0.44123	-0.31877	-0.00731	-0.74807	34	17	19	24	14	19	7	8	14	45	1	-1.34137	1	0	0	0	59	670	39.5	52.5	-2.75904	-1.65098	-0.20461	-0.79154
315	0	0	0	0	1	0	1	1	59	16	-0.33032	-0.19902	0.50353	-0.02944	36	0.5017	0.26026	-1.10024	-0.31449	0.52484	-0.31877	-0.62942	-1.08731	74	42	20	26	12	20	9	8	11	42	4	1.34137	0	0	0	1	98	991	14	73	0.62319	-0.27857	-1.03034	0.1287
315	0	0	0	0	1	1	0	1	6	91	-0.65382	1.41867	-1.06649	-0.0359	25	0.5017	0.26026	-1.10024	-0.31449	0.52484	-0.31877	-0.62942	-1.08731	67	94	20	26	12	20	9	8	11	42	4	1.34137	0	0	0	1	98	991	14	73	0.62319	-0.27857	-1.03034	0.1287
315	0	0	0	0	1	1	1	1	17	87	-0.65382	1.41867	-0.74063	-0.03825	21	0.5017	0.26026	-1.10024	-0.31449	0.52484	-0.31877	-0.62942	-1.08731	67	94	20	26	12	20	9	8	11	42	4	1.34137	0	0	0	1	98	991	14	73	0.62319	-0.27857	-1.03034	0.1287
316	0	0	0	0	1	1	0	1	1	98	1.2882	-1.17559	-1.2146	-0.03883	20	0.5017	0.78244	-0.27901	1.20843	1.00787	-1.13397	0.40743	0.15657	101	23	20	28	15	27	10	6	16	53	3	0.44712	0	0	1	0	84	757	2	75.5	-0.59094	-1.27902	-1.41891	0.24092
316	0	0	0	0	1	1	1	1	4	99	1.2882	-1.17559	-1.12573	-0.03061	34	0.5017	0.78244	-0.27901	1.20843	1.00787	-1.13397	0.40743	0.15657	101	23	20	28	15	27	10	6	16	53	3	0.44712	0	0	1	0	84	757	2	75.5	-0.59094	-1.27902	-1.41891	0.24092
317	0	0	0	0	1	0	0	1	29	79	-1.70403	0.96464	-0.38516	-0.03707	23	0.5017	-2.35067	0.81597	-0.53204	0.0418	-0.72637	-0.83679	0.49581	19	90	20	16	19	19	8	7	10	56	2	-0.44712	0	1	0	0	68	1295	95	94	-1.97852	1.02115	1.59255	1.07138
317	0	0	0	0	1	0	1	1	18	72	-1.70403	0.96464	-0.71101	-0.02767	39	0.5017	-2.35067	0.81597	-0.53204	0.0418	-0.72637	-0.83679	0.49581	19	90	20	16	19	19	8	7	10	56	2	-0.44712	0	1	0	0	68	1295	95	94	-1.97852	1.02115	1.59255	1.07138
317	0	0	0	0	1	1	0	1	51	57	-2.05334	1.14178	0.26655	-0.04177	15	0.5017	-2.35067	0.81597	-0.53204	0.0418	-0.72637	-0.83679	0.49581	9	96	20	16	19	19	8	7	10	56	2	-0.44712	0	1	0	0	68	1295	95	94	-1.97852	1.02115	1.59255	1.07138
317	0	0	0	0	1	1	1	1	76	34	-2.05334	1.14178	1.00712	-0.03942	19	0.5017	-2.35067	0.81597	-0.53204	0.0418	-0.72637	-0.83679	0.49581	9	96	20	16	19	19	8	7	10	56	2	-0.44712	0	1	0	0	68	1295	95	94	-1.97852	1.02115	1.59255	1.07138
319	0	0	0	0	1	0	1	1	62	38	0.21886	-0.56041	0.5924	-0.03296	30	-0.80273	-0.26193	-0.27901	0.77331	0.52484	-1.13397	0.61479	0.15657	73	41	14	24	15	25	9	6	17	53	3	0.44712	0	0	1	0	99	976	30.5	66	0.70991	-0.3427	-0.49605	-0.18553
319	0	0	0	0	1	1	0	1	44	60	0.18067	-0.18447	0.05919	-0.03472	27	-0.80273	-0.26193	-0.27901	0.77331	0.52484	-1.13397	0.61479	0.15657	72	52	14	24	15	25	9	6	17	53	3	0.44712	0	0	1	0	99	976	30.5	66	0.70991	-0.3427	-0.49605	-0.18553
319	0	0	0	0	1	1	1	1	59	56	0.18067	-0.18447	0.50353	-0.03883	20	-0.80273	-0.26193	-0.27901	0.77331	0.52484	-1.13397	0.61479	0.15657	72	52	14	24	15	25	9	6	17	53	3	0.44712	0	0	1	0	99	976	30.5	66	0.70991	-0.3427	-0.49605	-0.18553
321	0	0	0	0	1	0	1	1	87	36	-0.46896	0.29873	1.33298	-0.03237	31	0.93651	0.52135	-0.27901	0.33819	-0.92427	0.08884	-0.21468	-0.86115	71	58	22	27	15	23	6	9	13	44	4	1.34137	0	0	0	1	101	1227	84.5	79	0.88336	0.73042	1.25254	0.39803
321	0	0	0	0	1	1	0	1	32	72	-2.27133	0.2054	-0.29629	-0.02591	42	0.93651	0.52135	-0.27901	0.33819	-0.92427	0.08884	-0.21468	-0.86115	32	55	22	27	15	23	6	9	13	44	4	1.34137	0	0	0	1	101	1227	84.5	79	0.88336	0.73042	1.25254	0.39803
321	0	0	0	0	1	1	1	1	15	97	-2.27133	0.2054	-0.79988	-0.02239	48	0.93651	0.52135	-0.27901	0.33819	-0.92427	0.08884	-0.21468	-0.86115	32	55	22	27	15	23	6	9	13	44	4	1.34137	0	0	0	1	101	1227	84.5	79	0.88336	0.73042	1.25254	0.39803
324	0	0	0	0	1	0	1	1	74	45	0.18052	-0.05642	0.94788	-0.02826	38	0.2843	0.52135	-0.55275	0.12063	0.0418	0.08884	0.40743	0.15657	71	42	19	27	14	22	8	9	16	53	1	-1.34137	1	0	0	0	91	970	57	66.5	0.01612	-0.36836	0.36206	-0.16308
324	0	0	0	0	1	1	0	1	47	66	0.14277	0.01102	0.14806	-0.03648	24	0.2843	0.52135	-0.55275	0.12063	0.0418	0.08884	0.40743	0.15657	70	44	19	27	14	22	8	9	16	53	1	-1.34137	1	0	0	0	91	970	57	66.5	0.01612	-0.36836	0.36206	-0.16308
324	0	0	0	0	1	1	1	1	62	64	0.14277	0.01102	0.5924	-0.03707	23	0.2843	0.52135	-0.55275	0.12063	0.0418	0.08884	0.40743	0.15657	70	44	19	27	14	22	8	9	16	53	1	-1.34137	1	0	0	0	91	970	57	66.5	0.01612	-0.36836	0.36206	-0.16308
325	0	0	0	0	1	0	0	1	1	101	-1.70692	-1.43901	-1.2146	-0.04118	16	-0.58532	0.26026	0.54222	-1.40228	-1.40731	0.08884	0.61479	1.51353	21	1	15	26	18	15	5	9	17	65	1	-1.34137	1	0	0	0	101	1056	101	100	0.88336	-0.00067	1.78684	1.34072
325	0	0	0	0	1	1	1	1	1	101	-0.53671	1.93317	-1.2146	-0.03766	22	-0.58532	0.26026	0.54222	-1.40228	-1.40731	0.08884	0.61479	1.51353	52	101	15	26	18	15	5	9	17	65	1	-1.34137	1	0	0	0	101	1056	101	100	0.88336	-0.00067	1.78684	1.34072
327	0	0	0	0	1	0	1	1	4	94	-0.04847	-0.59458	-1.12573	-0.01828	55	-1.88975	0.26026	-0.55275	0.55575	-0.44123	0.08884	0.61479	-0.74807	66	40	9	26	14	24	7	9	17	45	3	0.44712	0	0	1	0	101	1031	54.5	53.5	0.88336	-0.10756	0.2811	-0.74665
327	0	0	0	0	1	1	0	1	55	92	-0.65952	-0.25282	0.38504	-0.03707	23	-1.88975	0.26026	-0.55275	0.55575	-0.44123	0.08884	0.61479	-0.74807	50	50	9	26	14	24	7	9	17	45	3	0.44712	0	0	1	0	101	1031	54.5	53.5	0.88336	-0.10756	0.2811	-0.74665
327	0	0	0	0	1	1	1	1	83	52	-0.65952	-0.25282	1.21448	-0.03825	21	-1.88975	0.26026	-0.55275	0.55575	-0.44123	0.08884	0.61479	-0.74807	50	50	9	26	14	24	7	9	17	45	3	0.44712	0	0	1	0	101	1031	54.5	53.5	0.88336	-0.10756	0.2811	-0.74665
331	0	0	0	0	1	0	1	1	101	28	1.2882	0.43071	1.7477	-0.03296	30	-1.02013	1.30463	-1.10024	0.33819	1.00787	0.49644	1.02953	0.72197	101	70	13	30	12	23	10	10	19	58	3	0.44712	0	0	1	0	101	922	47	95	0.88336	-0.57358	0.03825	1.11627
331	0	0	0	0	1	1	0	1	17	101	1.2882	1.49019	-0.74063	-0.03648	24	-1.02013	1.30463	-1.10024	0.33819	1.00787	0.49644	1.02953	0.72197	101	101	13	30	12	23	10	10	19	58	3	0.44712	0	0	1	0	101	922	47	95	0.88336	-0.57358	0.03825	1.11627
331	0	0	0	0	1	1	1	1	78	83	1.2882	1.49019	1.06637	-0.03531	26	-1.02013	1.30463	-1.10024	0.33819	1.00787	0.49644	1.02953	0.72197	101	101	13	30	12	23	10	10	19	58	3	0.44712	0	0	1	0	101	922	47	95	0.88336	-0.57358	0.03825	1.11627
332	0	0	0	0	1	0	1	1	59	44	-1.02354	-0.32346	0.50353	-0.03707	23	-0.36792	0.52135	-1.10024	0.77331	0.52484	-1.13397	0.82216	1.85277	59	38	16	27	12	25	9	6	18	68	4	1.34137	0	0	0	1	96	1035	68.5	87.5	0.44974	-0.09046	0.73444	0.7796
332	0	0	0	0	1	1	0	1	16	86	-0.79246	1.13868	-0.77026	-0.03355	29	-0.36792	0.52135	-1.10024	0.77331	0.52484	-1.13397	0.82216	1.85277	64	85	16	27	12	25	9	6	18	68	4	1.34137	0	0	0	1	96	1035	68.5	87.5	0.44974	-0.09046	0.73444	0.7796
332	0	0	0	0	1	1	1	1	29	87	-0.79246	1.13868	-0.38516	-0.04001	18	-0.36792	0.52135	-1.10024	0.77331	0.52484	-1.13397	0.82216	1.85277	64	85	16	27	12	25	9	6	18	68	4	1.34137	0	0	0	1	96	1035	68.5	87.5	0.44974	-0.09046	0.73444	0.7796
334	0	0	0	0	1	0	0	1	43	53	-0.09718	-0.57061	0.02956	-0.03883	20	-1.45494	0.26026	-1.10024	1.64355	1.00787	1.31165	0.82216	-0.29575	65	38	11	26	12	29	10	12	18	49	2	-0.44712	0	1	0	0	96	1236	98.5	98.5	0.44974	0.7689	1.70588	1.27338
334	0	0	0	0	1	1	0	1	97	44	0.63638	0.78749	1.62921	0.00698	98	-1.45494	0.26026	-1.10024	1.64355	1.00787	1.31165	0.82216	-0.29575	86	84	11	26	12	29	10	12	18	49	2	-0.44712	0	1	0	0	96	1236	98.5	98.5	0.44974	0.7689	1.70588	1.27338
334	0	0	0	0	1	1	1	1	91	71	0.63638	0.78749	1.45147	-0.03355	29	-1.45494	0.26026	-1.10024	1.64355	1.00787	1.31165	0.82216	-0.29575	86	84	11	26	12	29	10	12	18	49	2	-0.44712	0	1	0	0	96	1236	98.5	98.5	0.44974	0.7689	1.70588	1.27338
335	0	0	0	0	1	0	1	1	14	95	-0.19697	-0.66341	-0.8295	-0.00653	75	0.5017	-0.00084	-0.00526	0.55575	1.00787	0.49644	-0.00731	-0.86115	61	24	20	25	16	24	10	10	14	44	1	-1.34137	1	0	0	0	91	1353	99.5	99.5	0.01612	1.26913	1.73826	1.31827
335	0	0	0	0	1	1	0	1	4	98	0.558	0.65174	-1.12573	-0.01886	54	0.5017	-0.00084	-0.00526	0.55575	1.00787	0.49644	-0.00731	-0.86115	81	63	20	25	16	24	10	10	14	44	1	-1.34137	1	0	0	0	91	1353	99.5	99.5	0.01612	1.26913	1.73826	1.31827
335	0	0	0	0	1	1	1	1	9	89	0.558	0.65174	-0.97762	-0.03531	26	0.5017	-0.00084	-0.00526	0.55575	1.00787	0.49644	-0.00731	-0.86115	81	63	20	25	16	24	10	10	14	44	1	-1.34137	1	0	0	0	91	1353	99.5	99.5	0.01612	1.26913	1.73826	1.31827
337	0	0	0	0	1	0	0	1	70	11	-0.7359	-1.17559	0.82939	-0.03355	29	0.5017	1.04353	-0.55275	-0.7496	-0.92427	-0.72637	0.20006	1.73969	48	23	20	29	14	18	6	7	15	67	3	0.44712	0	0	1	0	101	941	22	93	0.88336	-0.49234	-0.77129	1.02649
337	0	0	0	0	1	0	1	1	31	25	-0.7359	-1.17559	-0.32591	-0.0312	33	0.5017	1.04353	-0.55275	-0.7496	-0.92427	-0.72637	0.20006	1.73969	48	23	20	29	14	18	6	7	15	67	3	0.44712	0	0	1	0	101	941	22	93	0.88336	-0.49234	-0.77129	1.02649
337	0	0	0	0	1	1	0	1	10	1	0.60077	1.14842	-0.948	-0.02591	42	0.5017	1.04353	-0.55275	-0.7496	-0.92427	-0.72637	0.20006	1.73969	83	91	20	29	14	18	6	7	15	67	3	0.44712	0	0	1	0	101	941	22	93	0.88336	-0.49234	-0.77129	1.02649
337	0	0	0	0	1	1	1	1	55	65	0.60077	1.14842	0.38504	-0.0312	33	0.5017	1.04353	-0.55275	-0.7496	-0.92427	-0.72637	0.20006	1.73969	83	91	20	29	14	18	6	7	15	67	3	0.44712	0	0	1	0	101	941	22	93	0.88336	-0.49234	-0.77129	1.02649
349	0	0	0	0	1	0	1	1	8	82	-1.49444	-0.98394	-1.00724	-0.03413	28	0.5017	-1.3063	1.08971	-0.53204	-0.92427	-1.13397	-1.45889	-0.86115	25	24	20	20	20	19	6	6	7	44	2	-0.44712	0	1	0	0	87	965	67	57	-0.33077	-0.38973	0.68587	-0.58953
349	0	0	0	0	1	1	1	1	16	58	-0.58622	-0.60013	-0.77026	-0.03825	21	0.5017	-1.3063	1.08971	-0.53204	-0.92427	-1.13397	-1.45889	-0.86115	51	37	20	20	20	19	6	6	7	44	2	-0.44712	0	1	0	0	87	965	67	57	-0.33077	-0.38973	0.68587	-0.58953
355	0	0	0	0	1	0	1	1	87	47	0.37162	0.63577	1.33298	-0.01182	66	0.5017	1.30463	0.26848	0.99087	0.0418	-0.31877	0.40743	0.04349	77	76	20	30	17	26	8	8	16	52	3	0.44712	0	0	1	0	100	1287	5	79	0.79664	0.98695	-1.32177	0.39803
355	0	0	0	0	1	1	0	1	14	96	0.448	0.77248	-0.8295	-0.02063	51	0.5017	1.30463	0.26848	0.99087	0.0418	-0.31877	0.40743	0.04349	79	80	20	30	17	26	8	8	16	52	3	0.44712	0	0	1	0	100	1287	5	79	0.79664	0.98695	-1.32177	0.39803
355	0	0	0	0	1	1	1	1	30	90	0.448	0.77248	-0.35554	-0.02826	38	0.5017	1.30463	0.26848	0.99087	0.0418	-0.31877	0.40743	0.04349	79	80	20	30	17	26	8	8	16	52	3	0.44712	0	0	1	0	100	1287	5	79	0.79664	0.98695	-1.32177	0.39803
358	0	0	0	0	1	0	1	1	61	34	0.29524	1.08007	0.56278	-0.02063	51	0.5017	0.52135	-1.10024	-0.09693	0.0418	-0.31877	-0.00731	0.83505	75	89	20	27	12	21	8	8	14	59	3	0.44712	0	0	1	0	77	995	41	51.5	-1.19801	-0.26147	-0.15604	-0.83643
358	0	0	0	0	1	1	0	1	74	52	0.8681	1.11424	0.94788	-0.03296	30	0.5017	0.52135	-1.10024	-0.09693	0.0418	-0.31877	-0.00731	0.83505	90	90	20	27	12	21	8	8	14	59	3	0.44712	0	0	1	0	77	995	41	51.5	-1.19801	-0.26147	-0.15604	-0.83643
358	0	0	0	0	1	1	1	1	71	63	0.8681	1.11424	0.85901	-0.03531	26	0.5017	0.52135	-1.10024	-0.09693	0.0418	-0.31877	-0.00731	0.83505	90	90	20	27	12	21	8	8	14	59	3	0.44712	0	0	1	0	77	995	41	51.5	-1.19801	-0.26147	-0.15604	-0.83643
397	0	0	0	0	1	0	0	1	19	8	1.2882	-1.92747	-0.68139	-0.03002	35	0.93651	0.78244	1.91095	-2.27252	-1.40731	-0.72637	-0.83679	-1.53963	101	1	22	28	23	11	5	7	10	38	3	0.44712	0	0	1	0	101	1333	84	93.5	0.88336	1.18362	1.23635	1.04893
397	0	0	0	0	1	0	1	1	63	49	1.2882	-1.92747	0.62202	-0.0171	57	0.93651	0.78244	1.91095	-2.27252	-1.40731	-0.72637	-0.83679	-1.53963	101	1	22	28	23	11	5	7	10	38	3	0.44712	0	0	1	0	101	1333	84	93.5	0.88336	1.18362	1.23635	1.04893
397	0	0	0	0	1	1	0	1	1	101	0.98267	1.14842	-1.2146	-0.02767	39	0.93651	0.78244	1.91095	-2.27252	-1.40731	-0.72637	-0.83679	-1.53963	93	91	22	28	23	11	5	7	10	38	3	0.44712	0	0	1	0	101	1333	84	93.5	0.88336	1.18362	1.23635	1.04893
397	0	0	0	0	1	1	1	1	101	91	0.98267	1.14842	1.7477	-0.02239	48	0.93651	0.78244	1.91095	-2.27252	-1.40731	-0.72637	-0.83679	-1.53963	93	91	22	28	23	11	5	7	10	38	3	0.44712	0	0	1	0	101	1333	84	93.5	0.88336	1.18362	1.23635	1.04893
400	0	0	0	0	1	0	0	1	2	52	-0.13211	-0.48203	-1.18498	-0.03942	19	0.06689	-0.78412	-0.27901	-0.09693	1.49091	1.71925	1.2369	-0.97423	64	41	18	22	15	21	11	13	20	43	2	-0.44712	0	1	0	0	79	1070	40.5	32	-1.02456	0.05918	-0.17223	-1.71177
400	0	0	0	0	1	0	1	1	46	47	-0.13211	-0.48203	0.11843	-0.02239	48	0.06689	-0.78412	-0.27901	-0.09693	1.49091	1.71925	1.2369	-0.97423	64	41	18	22	15	21	11	13	20	43	2	-0.44712	0	1	0	0	79	1070	40.5	32	-1.02456	0.05918	-0.17223	-1.71177
400	0	0	0	0	1	1	0	1	55	41	0.14734	1.2894	0.38504	-0.02885	37	0.06689	-0.78412	-0.27901	-0.09693	1.49091	1.71925	1.2369	-0.97423	72	101	18	22	15	21	11	13	20	43	2	-0.44712	0	1	0	0	79	1070	40.5	32	-1.02456	0.05918	-0.17223	-1.71177
400	0	0	0	0	1	1	1	1	77	39	0.14734	1.2894	1.03675	-0.03061	34	0.06689	-0.78412	-0.27901	-0.09693	1.49091	1.71925	1.2369	-0.97423	72	101	18	22	15	21	11	13	20	43	2	-0.44712	0	1	0	0	79	1070	40.5	32	-1.02456	0.05918	-0.17223	-1.71177
412	0	0	0	0	1	0	0	1	15	100	-0.92685	-1.85912	-0.79988	-0.02532	43	0.2843	1.30463	1.36346	-1.40228	-0.44123	-0.31877	-1.04415	0.38273	43	3	19	30	21	15	7	8	9	55	3	0.44712	0	0	1	0	98	1179	7.5	67	0.62319	0.5252	-1.24082	-0.14064
412	0	0	0	0	1	0	1	1	1	101	-0.92685	-1.85912	-1.2146	-0.02004	52	0.2843	1.30463	1.36346	-1.40228	-0.44123	-0.31877	-1.04415	0.38273	43	3	19	30	21	15	7	8	9	55	3	0.44712	0	0	1	0	98	1179	7.5	67	0.62319	0.5252	-1.24082	-0.14064
412	0	0	0	0	1	1	0	1	1	101	0.21886	-1.449	-1.2146	-0.03237	31	0.2843	1.30463	1.36346	-1.40228	-0.44123	-0.31877	-1.04415	0.38273	73	15	19	30	21	15	7	8	9	55	3	0.44712	0	0	1	0	98	1179	7.5	67	0.62319	0.5252	-1.24082	-0.14064
412	0	0	0	0	1	1	1	1	1	101	0.21886	-1.449	-1.2146	-0.03061	34	0.2843	1.30463	1.36346	-1.40228	-0.44123	-0.31877	-1.04415	0.38273	73	15	19	30	21	15	7	8	9	55	3	0.44712	0	0	1	0	98	1179	7.5	67	0.62319	0.5252	-1.24082	-0.14064
417	0	0	0	0	1	0	1	1	70	45	0.48619	-0.62876	0.82939	-0.03178	32	-2.32456	0.78244	-1.37399	1.86111	2.94002	1.71925	1.2369	0.72197	80	39	7	28	11	30	14	13	20	58	3	0.44712	0	0	1	0	97	988	1	41	0.53646	-0.2914	-1.45129	-1.30777
417	0	0	0	0	1	1	0	1	5	99	-1.04143	-0.11611	-1.09611	-0.03237	31	-2.32456	0.78244	-1.37399	1.86111	2.94002	1.71925	1.2369	0.72197	40	54	7	28	11	30	14	13	20	58	3	0.44712	0	0	1	0	97	988	1	41	0.53646	-0.2914	-1.45129	-1.30777
417	0	0	0	0	1	1	1	1	10	99	-1.04143	-0.11611	-0.948	-0.02885	37	-2.32456	0.78244	-1.37399	1.86111	2.94002	1.71925	1.2369	0.72197	40	54	7	28	11	30	14	13	20	58	3	0.44712	0	0	1	0	97	988	1	41	0.53646	-0.2914	-1.45129	-1.30777
441	0	0	0	0	1	0	1	1	100	84	0.73262	-0.63455	1.71808	-0.03648	24	-1.45494	0.78244	-0.27901	1.20843	1.49091	1.71925	0.82216	-0.06959	97	28	11	28	15	27	11	13	18	51	4	1.34137	0	0	0	1	99	847	73	99.5	0.70991	-0.89423	0.88016	1.31827
441	0	0	0	0	1	1	0	1	3	99	0.82505	-1.38118	-1.15536	-0.03825	21	-1.45494	0.78244	-0.27901	1.20843	1.49091	1.71925	0.82216	-0.06959	99	4	11	28	15	27	11	13	18	51	4	1.34137	0	0	0	1	99	847	73	99.5	0.70991	-0.89423	0.88016	1.31827
441	0	0	0	0	1	1	1	1	1	100	0.82505	-1.38118	-1.2146	-0.03883	20	-1.45494	0.78244	-0.27901	1.20843	1.49091	1.71925	0.82216	-0.06959	99	4	11	28	15	27	11	13	18	51	4	1.34137	0	0	0	1	99	847	73	99.5	0.70991	-0.89423	0.88016	1.31827
454	0	0	0	0	1	0	1	1	18	101	1.31298	1.39362	-0.71101	-0.02591	42	0.2843	-0.26193	-0.55275	1.42599	1.00787	1.71925	1.65164	2.07893	101	85	19	24	14	28	10	13	22	70	1	-1.34137	1	0	0	0	101	1501	53.5	101	0.88336	1.90189	0.24872	1.3856
454	0	0	0	0	1	1	0	1	18	101	1.31298	1.62967	-0.71101	-0.02944	36	0.2843	-0.26193	-0.55275	1.42599	1.00787	1.71925	1.65164	2.07893	101	92	19	24	14	28	10	13	22	70	1	-1.34137	1	0	0	0	101	1501	53.5	101	0.88336	1.90189	0.24872	1.3856
454	0	0	0	0	1	1	1	1	5	101	1.31298	1.62967	-1.09611	-0.02767	39	0.2843	-0.26193	-0.55275	1.42599	1.00787	1.71925	1.65164	2.07893	101	92	19	24	14	28	10	13	22	70	1	-1.34137	1	0	0	0	101	1501	53.5	101	0.88336	1.90189	0.24872	1.3856
475	0	0	0	0	1	0	0	1	12	13	0.53158	-0.95442	-0.88875	-0.0359	25	0.06689	-0.26193	0.81597	0.33819	-1.40731	0.08884	0.40743	0.15657	83	25	18	24	19	23	5	9	16	53	2	-0.44712	0	1	0	0	101	1289	101	101	0.88336	0.9955	1.78684	1.3856
475	0	0	0	0	1	0	1	1	32	68	0.53158	-0.95442	-0.29629	-0.01358	63	0.06689	-0.26193	0.81597	0.33819	-1.40731	0.08884	0.40743	0.15657	83	25	18	24	19	23	5	9	16	53	2	-0.44712	0	1	0	0	101	1289	101	101	0.88336	0.9955	1.78684	1.3856
475	0	0	0	0	1	1	0	1	97	20	0.2172	0.61035	1.62921	-0.03707	23	0.06689	-0.26193	0.81597	0.33819	-1.40731	0.08884	0.40743	0.15657	74	78	18	24	19	23	5	9	16	53	2	-0.44712	0	1	0	0	101	1289	101	101	0.88336	0.9955	1.78684	1.3856
475	0	0	0	0	1	1	1	1	73	42	0.2172	0.61035	0.91825	-0.03648	24	0.06689	-0.26193	0.81597	0.33819	-1.40731	0.08884	0.40743	0.15657	74	78	18	24	19	23	5	9	16	53	2	-0.44712	0	1	0	0	101	1289	101	101	0.88336	0.9955	1.78684	1.3856
478	0	0	0	0	1	0	1	1	9	61	-1.99619	-1.24394	-0.97762	-0.02591	42	0.2843	-0.26193	0.54222	-0.96716	0.0418	-0.72637	-0.21468	-1.31347	15	21	19	24	18	17	8	7	13	40	3	0.44712	0	0	1	0	90	783	14.5	50.5	-0.0706	-1.16786	-1.01415	-0.88132
478	0	0	0	0	1	1	0	1	53	74	0.56258	0.77248	0.32579	-0.03707	23	0.2843	-0.26193	0.54222	-0.96716	0.0418	-0.72637	-0.21468	-1.31347	82	80	19	24	18	17	8	7	13	40	3	0.44712	0	0	1	0	90	783	14.5	50.5	-0.0706	-1.16786	-1.01415	-0.88132
478	0	0	0	0	1	1	1	1	52	79	0.56258	0.77248	0.29617	-0.03766	22	0.2843	-0.26193	0.54222	-0.96716	0.0418	-0.72637	-0.21468	-1.31347	82	80	19	24	18	17	8	7	13	40	3	0.44712	0	0	1	0	90	783	14.5	50.5	-0.0706	-1.16786	-1.01415	-0.88132
499	0	0	0	0	1	0	0	1	68	75	0.59398	-0.72788	0.77014	-0.02297	47	1.15392	-0.00084	-0.00526	-1.18472	-0.92427	-0.31877	-0.62942	-0.40883	94	25	23	25	16	16	6	8	11	48	4	1.34137	0	0	0	1	99	1280	45	63	0.70991	0.95702	-0.02652	-0.3202
499	0	0	0	0	1	0	1	1	14	96	0.59398	-0.72788	-0.8295	-0.01475	61	1.15392	-0.00084	-0.00526	-1.18472	-0.92427	-0.31877	-0.62942	-0.40883	94	25	23	25	16	16	6	8	11	48	4	1.34137	0	0	0	1	99	1280	45	63	0.70991	0.95702	-0.02652	-0.3202
499	0	0	0	0	1	1	0	1	1	100	0.54776	-0.97675	-1.2146	-0.02297	47	1.15392	-0.00084	-0.00526	-1.18472	-0.92427	-0.31877	-0.62942	-0.40883	93	17	23	25	16	16	6	8	11	48	4	1.34137	0	0	0	1	99	1280	45	63	0.70991	0.95702	-0.02652	-0.3202
499	0	0	0	0	1	1	1	1	4	101	0.54776	-0.97675	-1.12573	-0.0359	25	1.15392	-0.00084	-0.00526	-1.18472	-0.92427	-0.31877	-0.62942	-0.40883	93	17	23	25	16	16	6	8	11	48	4	1.34137	0	0	0	1	99	1280	45	63	0.70991	0.95702	-0.02652	-0.3202
500	0	0	0	0	1	0	0	1	30	68	-1.34704	-0.69677	-0.35554	-0.02767	39	-1.02013	-1.56739	-0.00526	1.86111	0.0418	-0.31877	-0.00731	-1.08731	52	26	13	19	16	30	8	8	14	42	4	1.34137	0	0	0	1	91	1383	4.5	89	0.01612	1.39739	-1.33796	0.84693
500	0	0	0	0	1	0	1	1	77	48	-1.34704	-0.69677	1.03675	-0.02591	42	-1.02013	-1.56739	-0.00526	1.86111	0.0418	-0.31877	-0.00731	-1.08731	52	26	13	19	16	30	8	8	14	42	4	1.34137	0	0	0	1	91	1383	4.5	89	0.01612	1.39739	-1.33796	0.84693
500	0	0	0	0	1	1	0	1	82	79	-0.33032	1.57421	1.18486	-0.02297	47	-1.02013	-1.56739	-0.00526	1.86111	0.0418	-0.31877	-0.00731	-1.08731	74	99	13	19	16	30	8	8	14	42	4	1.34137	0	0	0	1	91	1383	4.5	89	0.01612	1.39739	-1.33796	0.84693
500	0	0	0	0	1	1	1	1	98	73	-0.33032	1.57421	1.65883	-0.02709	40	-1.02013	-1.56739	-0.00526	1.86111	0.0418	-0.31877	-0.00731	-1.08731	74	99	13	19	16	30	8	8	14	42	4	1.34137	0	0	0	1	91	1383	4.5	89	0.01612	1.39739	-1.33796	0.84693
501	0	0	0	0	1	0	0	1	41	83	0.54776	-0.54122	-0.02968	-0.04294	13	0.06689	0.52135	-0.8265	0.12063	1.97394	0.49644	1.2369	0.60889	93	31	18	27	13	22	12	10	20	57	4	1.34137	0	0	0	1	101	1169	37.5	93	0.88336	0.48245	-0.26938	1.02649
501	0	0	0	0	1	0	1	1	71	47	0.54776	-0.54122	0.85901	-0.0218	49	0.06689	0.52135	-0.8265	0.12063	1.97394	0.49644	1.2369	0.60889	93	31	18	27	13	22	12	10	20	57	4	1.34137	0	0	0	1	101	1169	37.5	93	0.88336	0.48245	-0.26938	1.02649
501	0	0	0	0	1	1	0	1	89	88	0.68641	-0.82121	1.39222	-0.02415	45	0.06689	0.52135	-0.8265	0.12063	1.97394	0.49644	1.2369	0.60889	96	22	18	27	13	22	12	10	20	57	4	1.34137	0	0	0	1	101	1169	37.5	93	0.88336	0.48245	-0.26938	1.02649
501	0	0	0	0	1	1	1	1	94	87	0.68641	-0.82121	1.54034	-0.03942	19	0.06689	0.52135	-0.8265	0.12063	1.97394	0.49644	1.2369	0.60889	96	22	18	27	13	22	12	10	20	57	4	1.34137	0	0	0	1	101	1169	37.5	93	0.88336	0.48245	-0.26938	1.02649
512	0	0	0	0	1	0	1	1	97	42	-0.9006	-1.07251	1.62921	-0.03531	26	0.2843	-0.78412	2.45844	0.33819	-0.44123	-0.72637	0.40743	1.62661	42	21	19	22	25	23	7	7	16	66	2	-0.44712	0	1	0	0	100	826	91.5	95	0.79664	-0.98402	1.47921	1.11627
512	0	0	0	0	1	1	0	1	24	59	0.322	0.5513	-0.53327	-0.03942	19	0.2843	-0.78412	2.45844	0.33819	-0.44123	-0.72637	0.40743	1.62661	77	76	19	22	25	23	7	7	16	66	2	-0.44712	0	1	0	0	100	826	91.5	95	0.79664	-0.98402	1.47921	1.11627
512	0	0	0	0	1	1	1	1	17	101	0.322	0.5513	-0.74063	-0.04059	17	0.2843	-0.78412	2.45844	0.33819	-0.44123	-0.72637	0.40743	1.62661	77	76	19	22	25	23	7	7	16	66	2	-0.44712	0	1	0	0	100	826	91.5	95	0.79664	-0.98402	1.47921	1.11627
516	0	0	0	0	1	0	1	1	76	58	-1.38514	-0.287	1.00712	-0.03061	34	-0.15051	-0.00084	0.26848	0.55575	-0.92427	-0.72637	-0.21468	0.60889	31	49	17	25	17	24	6	7	13	57	3	0.44712	0	0	1	0	100	1233	76	89.5	0.79664	0.75608	0.9773	0.86938
516	0	0	0	0	1	1	0	1	3	100	0.14248	-0.32117	-1.15536	-0.0077	73	-0.15051	-0.00084	0.26848	0.55575	-0.92427	-0.72637	-0.21468	0.60889	71	48	17	25	17	24	6	7	13	57	3	0.44712	0	0	1	0	100	1233	76	89.5	0.79664	0.75608	0.9773	0.86938
516	0	0	0	0	1	1	1	1	11	88	0.14248	-0.32117	-0.91837	-0.03002	35	-0.15051	-0.00084	0.26848	0.55575	-0.92427	-0.72637	-0.21468	0.60889	71	48	17	25	17	24	6	7	13	57	3	0.44712	0	0	1	0	100	1233	76	89.5	0.79664	0.75608	0.9773	0.86938
532	0	0	0	0	1	0	0	1	74	85	0.59575	-0.05642	0.94788	-0.04294	13	-1.45494	0.26026	-1.92148	0.33819	1.00787	-0.31877	1.44427	2.07893	82	42	11	26	9	23	10	8	21	70	1	-1.34137	1	0	0	0	93	880	60	84.5	0.18957	-0.75314	0.4592	0.64493
532	0	0	0	0	1	0	1	1	53	31	0.59575	-0.05642	0.32579	-0.03825	21	-1.45494	0.26026	-1.92148	0.33819	1.00787	-0.31877	1.44427	2.07893	82	42	11	26	9	23	10	8	21	70	1	-1.34137	1	0	0	0	93	880	60	84.5	0.18957	-0.75314	0.4592	0.64493
532	0	0	0	0	1	1	0	1	85	93	0.44476	0.2808	1.27373	-0.04118	16	-1.45494	0.26026	-1.92148	0.33819	1.00787	-0.31877	1.44427	2.07893	78	52	11	26	9	23	10	8	21	70	1	-1.34137	1	0	0	0	93	880	60	84.5	0.18957	-0.75314	0.4592	0.64493
532	0	0	0	0	1	1	1	1	72	74	0.44476	0.2808	0.88863	-0.04118	16	-1.45494	0.26026	-1.92148	0.33819	1.00787	-0.31877	1.44427	2.07893	78	52	11	26	9	23	10	8	21	70	1	-1.34137	1	0	0	0	93	880	60	84.5	0.18957	-0.75314	0.4592	0.64493
534	0	0	0	0	1	0	0	1	32	59	-0.3417	-0.74775	-0.29629	-0.0359	25	0.06689	0.26026	-0.00526	1.64355	0.0418	1.31165	1.02953	-1.42655	58	32	18	26	16	29	8	12	19	39	2	-0.44712	0	1	0	0	100	936	43	58	0.79664	-0.51372	-0.09128	-0.54465
534	0	0	0	0	1	0	1	1	22	42	-0.3417	-0.74775	-0.59252	-0.02944	36	0.06689	0.26026	-0.00526	1.64355	0.0418	1.31165	1.02953	-1.42655	58	32	18	26	16	29	8	12	19	39	2	-0.44712	0	1	0	0	100	936	43	58	0.79664	-0.51372	-0.09128	-0.54465
534	0	0	0	0	1	1	0	1	9	87	-0.23691	0.10844	-0.97762	-0.0359	25	0.06689	0.26026	-0.00526	1.64355	0.0418	1.31165	1.02953	-1.42655	61	61	18	26	16	29	8	12	19	39	2	-0.44712	0	1	0	0	100	936	43	58	0.79664	-0.51372	-0.09128	-0.54465
534	0	0	0	0	1	1	1	1	12	85	-0.23691	0.10844	-0.88875	-0.03707	23	0.06689	0.26026	-0.00526	1.64355	0.0418	1.31165	1.02953	-1.42655	61	61	18	26	16	29	8	12	19	39	2	-0.44712	0	1	0	0	100	936	43	58	0.79664	-0.51372	-0.09128	-0.54465
536	0	0	0	0	1	0	0	1	37	73	-1.35471	-0.12775	-0.14817	-0.03061	34	-1.45494	-0.52302	0.81597	0.77331	0.0418	0.90404	0.20006	-0.29575	29	53	11	23	19	25	8	11	15	49	2	-0.44712	0	1	0	0	101	1267	71	50	0.88336	0.90144	0.8154	-0.90376
536	0	0	0	0	1	0	1	1	66	56	-1.35471	-0.12775	0.71089	-0.0171	57	-1.45494	-0.52302	0.81597	0.77331	0.0418	0.90404	0.20006	-0.29575	29	53	11	23	19	25	8	11	15	49	2	-0.44712	0	1	0	0	101	1267	71	50	0.88336	0.90144	0.8154	-0.90376
536	0	0	0	0	1	1	0	1	75	76	0.18227	-0.27537	0.9775	-0.01005	69	-1.45494	-0.52302	0.81597	0.77331	0.0418	0.90404	0.20006	-0.29575	73	48	11	23	19	25	8	11	15	49	2	-0.44712	0	1	0	0	101	1267	71	50	0.88336	0.90144	0.8154	-0.90376
536	0	0	0	0	1	1	1	1	94	72	0.18227	-0.27537	1.54034	-0.01593	59	-1.45494	-0.52302	0.81597	0.77331	0.0418	0.90404	0.20006	-0.29575	73	48	11	23	19	25	8	11	15	49	2	-0.44712	0	1	0	0	101	1267	71	50	0.88336	0.90144	0.8154	-0.90376
542	0	0	0	0	1	0	1	1	99	75	1.16198	1.66339	1.68845	-0.04177	15	-2.75937	1.30463	-2.19522	1.86111	2.45698	0.90404	2.27374	1.51353	97	93	5	30	8	30	13	11	25	65	1	-1.34137	1	0	0	0	99	505	1	95.5	0.70991	-2.35642	-1.45129	1.13871
542	0	0	0	0	1	1	0	1	7	95	1.12424	1.22501	-1.03687	-0.04294	13	-2.75937	1.30463	-2.19522	1.86111	2.45698	0.90404	2.27374	1.51353	96	80	5	30	8	30	13	11	25	65	1	-1.34137	1	0	0	0	99	505	1	95.5	0.70991	-2.35642	-1.45129	1.13871
542	0	0	0	0	1	1	1	1	78	74	1.12424	1.22501	1.06637	-0.04471	10	-2.75937	1.30463	-2.19522	1.86111	2.45698	0.90404	2.27374	1.51353	96	80	5	30	8	30	13	11	25	65	1	-1.34137	1	0	0	0	99	505	1	95.5	0.70991	-2.35642	-1.45129	1.13871
554	0	0	0	0	1	0	1	1	57	81	-3.47291	-1.35007	0.44429	-0.01651	58	0.93651	-2.08958	1.91095	-2.49008	-0.92427	-1.13397	-1.45889	-1.87887	6	5	22	17	23	10	6	6	7	35	4	1.34137	0	0	0	1	94	1659	69	87.5	0.27629	2.5774	0.75063	0.7796
554	0	0	0	0	1	1	0	1	1	101	-3.38049	-0.23013	-1.2146	-0.02532	43	0.93651	-2.08958	1.91095	-2.49008	-0.92427	-1.13397	-1.45889	-1.87887	8	41	22	17	23	10	6	6	7	35	4	1.34137	0	0	0	1	94	1659	69	87.5	0.27629	2.5774	0.75063	0.7796
554	0	0	0	0	1	1	1	1	1	97	-3.38049	-0.23013	-1.2146	-0.02121	50	0.93651	-2.08958	1.91095	-2.49008	-0.92427	-1.13397	-1.45889	-1.87887	8	41	22	17	23	10	6	6	7	35	4	1.34137	0	0	0	1	94	1659	69	87.5	0.27629	2.5774	0.75063	0.7796
558	0	0	0	0	1	0	0	1	62	20	-1.16218	-0.23013	0.5924	-0.02239	48	-2.32456	0.78244	-0.8265	1.64355	1.49091	1.71925	1.02953	-0.18267	56	41	7	28	13	29	11	13	19	50	4	1.34137	0	0	0	1	81	1529	14	50.5	-0.85112	2.0216	-1.03034	-0.88132
558	0	0	0	0	1	0	1	1	31	59	-1.16218	-0.23013	-0.32591	-0.00242	82	-2.32456	0.78244	-0.8265	1.64355	1.49091	1.71925	1.02953	-0.18267	56	41	7	28	13	29	11	13	19	50	4	1.34137	0	0	0	1	81	1529	14	50.5	-0.85112	2.0216	-1.03034	-0.88132
558	0	0	0	0	1	1	0	1	21	84	-1.57811	-1.07008	-0.62214	0.01227	107	-2.32456	0.78244	-0.8265	1.64355	1.49091	1.71925	1.02953	-0.18267	47	14	7	28	13	29	11	13	19	50	4	1.34137	0	0	0	1	81	1529	14	50.5	-0.85112	2.0216	-1.03034	-0.88132
558	0	0	0	0	1	1	1	1	41	66	-1.57811	-1.07008	-0.02968	-0.00594	76	-2.32456	0.78244	-0.8265	1.64355	1.49091	1.71925	1.02953	-0.18267	47	14	7	28	13	29	11	13	19	50	4	1.34137	0	0	0	1	81	1529	14	50.5	-0.85112	2.0216	-1.03034	-0.88132
579	0	0	0	0	1	1	0	1	94	77	1.02086	0.02059	1.54034	-0.03413	28	0.93651	1.04353	-0.00526	-0.09693	-0.92427	0.08884	-1.04415	-0.86115	94	58	22	29	16	21	6	9	9	44	3	0.44712	0	0	1	0	92	1008	11.5	44	0.10285	-0.20589	-1.11129	-1.1731
579	0	0	0	0	1	1	1	1	93	74	1.02086	0.02059	1.51071	-0.03766	22	0.93651	1.04353	-0.00526	-0.09693	-0.92427	0.08884	-1.04415	-0.86115	94	58	22	29	16	21	6	9	9	44	3	0.44712	0	0	1	0	92	1008	11.5	44	0.10285	-0.20589	-1.11129	-1.1731
605	0	0	0	0	1	0	0	1	13	44	-0.23691	-0.6887	-0.85913	-0.03766	22	0.93651	-3.39504	1.6372	-0.53204	-0.92427	-0.31877	-1.04415	2.53125	61	34	22	12	22	19	6	8	9	74	2	-0.44712	0	1	0	0	92	1009	41.5	46.5	0.10285	-0.20162	-0.13985	-1.06088
605	0	0	0	0	1	0	1	1	89	22	-0.23691	-0.6887	1.39222	-0.0359	25	0.93651	-3.39504	1.6372	-0.53204	-0.92427	-0.31877	-1.04415	2.53125	61	34	22	12	22	19	6	8	9	74	2	-0.44712	0	1	0	0	92	1009	41.5	46.5	0.10285	-0.20162	-0.13985	-1.06088
605	0	0	0	0	1	1	0	1	90	38	0.11241	0.87606	1.42185	-0.03413	28	0.93651	-3.39504	1.6372	-0.53204	-0.92427	-0.31877	-1.04415	2.53125	71	87	22	12	22	19	6	8	9	74	2	-0.44712	0	1	0	0	92	1009	41.5	46.5	0.10285	-0.20162	-0.13985	-1.06088
605	0	0	0	0	1	1	1	1	94	21	0.11241	0.87606	1.54034	-0.03472	27	0.93651	-3.39504	1.6372	-0.53204	-0.92427	-0.31877	-1.04415	2.53125	71	87	22	12	22	19	6	8	9	74	2	-0.44712	0	1	0	0	92	1009	41.5	46.5	0.10285	-0.20162	-0.13985	-1.06088
625	0	0	0	0	1	0	1	1	20	74	-1.51818	-0.59597	-0.65177	-0.03707	23	1.58873	-0.26193	0.81597	-1.18472	-1.40731	0.08884	-1.04415	-1.08731	26	26	25	24	19	16	5	9	9	42	1	-1.34137	1	0	0	0	65	747	55.5	73.5	-2.23869	-1.32177	0.31349	0.15114
625	0	0	0	0	1	1	0	1	20	76	-0.64996	0.01102	-0.65177	-0.03413	28	1.58873	-0.26193	0.81597	-1.18472	-1.40731	0.08884	-1.04415	-1.08731	49	44	25	24	19	16	5	9	9	42	1	-1.34137	1	0	0	0	65	747	55.5	73.5	-2.23869	-1.32177	0.31349	0.15114
625	0	0	0	0	1	1	1	1	61	73	-0.64996	0.01102	0.56278	-0.04177	15	1.58873	-0.26193	0.81597	-1.18472	-1.40731	0.08884	-1.04415	-1.08731	49	44	25	24	19	16	5	9	9	42	1	-1.34137	1	0	0	0	65	747	55.5	73.5	-2.23869	-1.32177	0.31349	0.15114
631	0	0	0	0	1	0	1	1	20	78	-0.12485	-1.38065	-0.65177	-0.03061	34	0.2843	-0.52302	-0.00526	0.33819	-0.92427	-0.72637	0.40743	1.40045	64	17	19	23	16	23	6	7	16	64	3	0.44712	0	0	1	0	90	1043	3.5	45.5	-0.0706	-0.05625	-1.37034	-1.10576
631	0	0	0	0	1	1	0	1	17	87	0.10429	0.6016	-0.74063	-0.03648	24	0.2843	-0.52302	-0.00526	0.33819	-0.92427	-0.72637	0.40743	1.40045	70	75	19	23	16	23	6	7	16	64	3	0.44712	0	0	1	0	90	1043	3.5	45.5	-0.0706	-0.05625	-1.37034	-1.10576
631	0	0	0	0	1	1	1	1	15	79	0.10429	0.6016	-0.79988	-0.03766	22	0.2843	-0.52302	-0.00526	0.33819	-0.92427	-0.72637	0.40743	1.40045	70	75	19	23	16	23	6	7	16	64	3	0.44712	0	0	1	0	90	1043	3.5	45.5	-0.0706	-0.05625	-1.37034	-1.10576
650	0	0	0	0	1	1	0	1	88	30	1.17362	1.38766	1.3626	-0.02767	39	-1.02013	-0.52302	0.54222	0.77331	2.45698	1.31165	1.2369	0.94813	98	98	13	23	18	25	13	12	20	60	3	0.44712	0	0	1	0	93	1290	93.5	81	0.18957	0.99977	1.54398	0.48781
650	0	0	0	0	1	1	1	1	40	36	1.17362	1.38766	-0.05931	-0.0359	25	-1.02013	-0.52302	0.54222	0.77331	2.45698	1.31165	1.2369	0.94813	98	98	13	23	18	25	13	12	20	60	3	0.44712	0	0	1	0	93	1290	93.5	81	0.18957	0.99977	1.54398	0.48781
667	0	0	0	0	1	0	0	1	88	1	0.77884	1.04535	1.3626	-0.04353	12	0.06689	-1.82849	1.6372	-0.7496	1.00787	0.49644	-0.00731	-1.08731	98	82	18	18	22	18	10	10	14	42	4	1.34137	0	0	0	1	81	942	59.5	63	-0.85112	-0.48807	0.44301	-0.3202
667	0	0	0	0	1	0	1	1	70	21	0.77884	1.04535	0.82939	-0.03531	26	0.06689	-1.82849	1.6372	-0.7496	1.00787	0.49644	-0.00731	-1.08731	98	82	18	18	22	18	10	10	14	42	4	1.34137	0	0	0	1	81	942	59.5	63	-0.85112	-0.48807	0.44301	-0.3202
667	0	0	0	0	1	1	0	1	93	45	-0.79246	0.92092	1.51071	-0.01828	55	0.06689	-1.82849	1.6372	-0.7496	1.00787	0.49644	-0.00731	-1.08731	64	78	18	18	22	18	10	10	14	42	4	1.34137	0	0	0	1	81	942	59.5	63	-0.85112	-0.48807	0.44301	-0.3202
667	0	0	0	0	1	1	1	1	35	97	-0.79246	0.92092	-0.20742	-0.0359	25	0.06689	-1.82849	1.6372	-0.7496	1.00787	0.49644	-0.00731	-1.08731	64	78	18	18	22	18	10	10	14	42	4	1.34137	0	0	0	1	81	942	59.5	63	-0.85112	-0.48807	0.44301	-0.3202
671	0	0	0	0	1	0	0	1	65	62	-0.20123	-1.07306	0.68127	-0.04294	13	0.5017	-0.52302	1.36346	-0.09693	0.0418	0.49644	1.02953	0.38273	62	26	20	23	21	21	8	10	19	55	3	0.44712	0	0	1	0	90	754	47	72	-0.0706	-1.29185	0.03825	0.08381
671	0	0	0	0	1	0	1	1	92	41	-0.20123	-1.07306	1.48109	-0.03707	23	0.5017	-0.52302	1.36346	-0.09693	0.0418	0.49644	1.02953	0.38273	62	26	20	23	21	21	8	10	19	55	3	0.44712	0	0	1	0	90	754	47	72	-0.0706	-1.29185	0.03825	0.08381
671	0	0	0	0	1	1	0	1	59	52	0.448	0.53324	0.50353	-0.03648	24	0.5017	-0.52302	1.36346	-0.09693	0.0418	0.49644	1.02953	0.38273	79	73	20	23	21	21	8	10	19	55	3	0.44712	0	0	1	0	90	754	47	72	-0.0706	-1.29185	0.03825	0.08381
671	0	0	0	0	1	1	1	1	40	67	0.448	0.53324	-0.05931	-0.04177	15	0.5017	-0.52302	1.36346	-0.09693	0.0418	0.49644	1.02953	0.38273	79	73	20	23	21	21	8	10	19	55	3	0.44712	0	0	1	0	90	754	47	72	-0.0706	-1.29185	0.03825	0.08381
676	0	0	0	0	1	0	0	1	21	8	-1.44268	-0.52852	-0.62214	-0.04236	14	-1.67234	0.26026	-0.55275	0.33819	0.0418	2.12685	0.82216	0.26965	28	28	10	26	14	23	8	14	18	54	1	-1.34137	1	0	0	0	101	822	1	73.5	0.88336	-1.00112	-1.45129	0.15114
676	0	0	0	0	1	0	1	1	20	22	-1.44268	-0.52852	-0.65177	-0.03883	20	-1.67234	0.26026	-0.55275	0.33819	0.0418	2.12685	0.82216	0.26965	28	28	10	26	14	23	8	14	18	54	1	-1.34137	1	0	0	0	101	822	1	73.5	0.88336	-1.00112	-1.45129	0.15114
676	0	0	0	0	1	1	0	1	1	101	-0.72545	-0.42736	-1.2146	-0.03648	24	-1.67234	0.26026	-0.55275	0.33819	0.0418	2.12685	0.82216	0.26965	47	31	10	26	14	23	8	14	18	54	1	-1.34137	1	0	0	0	101	822	1	73.5	0.88336	-1.00112	-1.45129	0.15114
676	0	0	0	0	1	1	1	1	1	101	-0.72545	-0.42736	-1.2146	-0.04177	15	-1.67234	0.26026	-0.55275	0.33819	0.0418	2.12685	0.82216	0.26965	47	31	10	26	14	23	8	14	18	54	1	-1.34137	1	0	0	0	101	822	1	73.5	0.88336	-1.00112	-1.45129	0.15114
689	0	0	0	0	1	0	0	1	5	95	0.98569	1.2894	-1.09611	-0.03942	19	1.15392	1.04353	-0.8265	-2.49008	-0.44123	-0.72637	-1.66626	-0.52191	96	101	23	29	13	10	7	7	6	47	2	-0.44712	0	1	0	0	101	935	27	101	0.88336	-0.518	-0.60938	1.3856
689	0	0	0	0	1	0	1	1	6	94	0.98569	1.2894	-1.06649	-0.03648	24	1.15392	1.04353	-0.8265	-2.49008	-0.44123	-0.72637	-1.66626	-0.52191	96	101	23	29	13	10	7	7	6	47	2	-0.44712	0	1	0	0	101	935	27	101	0.88336	-0.518	-0.60938	1.3856
689	0	0	0	0	1	1	0	1	5	96	1.02062	1.2894	-1.09611	-0.03942	19	1.15392	1.04353	-0.8265	-2.49008	-0.44123	-0.72637	-1.66626	-0.52191	97	101	23	29	13	10	7	7	6	47	2	-0.44712	0	1	0	0	101	935	27	101	0.88336	-0.518	-0.60938	1.3856
689	0	0	0	0	1	1	1	1	6	94	1.02062	1.2894	-1.06649	-0.03883	20	1.15392	1.04353	-0.8265	-2.49008	-0.44123	-0.72637	-1.66626	-0.52191	97	101	23	29	13	10	7	7	6	47	2	-0.44712	0	1	0	0	101	935	27	101	0.88336	-0.518	-0.60938	1.3856
692	0	0	0	0	1	0	0	1	101	1	0.91748	1.63643	1.7477	-0.03766	22	-0.80273	0.78244	-0.8265	0.77331	0.0418	0.08884	1.2369	1.62661	101	101	14	28	13	25	8	9	20	66	4	1.34137	0	0	0	1	100	1210	65	45.5	0.79664	0.65774	0.62111	-1.10576
692	0	0	0	0	1	0	1	1	4	18	0.91748	1.63643	-1.12573	-0.01475	61	-0.80273	0.78244	-0.8265	0.77331	0.0418	0.08884	1.2369	1.62661	101	101	14	28	13	25	8	9	20	66	4	1.34137	0	0	0	1	100	1210	65	45.5	0.79664	0.65774	0.62111	-1.10576
692	0	0	0	0	1	1	0	1	32	61	0.91748	1.63643	-0.29629	-0.03061	34	-0.80273	0.78244	-0.8265	0.77331	0.0418	0.08884	1.2369	1.62661	101	101	14	28	13	25	8	9	20	66	4	1.34137	0	0	0	1	100	1210	65	45.5	0.79664	0.65774	0.62111	-1.10576
692	0	0	0	0	1	1	1	1	100	84	0.91748	1.63643	1.71808	-0.02356	46	-0.80273	0.78244	-0.8265	0.77331	0.0418	0.08884	1.2369	1.62661	101	101	14	28	13	25	8	9	20	66	4	1.34137	0	0	0	1	100	1210	65	45.5	0.79664	0.65774	0.62111	-1.10576
694	0	0	0	0	1	0	1	1	1	17	0.17805	-1.38118	-1.2146	-0.03061	34	0.2843	-0.52302	-0.8265	0.99087	-0.92427	-0.31877	1.02953	0.04349	85	4	19	23	13	26	6	8	19	52	4	1.34137	0	0	0	1	86	900	18	69	-0.4175	-0.66764	-0.90081	-0.05086
694	0	0	0	0	1	1	0	1	2	94	0.45533	-0.91454	-1.18498	-0.03766	22	0.2843	-0.52302	-0.8265	0.99087	-0.92427	-0.31877	1.02953	0.04349	91	19	19	23	13	26	6	8	19	52	4	1.34137	0	0	0	1	86	900	18	69	-0.4175	-0.66764	-0.90081	-0.05086
694	0	0	0	0	1	1	1	1	5	101	0.45533	-0.91454	-1.09611	-0.04412	11	0.2843	-0.52302	-0.8265	0.99087	-0.92427	-0.31877	1.02953	0.04349	91	19	19	23	13	26	6	8	19	52	4	1.34137	0	0	0	1	86	900	18	69	-0.4175	-0.66764	-0.90081	-0.05086
698	0	0	0	0	1	0	0	1	28	29	0.40981	-1.92747	-0.41478	-0.03648	24	1.15392	1.30463	-0.8265	0.33819	-0.44123	-1.54158	1.2369	0.94813	78	1	23	30	13	23	7	5	20	60	3	0.44712	0	0	1	0	90	923	1	26.5	-0.0706	-0.5693	-1.45129	-1.95867
698	0	0	0	0	1	0	1	1	45	50	0.40981	-1.92747	0.08881	-0.02767	39	1.15392	1.30463	-0.8265	0.33819	-0.44123	-1.54158	1.2369	0.94813	78	1	23	30	13	23	7	5	20	60	3	0.44712	0	0	1	0	90	923	1	26.5	-0.0706	-0.5693	-1.45129	-1.95867
698	0	0	0	0	1	1	0	1	18	14	-0.08666	-1.92747	-0.71101	-0.03883	20	1.15392	1.30463	-0.8265	0.33819	-0.44123	-1.54158	1.2369	0.94813	65	1	23	30	13	23	7	5	20	60	3	0.44712	0	0	1	0	90	923	1	26.5	-0.0706	-0.5693	-1.45129	-1.95867
698	0	0	0	0	1	1	1	1	5	29	-0.08666	-1.92747	-1.09611	-0.03002	35	1.15392	1.30463	-0.8265	0.33819	-0.44123	-1.54158	1.2369	0.94813	65	1	23	30	13	23	7	5	20	60	3	0.44712	0	0	1	0	90	923	1	26.5	-0.0706	-0.5693	-1.45129	-1.95867
701	0	0	0	0	1	0	0	1	6	50	1.16035	-1.57442	-1.06649	-0.03707	23	0.71911	1.04353	1.08971	0.33819	-0.44123	0.90404	0.61479	0.72197	101	4	21	29	20	23	7	11	17	58	2	-0.44712	0	1	0	0	101	1173	101	101	0.88336	0.49955	1.78684	1.3856
701	0	0	0	0	1	0	1	1	5	94	1.16035	-1.57442	-1.09611	-0.02885	37	0.71911	1.04353	1.08971	0.33819	-0.44123	0.90404	0.61479	0.72197	101	4	21	29	20	23	7	11	17	58	2	-0.44712	0	1	0	0	101	1173	101	101	0.88336	0.49955	1.78684	1.3856
701	0	0	0	0	1	1	0	1	6	79	1.16035	-1.54489	-1.06649	-0.03296	30	0.71911	1.04353	1.08971	0.33819	-0.44123	0.90404	0.61479	0.72197	101	5	21	29	20	23	7	11	17	58	2	-0.44712	0	1	0	0	101	1173	101	101	0.88336	0.49955	1.78684	1.3856
701	0	0	0	0	1	1	1	1	7	101	1.16035	-1.54489	-1.03687	-0.03825	21	0.71911	1.04353	1.08971	0.33819	-0.44123	0.90404	0.61479	0.72197	101	5	21	29	20	23	7	11	17	58	2	-0.44712	0	1	0	0	101	1173	101	101	0.88336	0.49955	1.78684	1.3856
707	0	0	0	0	1	0	1	1	71	31	0.46172	0.10844	0.85901	-0.03883	20	0.06689	-0.26193	0.26848	1.42599	-0.92427	-1.13397	-0.00731	-0.97423	81	61	18	24	17	28	6	6	14	43	2	-0.44712	0	1	0	0	81	790	81	81	-0.85112	-1.13793	1.13921	0.48781
707	0	0	0	0	1	1	0	1	71	61	0.81104	0.40368	0.85901	-0.04177	15	0.06689	-0.26193	0.26848	1.42599	-0.92427	-1.13397	-0.00731	-0.97423	91	71	18	24	17	28	6	6	14	43	2	-0.44712	0	1	0	0	81	790	81	81	-0.85112	-1.13793	1.13921	0.48781
707	0	0	0	0	1	1	1	1	61	41	0.81104	0.40368	0.56278	-0.04177	15	0.06689	-0.26193	0.26848	1.42599	-0.92427	-1.13397	-0.00731	-0.97423	91	71	18	24	17	28	6	6	14	43	2	-0.44712	0	1	0	0	81	790	81	81	-0.85112	-1.13793	1.13921	0.48781
711	0	0	0	0	1	0	1	1	2	101	0.91748	-0.41679	-1.18498	0.01461	111	-2.54196	-0.78412	1.36346	-0.31449	1.49091	0.08884	1.2369	-0.06959	101	35	6	22	21	20	11	9	20	51	4	1.34137	0	0	0	1	101	1444	59	87	0.88336	1.65819	0.42682	0.75715
711	0	0	0	0	1	1	0	1	85	46	0.91748	-0.10569	1.27373	-0.00359	80	-2.54196	-0.78412	1.36346	-0.31449	1.49091	0.08884	1.2369	-0.06959	101	45	6	22	21	20	11	9	20	51	4	1.34137	0	0	0	1	101	1444	59	87	0.88336	1.65819	0.42682	0.75715
711	0	0	0	0	1	1	1	1	80	46	0.91748	-0.10569	1.12562	-0.02121	50	-2.54196	-0.78412	1.36346	-0.31449	1.49091	0.08884	1.2369	-0.06959	101	45	6	22	21	20	11	9	20	51	4	1.34137	0	0	0	1	101	1444	59	87	0.88336	1.65819	0.42682	0.75715
727	0	0	0	0	1	0	0	1	74	22	-0.05303	0.2054	0.94788	-0.03296	30	0.93651	0.52135	-0.27901	0.77331	0.52484	-1.13397	-0.83679	0.83505	80	55	22	27	15	25	9	6	10	59	4	1.34137	0	0	0	1	101	1195	49	64.5	0.88336	0.59361	0.10301	-0.25286
727	0	0	0	0	1	0	1	1	15	33	-0.05303	0.2054	-0.79988	-0.01182	66	0.93651	0.52135	-0.27901	0.77331	0.52484	-1.13397	-0.83679	0.83505	80	55	22	27	15	25	9	6	10	59	4	1.34137	0	0	0	1	101	1195	49	64.5	0.88336	0.59361	0.10301	-0.25286
727	0	0	0	0	1	1	0	1	17	81	0.0394	0.95203	-0.74063	-0.0312	33	0.93651	0.52135	-0.27901	0.77331	0.52484	-1.13397	-0.83679	0.83505	82	79	22	27	15	25	9	6	10	59	4	1.34137	0	0	0	1	101	1195	49	64.5	0.88336	0.59361	0.10301	-0.25286
727	0	0	0	0	1	1	1	1	29	87	0.0394	0.95203	-0.38516	-0.03237	31	0.93651	0.52135	-0.27901	0.77331	0.52484	-1.13397	-0.83679	0.83505	82	79	22	27	15	25	9	6	10	59	4	1.34137	0	0	0	1	101	1195	49	64.5	0.88336	0.59361	0.10301	-0.25286
737	0	0	0	0	1	0	0	1	40	39	0.0394	-0.44789	-0.05931	-0.03707	23	-1.02013	-0.00084	0.81597	-0.09693	0.52484	-0.31877	0.40743	-1.31347	82	34	13	25	19	21	9	8	16	40	4	1.34137	0	0	0	1	100	1521	61	80.5	0.79664	1.98739	0.49158	0.46537
737	0	0	0	0	1	0	1	1	52	51	0.0394	-0.44789	0.29617	0.00463	94	-1.02013	-0.00084	0.81597	-0.09693	0.52484	-0.31877	0.40743	-1.31347	82	34	13	25	19	21	9	8	16	40	4	1.34137	0	0	0	1	100	1521	61	80.5	0.79664	1.98739	0.49158	0.46537
737	0	0	0	0	1	1	0	1	58	83	0.27047	0.95203	0.47391	-0.02709	40	-1.02013	-0.00084	0.81597	-0.09693	0.52484	-0.31877	0.40743	-1.31347	87	79	13	25	19	21	9	8	16	40	4	1.34137	0	0	0	1	100	1521	61	80.5	0.79664	1.98739	0.49158	0.46537
737	0	0	0	0	1	1	1	1	66	66	0.27047	0.95203	0.71089	-0.0124	65	-1.02013	-0.00084	0.81597	-0.09693	0.52484	-0.31877	0.40743	-1.31347	87	79	13	25	19	21	9	8	16	40	4	1.34137	0	0	0	1	100	1521	61	80.5	0.79664	1.98739	0.49158	0.46537
739	0	0	0	0	1	1	0	1	58	80	-0.27762	0.25983	0.47391	-0.03178	32	0.2843	-0.52302	0.26848	0.33819	-0.44123	-1.13397	-0.42205	-0.63499	60	65	19	23	17	23	7	6	12	46	3	0.44712	0	0	1	0	80	1492	71.5	52	-0.93784	1.86341	0.83159	-0.81398
739	0	0	0	0	1	1	1	1	55	67	-0.27762	0.25983	0.38504	-0.03002	35	0.2843	-0.52302	0.26848	0.33819	-0.44123	-1.13397	-0.42205	-0.63499	60	65	19	23	17	23	7	6	12	46	3	0.44712	0	0	1	0	80	1492	71.5	52	-0.93784	1.86341	0.83159	-0.81398
758	0	0	0	0	1	0	1	1	48	78	0.10502	-0.7983	0.17768	-0.03707	23	0.2843	0.26026	0.26848	0.55575	-0.44123	-0.72637	-0.62942	-0.86115	69	20	19	26	17	24	7	7	11	44	1	-1.34137	1	0	0	0	84	733	47.5	65	-0.59094	-1.38163	0.05444	-0.23042
758	0	0	0	0	1	1	0	1	15	81	0.02952	-0.86574	-0.79988	-0.04059	17	0.2843	0.26026	0.26848	0.55575	-0.44123	-0.72637	-0.62942	-0.86115	67	18	19	26	17	24	7	7	11	44	1	-1.34137	1	0	0	0	84	733	47.5	65	-0.59094	-1.38163	0.05444	-0.23042
758	0	0	0	0	1	1	1	1	21	80	0.02952	-0.86574	-0.62214	-0.04412	11	0.2843	0.26026	0.26848	0.55575	-0.44123	-0.72637	-0.62942	-0.86115	67	18	19	26	17	24	7	7	11	44	1	-1.34137	1	0	0	0	84	733	47.5	65	-0.59094	-1.38163	0.05444	-0.23042
762	0	0	0	0	1	0	1	1	85	56	0.33151	-1.10179	1.27373	-0.03766	22	0.93651	-2.08958	2.18469	0.33819	0.52484	0.49644	-0.83679	0.60889	75	11	22	17	24	23	9	10	10	57	1	-1.34137	1	0	0	0	96	642	9.5	41.5	0.44974	-1.77069	-1.17605	-1.28532
762	0	0	0	0	1	1	0	1	63	76	0.59575	-1.00063	0.62202	-0.04059	17	0.93651	-2.08958	2.18469	0.33819	0.52484	0.49644	-0.83679	0.60889	82	14	22	17	24	23	9	10	10	57	1	-1.34137	1	0	0	0	96	642	9.5	41.5	0.44974	-1.77069	-1.17605	-1.28532
762	0	0	0	0	1	1	1	1	58	79	0.59575	-1.00063	0.47391	-0.04001	18	0.93651	-2.08958	2.18469	0.33819	0.52484	0.49644	-0.83679	0.60889	82	14	22	17	24	23	9	10	10	57	1	-1.34137	1	0	0	0	96	642	9.5	41.5	0.44974	-1.77069	-1.17605	-1.28532
764	0	0	0	0	1	0	1	1	67	62	0.14248	0.63577	0.74052	-0.03237	31	0.5017	-0.52302	-0.55275	1.20843	0.0418	-0.72637	-0.21468	0.04349	71	76	20	23	14	27	8	7	13	52	3	0.44712	0	0	1	0	94	1011	30.5	54	0.27629	-0.19306	-0.49605	-0.7242
764	0	0	0	0	1	1	0	1	27	94	0.33343	-0.21864	-0.4444	-0.03237	31	0.5017	-0.52302	-0.55275	1.20843	0.0418	-0.72637	-0.21468	0.04349	76	51	20	23	14	27	8	7	13	52	3	0.44712	0	0	1	0	94	1011	30.5	54	0.27629	-0.19306	-0.49605	-0.7242
764	0	0	0	0	1	1	1	1	73	66	0.33343	-0.21864	0.91825	-0.03237	31	0.5017	-0.52302	-0.55275	1.20843	0.0418	-0.72637	-0.21468	0.04349	76	51	20	23	14	27	8	7	13	52	3	0.44712	0	0	1	0	94	1011	30.5	54	0.27629	-0.19306	-0.49605	-0.7242
766	0	0	0	0	1	0	1	1	16	69	-1.48568	0.82759	-0.77026	-0.03648	24	0.2843	-0.26193	1.08971	1.42599	-0.44123	-1.54158	-0.42205	1.40045	49	75	19	24	20	28	7	5	12	64	4	1.34137	0	0	0	1	87	730	21	53.5	-0.33077	-1.39446	-0.80367	-0.74665
766	0	0	0	0	1	1	0	1	1	94	0.45533	1.63643	-1.2146	-0.04001	18	0.2843	-0.26193	1.08971	1.42599	-0.44123	-1.54158	-0.42205	1.40045	91	101	19	24	20	28	7	5	12	64	4	1.34137	0	0	0	1	87	730	21	53.5	-0.33077	-1.39446	-0.80367	-0.74665
766	0	0	0	0	1	1	1	1	6	95	0.45533	1.63643	-1.06649	-0.03413	28	0.2843	-0.26193	1.08971	1.42599	-0.44123	-1.54158	-0.42205	1.40045	91	101	19	24	20	28	7	5	12	64	4	1.34137	0	0	0	1	87	730	21	53.5	-0.33077	-1.39446	-0.80367	-0.74665
767	0	0	0	0	1	0	0	1	21	62	-0.23691	-0.74775	-0.62214	-0.03178	32	-0.15051	0.78244	-0.27901	-0.09693	-0.92427	-0.72637	-0.21468	0.26965	61	32	17	28	15	21	6	7	13	54	2	-0.44712	0	1	0	0	101	1134	101	101	0.88336	0.33281	1.78684	1.3856
767	0	0	0	0	1	0	1	1	21	82	-0.23691	-0.74775	-0.62214	-0.0218	49	-0.15051	0.78244	-0.27901	-0.09693	-0.92427	-0.72637	-0.21468	0.26965	61	32	17	28	15	21	6	7	13	54	2	-0.44712	0	1	0	0	101	1134	101	101	0.88336	0.33281	1.78684	1.3856
767	0	0	0	0	1	1	0	1	84	32	-0.06225	0.61035	1.24411	-0.03178	32	-0.15051	0.78244	-0.27901	-0.09693	-0.92427	-0.72637	-0.21468	0.26965	66	78	17	28	15	21	6	7	13	54	2	-0.44712	0	1	0	0	101	1134	101	101	0.88336	0.33281	1.78684	1.3856
767	0	0	0	0	1	1	1	1	52	47	-0.06225	0.61035	0.29617	-0.02532	43	-0.15051	0.78244	-0.27901	-0.09693	-0.92427	-0.72637	-0.21468	0.26965	66	78	17	28	15	21	6	7	13	54	2	-0.44712	0	1	0	0	101	1134	101	101	0.88336	0.33281	1.78684	1.3856
788	0	0	0	0	1	0	0	1	55	78	0.46172	0.37416	0.38504	-0.03413	28	-0.80273	-2.87286	1.91095	0.12063	0.0418	1.71925	0.61479	0.15657	81	70	14	14	23	22	8	13	17	53	2	-0.44712	0	1	0	0	73	1162	15	13	-1.54491	0.45252	-0.99796	-2.56467
788	0	0	0	0	1	0	1	1	74	36	0.46172	0.37416	0.94788	-0.03472	27	-0.80273	-2.87286	1.91095	0.12063	0.0418	1.71925	0.61479	0.15657	81	70	14	14	23	22	8	13	17	53	2	-0.44712	0	1	0	0	73	1162	15	13	-1.54491	0.45252	-0.99796	-2.56467
788	0	0	0	0	1	1	0	1	78	35	0.53158	0.72844	1.06637	-0.02297	47	-0.80273	-2.87286	1.91095	0.12063	0.0418	1.71925	0.61479	0.15657	83	82	14	14	23	22	8	13	17	53	2	-0.44712	0	1	0	0	73	1162	15	13	-1.54491	0.45252	-0.99796	-2.56467
788	0	0	0	0	1	1	1	1	24	79	0.53158	0.72844	-0.53327	-0.03413	28	-0.80273	-2.87286	1.91095	0.12063	0.0418	1.71925	0.61479	0.15657	83	82	14	14	23	22	8	13	17	53	2	-0.44712	0	1	0	0	73	1162	15	13	-1.54491	0.45252	-0.99796	-2.56467
799	0	0	0	0	1	1	0	1	90	75	0.40981	1.21677	1.42185	-0.03472	27	-1.88975	-1.56739	-0.00526	0.77331	1.97394	-0.31877	2.06638	1.51353	78	93	9	19	16	25	12	8	24	65	3	0.44712	0	0	1	0	100	950	51	78	0.79664	-0.45387	0.16777	0.35315
799	0	0	0	0	1	1	1	1	98	61	0.40981	1.21677	1.65883	-0.02239	48	-1.88975	-1.56739	-0.00526	0.77331	1.97394	-0.31877	2.06638	1.51353	78	93	9	19	16	25	12	8	24	65	3	0.44712	0	0	1	0	100	950	51	78	0.79664	-0.45387	0.16777	0.35315
802	0	0	0	0	1	1	0	1	100	101	0.67715	-0.45788	1.71808	-0.04412	11	-0.58532	1.04353	1.36346	0.99087	1.00787	-1.54158	1.2369	0.83505	85	44	15	29	21	26	10	5	20	59	3	0.44712	0	0	1	0	101	712	1.5	100.5	0.88336	-1.47141	-1.4351	1.36316
802	0	0	0	0	1	1	1	1	82	101	0.67715	-0.45788	1.18486	-0.04412	11	-0.58532	1.04353	1.36346	0.99087	1.00787	-1.54158	1.2369	0.83505	85	44	15	29	21	26	10	5	20	59	3	0.44712	0	0	1	0	101	712	1.5	100.5	0.88336	-1.47141	-1.4351	1.36316
806	0	0	0	0	1	0	0	1	72	22	0.87127	0.48539	0.88863	-0.02826	38	-0.15051	0.52135	-1.10024	1.42599	0.0418	-0.72637	0.20006	-0.52191	100	64	17	27	12	28	8	7	15	47	4	1.34137	0	0	0	1	101	982	50	84	0.88336	-0.31705	0.13539	0.62248
806	0	0	0	0	1	0	1	1	52	53	0.87127	0.48539	0.29617	-0.03472	27	-0.15051	0.52135	-1.10024	1.42599	0.0418	-0.72637	0.20006	-0.52191	100	64	17	27	12	28	8	7	15	47	4	1.34137	0	0	0	1	101	982	50	84	0.88336	-0.31705	0.13539	0.62248
806	0	0	0	0	1	1	0	1	23	59	0.45533	0.04985	-0.5629	-0.02944	36	-0.15051	0.52135	-1.10024	1.42599	0.0418	-0.72637	0.20006	-0.52191	91	50	17	27	12	28	8	7	15	47	4	1.34137	0	0	0	1	101	982	50	84	0.88336	-0.31705	0.13539	0.62248
806	0	0	0	0	1	1	1	1	8	95	0.45533	0.04985	-1.00724	-0.02356	46	-0.15051	0.52135	-1.10024	1.42599	0.0418	-0.72637	0.20006	-0.52191	91	50	17	27	12	28	8	7	15	47	4	1.34137	0	0	0	1	101	982	50	84	0.88336	-0.31705	0.13539	0.62248
808	0	0	0	0	1	0	0	1	97	47	0.11241	-0.60013	1.62921	-0.03825	21	0.2843	-0.00084	-0.8265	0.12063	0.52484	0.08884	0.20006	-0.86115	71	37	19	25	13	22	9	9	15	44	2	-0.44712	0	1	0	0	99	1191	40	44	0.70991	0.57651	-0.18842	-1.1731
808	0	0	0	0	1	0	1	1	86	59	0.11241	-0.60013	1.30335	-0.02767	39	0.2843	-0.00084	-0.8265	0.12063	0.52484	0.08884	0.20006	-0.86115	71	37	19	25	13	22	9	9	15	44	2	-0.44712	0	1	0	0	99	1191	40	44	0.70991	0.57651	-0.18842	-1.1731
808	0	0	0	0	1	1	0	1	19	67	-0.79581	1.1713	-0.68139	-0.02767	39	0.2843	-0.00084	-0.8265	0.12063	0.52484	0.08884	0.20006	-0.86115	45	97	19	25	13	22	9	9	15	44	2	-0.44712	0	1	0	0	99	1191	40	44	0.70991	0.57651	-0.18842	-1.1731
808	0	0	0	0	1	1	1	1	52	71	-0.79581	1.1713	0.29617	-0.03296	30	0.2843	-0.00084	-0.8265	0.12063	0.52484	0.08884	0.20006	-0.86115	45	97	19	25	13	22	9	9	15	44	2	-0.44712	0	1	0	0	99	1191	40	44	0.70991	0.57651	-0.18842	-1.1731
811	0	0	0	0	1	0	0	1	99	38	-1.14512	1.2894	1.68845	-0.04118	16	-1.23753	-0.78412	-1.10024	0.55575	0.0418	1.31165	1.2369	-0.18267	35	101	12	22	12	24	8	12	20	50	2	-0.44712	0	1	0	0	101	778	79.5	101	0.88336	-1.18924	1.09064	1.3856
811	0	0	0	0	1	0	1	1	37	57	-1.14512	1.2894	-0.14817	-0.03531	26	-1.23753	-0.78412	-1.10024	0.55575	0.0418	1.31165	1.2369	-0.18267	35	101	12	22	12	24	8	12	20	50	2	-0.44712	0	1	0	0	101	778	79.5	101	0.88336	-1.18924	1.09064	1.3856
811	0	0	0	0	1	1	0	1	58	74	1.16035	1.25987	0.47391	-0.03472	27	-1.23753	-0.78412	-1.10024	0.55575	0.0418	1.31165	1.2369	-0.18267	101	100	12	22	12	24	8	12	20	50	2	-0.44712	0	1	0	0	101	778	79.5	101	0.88336	-1.18924	1.09064	1.3856
811	0	0	0	0	1	1	1	1	100	69	1.16035	1.25987	1.71808	-0.04059	17	-1.23753	-0.78412	-1.10024	0.55575	0.0418	1.31165	1.2369	-0.18267	101	100	12	22	12	24	8	12	20	50	2	-0.44712	0	1	0	0	101	778	79.5	101	0.88336	-1.18924	1.09064	1.3856
812	0	0	0	0	1	0	0	1	8	37	-0.31022	-0.56225	-1.00724	-0.03707	23	-0.58532	-0.52302	1.36346	-0.7496	0.52484	0.49644	-0.42205	-1.53963	58	27	15	23	21	18	9	10	12	38	1	-1.34137	1	0	0	0	92	1104	48	55.5	0.10285	0.20455	0.07063	-0.65687
812	0	0	0	0	1	0	1	1	8	39	-0.31022	-0.56225	-1.00724	-0.03002	35	-0.58532	-0.52302	1.36346	-0.7496	0.52484	0.49644	-0.42205	-1.53963	58	27	15	23	21	18	9	10	12	38	1	-1.34137	1	0	0	0	92	1104	48	55.5	0.10285	0.20455	0.07063	-0.65687
812	0	0	0	0	1	1	0	1	7	90	-0.49896	0.2808	-1.03687	-0.02885	37	-0.58532	-0.52302	1.36346	-0.7496	0.52484	0.49644	-0.42205	-1.53963	53	52	15	23	21	18	9	10	12	38	1	-1.34137	1	0	0	0	92	1104	48	55.5	0.10285	0.20455	0.07063	-0.65687
812	0	0	0	0	1	1	1	1	3	82	-0.49896	0.2808	-1.15536	-0.04001	18	-0.58532	-0.52302	1.36346	-0.7496	0.52484	0.49644	-0.42205	-1.53963	53	52	15	23	21	18	9	10	12	38	1	-1.34137	1	0	0	0	92	1104	48	55.5	0.10285	0.20455	0.07063	-0.65687
817	0	0	0	0	1	0	1	1	64	49	0.52026	1.29245	0.65165	-0.01828	55	-0.80273	-0.00084	-1.37399	0.77331	0.52484	0.08884	-0.62942	0.60889	80	82	14	25	11	25	9	9	11	57	1	-1.34137	1	0	0	0	76	1116	58	64	-1.28473	0.25585	0.39444	-0.27531
817	0	0	0	0	1	1	0	1	24	80	-0.42346	0.92151	-0.53327	-0.02944	36	-0.80273	-0.00084	-1.37399	0.77331	0.52484	0.08884	-0.62942	0.60889	55	71	14	25	11	25	9	9	11	57	1	-1.34137	1	0	0	0	76	1116	58	64	-1.28473	0.25585	0.39444	-0.27531
817	0	0	0	0	1	1	1	1	37	62	-0.42346	0.92151	-0.14817	-0.03237	31	-0.80273	-0.00084	-1.37399	0.77331	0.52484	0.08884	-0.62942	0.60889	55	71	14	25	11	25	9	9	11	57	1	-1.34137	1	0	0	0	76	1116	58	64	-1.28473	0.25585	0.39444	-0.27531
819	0	0	0	0	1	0	0	1	91	27	0.3629	1.13868	1.45147	-0.03825	21	0.06689	1.04353	-0.27901	0.12063	-0.44123	1.71925	-0.21468	0.38273	89	85	18	29	15	22	7	13	13	55	4	1.34137	0	0	0	1	101	717	67.5	88.5	0.88336	-1.45004	0.70206	0.82449
819	0	0	0	0	1	0	1	1	101	31	0.3629	1.13868	1.7477	-0.03472	27	0.06689	1.04353	-0.27901	0.12063	-0.44123	1.71925	-0.21468	0.38273	89	85	18	29	15	22	7	13	13	55	4	1.34137	0	0	0	1	101	717	67.5	88.5	0.88336	-1.45004	0.70206	0.82449
819	0	0	0	0	1	1	0	1	30	87	0.73262	1.44978	-0.35554	-0.03531	26	0.06689	1.04353	-0.27901	0.12063	-0.44123	1.71925	-0.21468	0.38273	97	95	18	29	15	22	7	13	13	55	4	1.34137	0	0	0	1	101	717	67.5	88.5	0.88336	-1.45004	0.70206	0.82449
819	0	0	0	0	1	1	1	1	49	71	0.73262	1.44978	0.2073	-0.04059	17	0.06689	1.04353	-0.27901	0.12063	-0.44123	1.71925	-0.21468	0.38273	97	95	18	29	15	22	7	13	13	55	4	1.34137	0	0	0	1	101	717	67.5	88.5	0.88336	-1.45004	0.70206	0.82449
837	0	0	0	0	1	0	0	1	94	31	1.25	-0.04776	1.54034	-0.04177	15	-0.58532	0.26026	-0.8265	0.99087	1.49091	0.08884	1.02953	1.17429	100	56	15	26	13	26	11	9	19	62	3	0.44712	0	0	1	0	101	788	36.5	72.5	0.88336	-1.14648	-0.30176	0.10625
837	0	0	0	0	1	0	1	1	88	34	1.25	-0.04776	1.3626	-0.03825	21	-0.58532	0.26026	-0.8265	0.99087	1.49091	0.08884	1.02953	1.17429	100	56	15	26	13	26	11	9	19	62	3	0.44712	0	0	1	0	101	788	36.5	72.5	0.88336	-1.14648	-0.30176	0.10625
837	0	0	0	0	1	1	0	1	72	93	1.25	0.70412	0.88863	-0.03825	21	-0.58532	0.26026	-0.8265	0.99087	1.49091	0.08884	1.02953	1.17429	100	78	15	26	13	26	11	9	19	62	3	0.44712	0	0	1	0	101	788	36.5	72.5	0.88336	-1.14648	-0.30176	0.10625
837	0	0	0	0	1	1	1	1	55	99	1.25	0.70412	0.38504	-0.04001	18	-0.58532	0.26026	-0.8265	0.99087	1.49091	0.08884	1.02953	1.17429	100	78	15	26	13	26	11	9	19	62	3	0.44712	0	0	1	0	101	788	36.5	72.5	0.88336	-1.14648	-0.30176	0.10625
838	0	0	0	0	1	0	0	1	1	100	0.91748	-1.4745	-1.2146	-0.03883	20	0.2843	0.26026	0.81597	0.77331	1.97394	0.90404	-0.00731	-0.86115	101	1	19	26	19	25	12	11	14	44	4	1.34137	0	0	0	1	100	1045	52.5	101	0.79664	-0.0477	0.21634	1.3856
838	0	0	0	0	1	0	1	1	1	99	0.91748	-1.4745	-1.2146	-0.03531	26	0.2843	0.26026	0.81597	0.77331	1.97394	0.90404	-0.00731	-0.86115	101	1	19	26	19	25	12	11	14	44	4	1.34137	0	0	0	1	100	1045	52.5	101	0.79664	-0.0477	0.21634	1.3856
838	0	0	0	0	1	1	0	1	1	100	0.82505	0.23651	-1.2146	-0.02826	38	0.2843	0.26026	0.81597	0.77331	1.97394	0.90404	-0.00731	-0.86115	99	56	19	26	19	25	12	11	14	44	4	1.34137	0	0	0	1	100	1045	52.5	101	0.79664	-0.0477	0.21634	1.3856
838	0	0	0	0	1	1	1	1	3	100	0.82505	0.23651	-1.15536	-0.03648	24	0.2843	0.26026	0.81597	0.77331	1.97394	0.90404	-0.00731	-0.86115	99	56	19	26	19	25	12	11	14	44	4	1.34137	0	0	0	1	100	1045	52.5	101	0.79664	-0.0477	0.21634	1.3856
839	0	0	0	0	1	0	1	1	3	91	-0.14546	-1.19452	-1.15536	-0.0312	33	0.06689	-0.26193	0.54222	-0.31449	-0.44123	-0.31877	-0.00731	-0.74807	78	10	18	24	18	20	7	8	14	45	4	1.34137	0	0	0	1	93	727	101	90	0.18957	-1.40728	1.78684	0.89182
839	0	0	0	0	1	1	0	1	12	101	0.91748	-1.44339	-0.88875	-0.03648	24	0.06689	-0.26193	0.54222	-0.31449	-0.44123	-0.31877	-0.00731	-0.74807	101	2	18	24	18	20	7	8	14	45	4	1.34137	0	0	0	1	93	727	101	90	0.18957	-1.40728	1.78684	0.89182
839	0	0	0	0	1	1	1	1	3	101	0.91748	-1.44339	-1.15536	-0.04177	15	0.06689	-0.26193	0.54222	-0.31449	-0.44123	-0.31877	-0.00731	-0.74807	101	2	18	24	18	20	7	8	14	45	4	1.34137	0	0	0	1	93	727	101	90	0.18957	-1.40728	1.78684	0.89182
845	0	0	0	0	1	0	0	1	18	71	-0.20198	-0.65918	-0.71101	-0.03355	29	-1.02013	0.78244	-0.27901	0.33819	-0.44123	0.08884	-0.42205	-0.18267	62	35	13	28	15	23	7	9	12	50	2	-0.44712	0	1	0	0	91	1354	52	53	0.01612	1.2734	0.20015	-0.76909
845	0	0	0	0	1	0	1	1	66	62	-0.20198	-0.65918	0.71089	-0.02767	39	-1.02013	0.78244	-0.27901	0.33819	-0.44123	0.08884	-0.42205	-0.18267	62	35	13	28	15	23	7	9	12	50	2	-0.44712	0	1	0	0	91	1354	52	53	0.01612	1.2734	0.20015	-0.76909
845	0	0	0	0	1	1	0	1	94	33	0.8809	0.40368	1.54034	-0.03707	23	-1.02013	0.78244	-0.27901	0.33819	-0.44123	0.08884	-0.42205	-0.18267	93	71	13	28	15	23	7	9	12	50	2	-0.44712	0	1	0	0	91	1354	52	53	0.01612	1.2734	0.20015	-0.76909
845	0	0	0	0	1	1	1	1	85	40	0.8809	0.40368	1.27373	-0.03825	21	-1.02013	0.78244	-0.27901	0.33819	-0.44123	0.08884	-0.42205	-0.18267	93	71	13	28	15	23	7	9	12	50	2	-0.44712	0	1	0	0	91	1354	52	53	0.01612	1.2734	0.20015	-0.76909
855	0	0	0	0	1	1	0	1	38	55	-0.54495	-0.66294	-0.11855	-0.03296	30	1.58873	0.52135	-0.00526	0.12063	-1.40731	-1.54158	-0.83679	-0.52191	53	38	25	27	16	22	5	5	10	47	3	0.44712	0	0	1	0	90	1239	1	35.5	-0.0706	0.78173	-1.45129	-1.55466
855	0	0	0	0	1	1	1	1	47	53	-0.54495	-0.66294	0.14806	-0.02767	39	1.58873	0.52135	-0.00526	0.12063	-1.40731	-1.54158	-0.83679	-0.52191	53	38	25	27	16	22	5	5	10	47	3	0.44712	0	0	1	0	90	1239	1	35.5	-0.0706	0.78173	-1.45129	-1.55466
856	0	0	0	0	1	1	0	1	58	88	-0.27762	-1.34647	0.47391	-0.04059	17	0.06689	-0.00084	-0.55275	0.12063	-0.92427	-0.72637	-0.83679	-0.52191	60	18	18	25	14	22	6	7	10	47	3	0.44712	0	0	1	0	98	1112	1	61.5	0.62319	0.23875	-1.45129	-0.38753
856	0	0	0	0	1	1	1	1	56	84	-0.27762	-1.34647	0.41466	-0.03531	26	0.06689	-0.00084	-0.55275	0.12063	-0.92427	-0.72637	-0.83679	-0.52191	60	18	18	25	14	22	6	7	10	47	3	0.44712	0	0	1	0	98	1112	1	61.5	0.62319	0.23875	-1.45129	-0.38753
864	0	0	0	0	1	0	0	1	101	1	0.87127	0.39206	1.7477	-0.00653	75	-0.15051	-0.26193	-1.10024	0.12063	-0.92427	1.71925	0.40743	0.83505	100	61	17	24	12	22	6	13	16	59	4	1.34137	0	0	0	1	82	949	82.5	100.5	-0.76439	-0.45814	1.18778	1.36316
864	0	0	0	0	1	0	1	1	1	91	0.87127	0.39206	-1.2146	-0.02885	37	-0.15051	-0.26193	-1.10024	0.12063	-0.92427	1.71925	0.40743	0.83505	100	61	17	24	12	22	6	13	16	59	4	1.34137	0	0	0	1	82	949	82.5	100.5	-0.76439	-0.45814	1.18778	1.36316
864	0	0	0	0	1	1	0	1	3	83	0.77884	-0.10569	-1.15536	-0.03648	24	-0.15051	-0.26193	-1.10024	0.12063	-0.92427	1.71925	0.40743	0.83505	98	45	17	24	12	22	6	13	16	59	4	1.34137	0	0	0	1	82	949	82.5	100.5	-0.76439	-0.45814	1.18778	1.36316
864	0	0	0	0	1	1	1	1	100	53	0.77884	-0.10569	1.71808	-0.03942	19	-0.15051	-0.26193	-1.10024	0.12063	-0.92427	1.71925	0.40743	0.83505	98	45	17	24	12	22	6	13	16	59	4	1.34137	0	0	0	1	82	949	82.5	100.5	-0.76439	-0.45814	1.18778	1.36316
883	0	0	0	0	1	0	0	1	71	27	-0.42346	-0.56225	0.85901	-0.00535	77	0.71911	1.04353	0.26848	0.33819	0.0418	-0.31877	0.20006	0.38273	55	27	21	29	17	23	8	8	15	55	1	-1.34137	1	0	0	0	88	1155	29.5	71	-0.24405	0.42259	-0.52843	0.03892
883	0	0	0	0	1	0	1	1	31	80	-0.42346	-0.56225	-0.32591	-0.03296	30	0.71911	1.04353	0.26848	0.33819	0.0418	-0.31877	0.20006	0.38273	55	27	21	29	17	23	8	8	15	55	1	-1.34137	1	0	0	0	88	1155	29.5	71	-0.24405	0.42259	-0.52843	0.03892
883	0	0	0	0	1	1	0	1	28	101	-0.46121	1.15756	-0.41478	0.00992	103	0.71911	1.04353	0.26848	0.33819	0.0418	-0.31877	0.20006	0.38273	54	78	21	29	17	23	8	8	15	55	1	-1.34137	1	0	0	0	88	1155	29.5	71	-0.24405	0.42259	-0.52843	0.03892
883	0	0	0	0	1	1	1	1	10	93	-0.46121	1.15756	-0.948	-0.04118	16	0.71911	1.04353	0.26848	0.33819	0.0418	-0.31877	0.20006	0.38273	54	78	21	29	17	23	8	8	15	55	1	-1.34137	1	0	0	0	88	1155	29.5	71	-0.24405	0.42259	-0.52843	0.03892
884	0	0	0	0	1	0	0	1	2	101	-2.19766	-1.16924	-1.18498	-0.03296	30	0.71911	1.30463	-0.27901	0.55575	-0.44123	-1.13397	-0.42205	1.73969	8	9	21	30	15	24	7	6	12	67	1	-1.34137	1	0	0	0	93	934	93.5	92	0.18957	-0.52227	1.54398	0.9816
884	0	0	0	0	1	0	1	1	12	101	-2.19766	-1.16924	-0.88875	-0.03061	34	0.71911	1.30463	-0.27901	0.55575	-0.44123	-1.13397	-0.42205	1.73969	8	9	21	30	15	24	7	6	12	67	1	-1.34137	1	0	0	0	93	934	93.5	92	0.18957	-0.52227	1.54398	0.9816
884	0	0	0	0	1	1	0	1	1	101	1.16198	-1.30412	-1.2146	-0.03355	29	0.71911	1.30463	-0.27901	0.55575	-0.44123	-1.13397	-0.42205	1.73969	97	5	21	30	15	24	7	6	12	67	1	-1.34137	1	0	0	0	93	934	93.5	92	0.18957	-0.52227	1.54398	0.9816
884	0	0	0	0	1	1	1	1	99	99	1.16198	-1.30412	1.68845	-0.03002	35	0.71911	1.30463	-0.27901	0.55575	-0.44123	-1.13397	-0.42205	1.73969	97	5	21	30	15	24	7	6	12	67	1	-1.34137	1	0	0	0	93	934	93.5	92	0.18957	-0.52227	1.54398	0.9816
887	0	0	0	0	1	0	1	1	15	85	0.28706	-1.16108	-0.79988	-0.03707	23	0.06689	-0.78412	0.81597	0.12063	-1.40731	-1.13397	-1.45889	-0.06959	76	18	18	22	19	22	5	6	7	51	2	-0.44712	0	1	0	0	76	730	19	57.5	-1.28473	-1.39446	-0.86843	-0.56709
887	0	0	0	0	1	1	0	1	63	88	1.12542	0.90559	0.62202	-0.04059	17	0.06689	-0.78412	0.81597	0.12063	-1.40731	-1.13397	-1.45889	-0.06959	100	88	18	22	19	22	5	6	7	51	2	-0.44712	0	1	0	0	76	730	19	57.5	-1.28473	-1.39446	-0.86843	-0.56709
887	0	0	0	0	1	1	1	1	82	56	1.12542	0.90559	1.18486	-0.03883	20	0.06689	-0.78412	0.81597	0.12063	-1.40731	-1.13397	-1.45889	-0.06959	100	88	18	22	19	22	5	6	7	51	2	-0.44712	0	1	0	0	76	730	19	57.5	-1.28473	-1.39446	-0.86843	-0.56709
888	0	0	0	0	1	0	0	1	2	91	-0.72595	-1.07251	-1.18498	-0.0312	33	0.2843	-0.52302	0.81597	0.77331	1.97394	0.49644	-1.25152	0.15657	47	21	19	23	19	25	12	10	8	53	2	-0.44712	0	1	0	0	101	1257	1.5	80	0.88336	0.85869	-1.4351	0.44292
888	0	0	0	0	1	0	1	1	92	58	-0.72595	-1.07251	1.48109	-0.02356	46	0.2843	-0.52302	0.81597	0.77331	1.97394	0.49644	-1.25152	0.15657	47	21	19	23	19	25	12	10	8	53	2	-0.44712	0	1	0	0	101	1257	1.5	80	0.88336	0.85869	-1.4351	0.44292
888	0	0	0	0	1	1	0	1	82	81	-0.51636	-0.21632	1.18486	-0.03531	26	0.2843	-0.52302	0.81597	0.77331	1.97394	0.49644	-1.25152	0.15657	53	50	19	23	19	25	12	10	8	53	2	-0.44712	0	1	0	0	101	1257	1.5	80	0.88336	0.85869	-1.4351	0.44292
888	0	0	0	0	1	1	1	1	101	94	-0.51636	-0.21632	1.7477	-0.03061	34	0.2843	-0.52302	0.81597	0.77331	1.97394	0.49644	-1.25152	0.15657	53	50	19	23	19	25	12	10	8	53	2	-0.44712	0	1	0	0	101	1257	1.5	80	0.88336	0.85869	-1.4351	0.44292
889	0	0	0	0	1	0	1	1	71	64	0.18227	-1.66299	0.85901	-0.0312	33	0.5017	0.78244	-1.10024	-2.05496	0.52484	-0.31877	-0.62942	0.60889	73	1	20	28	12	12	9	8	11	57	2	-0.44712	0	1	0	0	85	1157	43.5	56.5	-0.50422	0.43115	-0.07509	-0.61198
889	0	0	0	0	1	1	0	1	15	64	-1.35471	-0.27537	-0.79988	-0.03472	27	0.5017	0.78244	-1.10024	-2.05496	0.52484	-0.31877	-0.62942	0.60889	29	48	20	28	12	12	9	8	11	57	2	-0.44712	0	1	0	0	85	1157	43.5	56.5	-0.50422	0.43115	-0.07509	-0.61198
889	0	0	0	0	1	1	1	1	2	101	-1.35471	-0.27537	-1.18498	-0.03648	24	0.5017	0.78244	-1.10024	-2.05496	0.52484	-0.31877	-0.62942	0.60889	29	48	20	28	12	12	9	8	11	57	2	-0.44712	0	1	0	0	85	1157	43.5	56.5	-0.50422	0.43115	-0.07509	-0.61198
891	0	0	0	0	1	1	0	1	21	72	-0.69771	0.19148	-0.62214	-0.0312	33	0.2843	-0.78412	0.81597	0.12063	-0.44123	-0.72637	-0.00731	0.60889	49	63	19	22	19	22	7	7	14	57	3	0.44712	0	0	1	0	101	969	74.5	91	0.88336	-0.37263	0.92873	0.93671
891	0	0	0	0	1	1	1	1	16	101	-0.69771	0.19148	-0.77026	-0.02297	47	0.2843	-0.78412	0.81597	0.12063	-0.44123	-0.72637	-0.00731	0.60889	49	63	19	22	19	22	7	7	14	57	3	0.44712	0	0	1	0	101	969	74.5	91	0.88336	-0.37263	0.92873	0.93671
897	0	0	0	0	1	0	0	1	65	41	0.18052	-0.12386	0.68127	-0.04118	16	-1.23753	0.78244	-0.27901	0.77331	0.0418	-0.31877	1.02953	0.49581	71	40	12	28	15	25	8	8	19	56	1	-1.34137	1	0	0	0	81	784	27.5	72	-0.85112	-1.16358	-0.59319	0.08381
897	0	0	0	0	1	0	1	1	56	22	0.18052	-0.12386	0.41466	-0.02944	36	-1.23753	0.78244	-0.27901	0.77331	0.0418	-0.31877	1.02953	0.49581	71	40	12	28	15	25	8	8	19	56	1	-1.34137	1	0	0	0	81	784	27.5	72	-0.85112	-1.16358	-0.59319	0.08381
897	0	0	0	0	1	1	0	1	49	46	0.29376	1.39362	0.2073	-0.04001	18	-1.23753	0.78244	-0.27901	0.77331	0.0418	-0.31877	1.02953	0.49581	74	85	12	28	15	25	8	8	19	56	1	-1.34137	1	0	0	0	81	784	27.5	72	-0.85112	-1.16358	-0.59319	0.08381
897	0	0	0	0	1	1	1	1	61	44	0.29376	1.39362	0.56278	-0.04236	14	-1.23753	0.78244	-0.27901	0.77331	0.0418	-0.31877	1.02953	0.49581	74	85	12	28	15	25	8	8	19	56	1	-1.34137	1	0	0	0	81	784	27.5	72	-0.85112	-1.16358	-0.59319	0.08381
921	0	0	0	0	1	0	1	1	28	97	-0.3417	-0.92489	-0.41478	-0.00183	83	0.06689	-0.78412	-0.00526	-0.7496	0.52484	-1.54158	-0.83679	0.04349	58	26	18	22	16	18	9	5	10	52	2	-0.44712	0	1	0	0	70	982	79.5	71.5	-1.80508	-0.31705	1.09064	0.06136
921	0	0	0	0	1	1	0	1	91	94	-0.02732	0.31511	1.45147	-0.04001	18	0.06689	-0.78412	-0.00526	-0.7496	0.52484	-1.54158	-0.83679	0.04349	67	68	18	22	16	18	9	5	10	52	2	-0.44712	0	1	0	0	70	982	79.5	71.5	-1.80508	-0.31705	1.09064	0.06136
921	0	0	0	0	1	1	1	1	91	77	-0.02732	0.31511	1.45147	-0.03413	28	0.06689	-0.78412	-0.00526	-0.7496	0.52484	-1.54158	-0.83679	0.04349	67	68	18	22	16	18	9	5	10	52	2	-0.44712	0	1	0	0	70	982	79.5	71.5	-1.80508	-0.31705	1.09064	0.06136
927	0	0	0	0	1	0	0	1	89	40	0.74675	0.2808	1.39222	-0.04529	9	-1.67234	-0.26193	-0.27901	1.42599	1.49091	1.31165	0.82216	0.60889	86	52	10	24	15	28	11	12	18	57	1	-1.34137	1	0	0	0	91	439	88	90.5	0.01612	-2.6386	1.36588	0.91426
927	0	0	0	0	1	0	1	1	84	58	0.74675	0.2808	1.24411	-0.04353	12	-1.67234	-0.26193	-0.27901	1.42599	1.49091	1.31165	0.82216	0.60889	86	52	10	24	15	28	11	12	18	57	1	-1.34137	1	0	0	0	91	439	88	90.5	0.01612	-2.6386	1.36588	0.91426
927	0	0	0	0	1	1	0	1	67	80	0.59575	-0.89946	0.74052	-0.04236	14	-1.67234	-0.26193	-0.27901	1.42599	1.49091	1.31165	0.82216	0.60889	82	17	10	24	15	28	11	12	18	57	1	-1.34137	1	0	0	0	91	439	88	90.5	0.01612	-2.6386	1.36588	0.91426
927	0	0	0	0	1	1	1	1	68	68	0.59575	-0.89946	0.77014	-0.04471	10	-1.67234	-0.26193	-0.27901	1.42599	1.49091	1.31165	0.82216	0.60889	82	17	10	24	15	28	11	12	18	57	1	-1.34137	1	0	0	0	91	439	88	90.5	0.01612	-2.6386	1.36588	0.91426
928	0	0	0	0	1	0	0	1	86	40	0.40912	-0.44789	1.30335	-0.03942	19	0.71911	-0.26193	0.26848	1.20843	0.0418	1.71925	-0.83679	-0.63499	90	34	21	24	17	27	8	13	10	46	4	1.34137	0	0	0	1	101	1043	1	68.5	0.88336	-0.05625	-1.45129	-0.07331
928	0	0	0	0	1	0	1	1	23	71	0.40912	-0.44789	-0.5629	-0.00183	83	0.71911	-0.26193	0.26848	1.20843	0.0418	1.71925	-0.83679	-0.63499	90	34	21	24	17	27	8	13	10	46	4	1.34137	0	0	0	1	101	1043	1	68.5	0.88336	-0.05625	-1.45129	-0.07331
928	0	0	0	0	1	1	0	1	1	101	0.50155	1.10757	-1.2146	1.17754	2091	0.71911	-0.26193	0.26848	1.20843	0.0418	1.71925	-0.83679	-0.63499	92	84	21	24	17	27	8	13	10	46	4	1.34137	0	0	0	1	101	1043	1	68.5	0.88336	-0.05625	-1.45129	-0.07331
928	0	0	0	0	1	1	1	1	1	101	0.50155	1.10757	-1.2146	-0.00888	71	0.71911	-0.26193	0.26848	1.20843	0.0418	1.71925	-0.83679	-0.63499	92	84	21	24	17	27	8	13	10	46	4	1.34137	0	0	0	1	101	1043	1	68.5	0.88336	-0.05625	-1.45129	-0.07331
933	0	0	0	0	1	1	0	1	80	101	-0.08666	0.36236	1.12562	-0.0359	25	1.58873	-2.35067	-0.00526	-0.96716	-0.44123	-0.72637	-1.87363	-0.63499	65	68	25	16	16	17	7	7	5	46	3	0.44712	0	0	1	0	101	1331	39.5	69.5	0.88336	1.17507	-0.20461	-0.02842
933	0	0	0	0	1	1	1	1	73	87	-0.08666	0.36236	0.91825	-0.03355	29	1.58873	-2.35067	-0.00526	-0.96716	-0.44123	-0.72637	-1.87363	-0.63499	65	68	25	16	16	17	7	7	5	46	3	0.44712	0	0	1	0	101	1331	39.5	69.5	0.88336	1.17507	-0.20461	-0.02842
934	0	0	0	0	1	0	1	1	16	85	-0.41156	0.16749	-0.77026	-0.0265	41	-1.67234	-0.52302	-0.27901	1.86111	-0.44123	-0.31877	1.02953	1.85277	56	63	10	23	15	30	7	8	19	68	2	-0.44712	0	1	0	0	90	908	64	69.5	-0.0706	-0.63343	0.58873	-0.02842
934	0	0	0	0	1	1	0	1	79	40	0.49665	0.49225	1.09599	-0.03648	24	-1.67234	-0.52302	-0.27901	1.86111	-0.44123	-0.31877	1.02953	1.85277	82	74	10	23	15	30	7	8	19	68	2	-0.44712	0	1	0	0	90	908	64	69.5	-0.0706	-0.63343	0.58873	-0.02842
934	0	0	0	0	1	1	1	1	61	47	0.49665	0.49225	0.56278	-0.03472	27	-1.67234	-0.52302	-0.27901	1.86111	-0.44123	-0.31877	1.02953	1.85277	82	74	10	23	15	30	7	8	19	68	2	-0.44712	0	1	0	0	90	908	64	69.5	-0.0706	-0.63343	0.58873	-0.02842
942	0	0	0	0	1	0	0	1	59	13	0.49665	-1.07251	0.50353	-0.03413	28	-0.15051	1.04353	0.26848	0.12063	-0.44123	0.49644	-0.00731	-0.06959	82	21	17	29	17	22	7	10	14	51	2	-0.44712	0	1	0	0	94	895	56	57	0.27629	-0.68901	0.32968	-0.58953
942	0	0	0	0	1	0	1	1	10	80	0.49665	-1.07251	-0.948	-0.03355	29	-0.15051	1.04353	0.26848	0.12063	-0.44123	0.49644	-0.00731	-0.06959	82	21	17	29	17	22	7	10	14	51	2	-0.44712	0	1	0	0	94	895	56	57	0.27629	-0.68901	0.32968	-0.58953
942	0	0	0	0	1	1	0	1	48	46	0.74117	-0.83632	0.17768	-0.03531	26	-0.15051	1.04353	0.26848	0.12063	-0.44123	0.49644	-0.00731	-0.06959	89	29	17	29	17	22	7	10	14	51	2	-0.44712	0	1	0	0	94	895	56	57	0.27629	-0.68901	0.32968	-0.58953
942	0	0	0	0	1	1	1	1	25	68	0.74117	-0.83632	-0.50365	-0.03355	29	-0.15051	1.04353	0.26848	0.12063	-0.44123	0.49644	-0.00731	-0.06959	89	29	17	29	17	22	7	10	14	51	2	-0.44712	0	1	0	0	94	895	56	57	0.27629	-0.68901	0.32968	-0.58953
943	0	0	0	0	1	0	1	1	89	71	1.25	-0.79964	1.39222	-0.01886	54	-0.80273	1.30463	-0.8265	0.99087	-0.92427	0.90404	-0.42205	-0.29575	100	34	14	30	13	26	6	11	12	49	3	0.44712	0	0	1	0	101	1035	50.5	41.5	0.88336	-0.09046	0.15158	-1.28532
943	0	0	0	0	1	1	0	1	1	100	1.2882	0.39654	-1.2146	-0.02591	42	-0.80273	1.30463	-0.8265	0.99087	-0.92427	0.90404	-0.42205	-0.29575	101	69	14	30	13	26	6	11	12	49	3	0.44712	0	0	1	0	101	1035	50.5	41.5	0.88336	-0.09046	0.15158	-1.28532
943	0	0	0	0	1	1	1	1	11	99	1.2882	0.39654	-0.91837	-0.01828	55	-0.80273	1.30463	-0.8265	0.99087	-0.92427	0.90404	-0.42205	-0.29575	101	69	14	30	13	26	6	11	12	49	3	0.44712	0	0	1	0	101	1035	50.5	41.5	0.88336	-0.09046	0.15158	-1.28532
948	0	0	0	0	1	0	0	1	85	14	0.08562	-0.04347	1.27373	-0.03883	20	1.58873	0.52135	-1.10024	-1.61984	0.0418	-1.54158	-0.83679	-0.40883	83	47	25	27	12	14	8	5	10	48	4	1.34137	0	0	0	1	101	589	98	99	0.88336	-1.99729	1.68969	1.29583
948	0	0	0	0	1	0	1	1	2	93	0.08562	-0.04347	-1.18498	-0.03825	21	1.58873	0.52135	-1.10024	-1.61984	0.0418	-1.54158	-0.83679	-0.40883	83	47	25	27	12	14	8	5	10	48	4	1.34137	0	0	0	1	101	589	98	99	0.88336	-1.99729	1.68969	1.29583
948	0	0	0	0	1	1	0	1	3	97	0.91748	-1.38118	-1.15536	-0.0359	25	1.58873	0.52135	-1.10024	-1.61984	0.0418	-1.54158	-0.83679	-0.40883	101	4	25	27	12	14	8	5	10	48	4	1.34137	0	0	0	1	101	589	98	99	0.88336	-1.99729	1.68969	1.29583
948	0	0	0	0	1	1	1	1	3	101	0.91748	-1.38118	-1.15536	-0.03942	19	1.58873	0.52135	-1.10024	-1.61984	0.0418	-1.54158	-0.83679	-0.40883	101	4	25	27	12	14	8	5	10	48	4	1.34137	0	0	0	1	101	589	98	99	0.88336	-1.99729	1.68969	1.29583
960	0	0	0	0	1	1	0	1	1	101	-1.156	-0.35535	-1.2146	-0.03825	21	-0.15051	-0.52302	0.54222	-1.40228	0.52484	0.08884	-0.00731	-0.97423	37	47	17	23	18	15	9	9	14	43	3	0.44712	0	0	1	0	101	841	4.5	73.5	0.88336	-0.91988	-1.33796	0.15114
960	0	0	0	0	1	1	1	1	17	76	-1.156	-0.35535	-0.74063	-0.0359	25	-0.15051	-0.52302	0.54222	-1.40228	0.52484	0.08884	-0.00731	-0.97423	37	47	17	23	18	15	9	9	14	43	3	0.44712	0	0	1	0	101	841	4.5	73.5	0.88336	-0.91988	-1.33796	0.15114
961	0	0	0	0	1	0	1	1	38	13	-0.23789	-0.35457	-0.11855	-0.0312	33	0.93651	-0.52302	1.6372	-0.53204	-0.92427	-0.31877	-0.00731	1.85277	76	37	22	23	22	19	6	8	14	68	4	1.34137	0	0	0	1	88	941	52	65.5	-0.24405	-0.49234	0.20015	-0.20797
961	0	0	0	0	1	1	0	1	1	78	-0.56139	0.82759	-1.2146	-0.02944	36	0.93651	-0.52302	1.6372	-0.53204	-0.92427	-0.31877	-0.00731	1.85277	69	75	22	23	22	19	6	8	14	68	4	1.34137	0	0	0	1	88	941	52	65.5	-0.24405	-0.49234	0.20015	-0.20797
961	0	0	0	0	1	1	1	1	1	94	-0.56139	0.82759	-1.2146	-0.03531	26	0.93651	-0.52302	1.6372	-0.53204	-0.92427	-0.31877	-0.00731	1.85277	69	75	22	23	22	19	6	8	14	68	4	1.34137	0	0	0	1	88	941	52	65.5	-0.24405	-0.49234	0.20015	-0.20797
964	0	0	0	0	1	0	0	1	84	44	1.31298	-1.43901	1.24411	-0.03766	22	-1.45494	-1.3063	1.91095	0.12063	0.0418	1.71925	1.85901	0.72197	101	1	11	20	23	22	8	13	23	58	1	-1.34137	1	0	0	0	101	1078	89	89	0.88336	0.09339	1.39826	0.84693
964	0	0	0	0	1	1	0	1	62	55	1.01099	1.46106	0.5924	-0.02532	43	-1.45494	-1.3063	1.91095	0.12063	0.0418	1.71925	1.85901	0.72197	93	87	11	20	23	22	8	13	23	58	1	-1.34137	1	0	0	0	101	1078	89	89	0.88336	0.09339	1.39826	0.84693
964	0	0	0	0	1	1	1	1	88	90	1.01099	1.46106	1.3626	-0.03472	27	-1.45494	-1.3063	1.91095	0.12063	0.0418	1.71925	1.85901	0.72197	93	87	11	20	23	22	8	13	23	58	1	-1.34137	1	0	0	0	101	1078	89	89	0.88336	0.09339	1.39826	0.84693
980	0	0	0	0	1	0	0	1	85	25	0.40912	-0.82121	1.27373	-0.00653	75	0.5017	-2.08958	1.08971	-0.96716	0.0418	0.90404	-1.04415	-0.40883	90	22	20	17	20	17	8	11	9	48	4	1.34137	0	0	0	1	93	1293	2	99.5	0.18957	1.0126	-1.41891	1.31827
980	0	0	0	0	1	0	1	1	40	69	0.40912	-0.82121	-0.05931	0.00287	91	0.5017	-2.08958	1.08971	-0.96716	0.0418	0.90404	-1.04415	-0.40883	90	22	20	17	20	17	8	11	9	48	4	1.34137	0	0	0	1	93	1293	2	99.5	0.18957	1.0126	-1.41891	1.31827
980	0	0	0	0	1	1	0	1	5	94	0.54776	-1.07008	-1.09611	0.05984	188	0.5017	-2.08958	1.08971	-0.96716	0.0418	0.90404	-1.04415	-0.40883	93	14	20	17	20	17	8	11	9	48	4	1.34137	0	0	0	1	93	1293	2	99.5	0.18957	1.0126	-1.41891	1.31827
980	0	0	0	0	1	1	1	1	21	100	0.54776	-1.07008	-0.62214	-0.0171	57	0.5017	-2.08958	1.08971	-0.96716	0.0418	0.90404	-1.04415	-0.40883	93	14	20	17	20	17	8	11	9	48	4	1.34137	0	0	0	1	93	1293	2	99.5	0.18957	1.0126	-1.41891	1.31827
982	0	0	0	0	1	0	1	1	81	46	0.27047	0.26762	1.15524	-0.02767	39	-2.10715	0.78244	-1.37399	0.99087	1.00787	0.08884	-0.21468	0.83505	87	57	8	28	11	26	10	9	13	59	4	1.34137	0	0	0	1	101	1045	7	46	0.88336	-0.0477	-1.25701	-1.08332
982	0	0	0	0	1	1	0	1	1	101	-1.5319	1.41867	-1.2146	-0.0265	41	-2.10715	0.78244	-1.37399	0.99087	1.00787	0.08884	-0.21468	0.83505	48	94	8	28	11	26	10	9	13	59	4	1.34137	0	0	0	1	101	1045	7	46	0.88336	-0.0477	-1.25701	-1.08332
982	0	0	0	0	1	1	1	1	1	101	-1.5319	1.41867	-1.2146	-0.03413	28	-2.10715	0.78244	-1.37399	0.99087	1.00787	0.08884	-0.21468	0.83505	48	94	8	28	11	26	10	9	13	59	4	1.34137	0	0	0	1	101	1045	7	46	0.88336	-0.0477	-1.25701	-1.08332
990	0	0	0	0	1	0	0	1	90	10	-1.57811	1.57421	1.42185	-0.03766	22	0.5017	-1.04521	-0.00526	-1.18472	-1.40731	-0.31877	-1.04415	0.04349	47	99	20	21	16	16	5	8	9	52	4	1.34137	0	0	0	1	68	1082	26.5	25.5	-1.97852	0.11049	-0.62557	-2.00356
990	0	0	0	0	1	0	1	1	1	100	-1.57811	1.57421	-1.2146	-0.0218	49	0.5017	-1.04521	-0.00526	-1.18472	-1.40731	-0.31877	-1.04415	0.04349	47	99	20	21	16	16	5	8	9	52	4	1.34137	0	0	0	1	68	1082	26.5	25.5	-1.97852	0.11049	-0.62557	-2.00356
990	0	0	0	0	1	1	0	1	2	99	-1.34704	1.57421	-1.18498	-0.02826	38	0.5017	-1.04521	-0.00526	-1.18472	-1.40731	-0.31877	-1.04415	0.04349	52	99	20	21	16	16	5	8	9	52	4	1.34137	0	0	0	1	68	1082	26.5	25.5	-1.97852	0.11049	-0.62557	-2.00356
990	0	0	0	0	1	1	1	1	2	99	-1.34704	1.57421	-1.18498	-0.04001	18	0.5017	-1.04521	-0.00526	-1.18472	-1.40731	-0.31877	-1.04415	0.04349	52	99	20	21	16	16	5	8	9	52	4	1.34137	0	0	0	1	68	1082	26.5	25.5	-1.97852	0.11049	-0.62557	-2.00356
1004	0	0	0	0	1	0	0	1	8	97	0.91748	-1.10119	-1.00724	0.00169	89	1.58873	-0.52302	0.26848	-0.7496	-0.92427	-0.31877	-1.04415	-0.74807	101	13	25	23	17	18	6	8	9	45	4	1.34137	0	0	0	1	88	1477	5	93	-0.24405	1.79928	-1.32177	1.02649
1004	0	0	0	0	1	0	1	1	25	100	0.91748	-1.10119	-0.50365	0.02401	127	1.58873	-0.52302	0.26848	-0.7496	-0.92427	-0.31877	-1.04415	-0.74807	101	13	25	23	17	18	6	8	9	45	4	1.34137	0	0	0	1	88	1477	5	93	-0.24405	1.79928	-1.32177	1.02649
1004	0	0	0	0	1	1	0	1	13	90	0.91748	-0.44789	-0.85913	-0.02709	40	1.58873	-0.52302	0.26848	-0.7496	-0.92427	-0.31877	-1.04415	-0.74807	101	34	25	23	17	18	6	8	9	45	4	1.34137	0	0	0	1	88	1477	5	93	-0.24405	1.79928	-1.32177	1.02649
1004	0	0	0	0	1	1	1	1	20	85	0.91748	-0.44789	-0.65177	-0.02474	44	1.58873	-0.52302	0.26848	-0.7496	-0.92427	-0.31877	-1.04415	-0.74807	101	34	25	23	17	18	6	8	9	45	4	1.34137	0	0	0	1	88	1477	5	93	-0.24405	1.79928	-1.32177	1.02649
1007	0	0	0	0	1	0	0	1	61	66	0.52026	1.89944	0.56278	-0.03648	24	-1.23753	1.30463	-1.92148	1.42599	-0.44123	-0.31877	0.61479	-1.99195	80	100	12	30	9	28	7	8	17	34	1	-1.34137	1	0	0	0	90	695	39	81.5	-0.0706	-1.5441	-0.22081	0.51026
1007	0	0	0	0	1	0	1	1	28	82	0.52026	1.89944	-0.41478	-0.03825	21	-1.23753	1.30463	-1.92148	1.42599	-0.44123	-0.31877	0.61479	-1.99195	80	100	12	30	9	28	7	8	17	34	1	-1.34137	1	0	0	0	90	695	39	81.5	-0.0706	-1.5441	-0.22081	0.51026
1007	0	0	0	0	1	1	0	1	32	80	1.31298	1.89944	-0.29629	-0.03825	21	-1.23753	1.30463	-1.92148	1.42599	-0.44123	-0.31877	0.61479	-1.99195	101	100	12	30	9	28	7	8	17	34	1	-1.34137	1	0	0	0	90	695	39	81.5	-0.0706	-1.5441	-0.22081	0.51026
1007	0	0	0	0	1	1	1	1	55	74	1.31298	1.89944	0.38504	-0.04236	14	-1.23753	1.30463	-1.92148	1.42599	-0.44123	-0.31877	0.61479	-1.99195	101	100	12	30	9	28	7	8	17	34	1	-1.34137	1	0	0	0	90	695	39	81.5	-0.0706	-1.5441	-0.22081	0.51026
1011	0	0	0	0	1	0	0	1	82	53	0.85999	0.92151	1.18486	-0.04236	14	-0.58532	-0.26193	-0.00526	1.20843	1.00787	-0.31877	-0.62942	-0.18267	89	71	15	24	16	27	10	8	11	50	1	-1.34137	1	0	0	0	85	886	70	79.5	-0.50422	-0.72749	0.78302	0.42048
1011	0	0	0	0	1	0	1	1	101	52	0.85999	0.92151	1.7477	-0.03237	31	-0.58532	-0.26193	-0.00526	1.20843	1.00787	-0.31877	-0.62942	-0.18267	89	71	15	24	16	27	10	8	11	50	1	-1.34137	1	0	0	0	85	886	70	79.5	-0.50422	-0.72749	0.78302	0.42048
1011	0	0	0	0	1	1	0	1	24	82	1.16198	-0.22503	-0.53327	-0.03178	32	-0.58532	-0.26193	-0.00526	1.20843	1.00787	-0.31877	-0.62942	-0.18267	97	37	15	24	16	27	10	8	11	50	1	-1.34137	1	0	0	0	85	886	70	79.5	-0.50422	-0.72749	0.78302	0.42048
1011	0	0	0	0	1	1	1	1	14	101	1.16198	-0.22503	-0.8295	-0.03942	19	-0.58532	-0.26193	-0.00526	1.20843	1.00787	-0.31877	-0.62942	-0.18267	97	37	15	24	16	27	10	8	11	50	1	-1.34137	1	0	0	0	85	886	70	79.5	-0.50422	-0.72749	0.78302	0.42048
1012	0	0	0	0	1	0	1	1	50	63	0.709	-0.62969	0.23692	-0.0171	57	0.2843	-1.82849	0.54222	-1.8374	-0.44123	-1.13397	-1.66626	0.38273	85	25	19	18	18	13	7	6	6	55	1	-1.34137	1	0	0	0	101	1693	5	87.5	0.88336	2.72277	-1.32177	0.7796
1012	0	0	0	0	1	1	0	1	5	97	0.93549	0.11219	-1.09611	-0.02356	46	0.2843	-1.82849	0.54222	-1.8374	-0.44123	-1.13397	-1.66626	0.38273	91	47	19	18	18	13	7	6	6	55	1	-1.34137	1	0	0	0	101	1693	5	87.5	0.88336	2.72277	-1.32177	0.7796
1012	0	0	0	0	1	1	1	1	14	74	0.93549	0.11219	-0.8295	-0.02474	44	0.2843	-1.82849	0.54222	-1.8374	-0.44123	-1.13397	-1.66626	0.38273	91	47	19	18	18	13	7	6	6	55	1	-1.34137	1	0	0	0	101	1693	5	87.5	0.88336	2.72277	-1.32177	0.7796
1018	0	0	0	0	1	0	1	1	73	24	-2.33279	1.2894	0.91825	-0.02767	39	0.93651	0.52135	2.18469	-0.7496	-0.44123	0.08884	-0.42205	-0.52191	1	101	22	27	24	18	7	9	12	47	2	-0.44712	0	1	0	0	101	1263	51.5	101	0.88336	0.88434	0.18396	1.3856
1018	0	0	0	0	1	1	0	1	18	89	1.16035	-1.22013	-0.71101	-0.0312	33	0.93651	0.52135	2.18469	-0.7496	-0.44123	0.08884	-0.42205	-0.52191	101	16	22	27	24	18	7	9	12	47	2	-0.44712	0	1	0	0	101	1263	51.5	101	0.88336	0.88434	0.18396	1.3856
1018	0	0	0	0	1	1	1	1	88	93	1.16035	-1.22013	1.3626	-0.03296	30	0.93651	0.52135	2.18469	-0.7496	-0.44123	0.08884	-0.42205	-0.52191	101	16	22	27	24	18	7	9	12	47	2	-0.44712	0	1	0	0	101	1263	51.5	101	0.88336	0.88434	0.18396	1.3856
1019	0	0	0	0	1	0	0	1	101	52	0.17805	-0.94564	1.7477	-0.03883	20	0.5017	-0.52302	-0.27901	0.12063	0.0418	-0.72637	-0.62942	1.28737	85	18	20	23	15	22	8	7	11	63	4	1.34137	0	0	0	1	97	1354	8	95	0.53646	1.2734	-1.22463	1.11627
1019	0	0	0	0	1	0	1	1	101	81	0.17805	-0.94564	1.7477	-0.02415	45	0.5017	-0.52302	-0.27901	0.12063	0.0418	-0.72637	-0.62942	1.28737	85	18	20	23	15	22	8	7	11	63	4	1.34137	0	0	0	1	97	1354	8	95	0.53646	1.2734	-1.22463	1.11627
1019	0	0	0	0	1	1	0	1	26	76	-1.02354	-0.10569	-0.47403	-0.02474	44	0.5017	-0.52302	-0.27901	0.12063	0.0418	-0.72637	-0.62942	1.28737	59	45	20	23	15	22	8	7	11	63	4	1.34137	0	0	0	1	97	1354	8	95	0.53646	1.2734	-1.22463	1.11627
1019	0	0	0	0	1	1	1	1	80	83	-1.02354	-0.10569	1.12562	-0.01534	60	0.5017	-0.52302	-0.27901	0.12063	0.0418	-0.72637	-0.62942	1.28737	59	45	20	23	15	22	8	7	11	63	4	1.34137	0	0	0	1	97	1354	8	95	0.53646	1.2734	-1.22463	1.11627
1021	0	0	0	0	1	1	0	1	81	15	-0.20198	0.13797	1.15524	-0.0359	25	-1.02013	-1.56739	-0.55275	-0.53204	-0.44123	0.49644	-0.42205	0.60889	62	62	13	19	14	19	7	10	12	57	2	-0.44712	0	1	0	0	84	1093	46.5	47	-0.59094	0.15752	0.02205	-1.03843
1021	0	0	0	0	1	1	1	1	71	15	-0.20198	0.13797	0.85901	-0.03472	27	-1.02013	-1.56739	-0.55275	-0.53204	-0.44123	0.49644	-0.42205	0.60889	62	62	13	19	14	19	7	10	12	57	2	-0.44712	0	1	0	0	84	1093	46.5	47	-0.59094	0.15752	0.02205	-1.03843
1026	0	0	0	0	1	0	1	1	6	55	0.63896	-1.85912	-1.06649	-0.03355	29	-1.23753	-0.26193	0.26848	0.77331	1.49091	0.08884	0.20006	-0.63499	84	3	12	24	17	25	11	9	15	46	3	0.44712	0	0	1	0	100	974	1	66.5	0.79664	-0.35126	-1.45129	-0.16308
1026	0	0	0	0	1	1	0	1	98	61	1.05905	-0.73129	1.65883	-0.0359	25	-1.23753	-0.26193	0.26848	0.77331	1.49091	0.08884	0.20006	-0.63499	95	36	12	24	17	25	11	9	15	46	3	0.44712	0	0	1	0	100	974	1	66.5	0.79664	-0.35126	-1.45129	-0.16308
1026	0	0	0	0	1	1	1	1	2	98	1.05905	-0.73129	-1.18498	-0.03766	22	-1.23753	-0.26193	0.26848	0.77331	1.49091	0.08884	0.20006	-0.63499	95	36	12	24	17	25	11	9	15	46	3	0.44712	0	0	1	0	100	974	1	66.5	0.79664	-0.35126	-1.45129	-0.16308
1034	0	0	0	0	1	0	0	1	1	101	-3.70399	-1.4745	-1.2146	-0.03825	21	-0.36792	0.78244	0.54222	-0.09693	-1.40731	-0.72637	-1.66626	1.06121	1	1	16	28	18	21	5	7	6	61	4	1.34137	0	0	0	1	101	1230	101	51	0.88336	0.74325	1.78684	-0.85887
1034	0	0	0	0	1	0	1	1	1	101	-3.70399	-1.4745	-1.2146	-0.0312	33	-0.36792	0.78244	0.54222	-0.09693	-1.40731	-0.72637	-1.66626	1.06121	1	1	16	28	18	21	5	7	6	61	4	1.34137	0	0	0	1	101	1230	101	51	0.88336	0.74325	1.78684	-0.85887
1034	0	0	0	0	1	1	0	1	1	101	0.91748	1.63643	-1.2146	-0.02944	36	-0.36792	0.78244	0.54222	-0.09693	-1.40731	-0.72637	-1.66626	1.06121	101	101	16	28	18	21	5	7	6	61	4	1.34137	0	0	0	1	101	1230	101	51	0.88336	0.74325	1.78684	-0.85887
1034	0	0	0	0	1	1	1	1	1	101	0.91748	1.63643	-1.2146	-0.04001	18	-0.36792	0.78244	0.54222	-0.09693	-1.40731	-0.72637	-1.66626	1.06121	101	101	16	28	18	21	5	7	6	61	4	1.34137	0	0	0	1	101	1230	101	51	0.88336	0.74325	1.78684	-0.85887
1042	0	0	0	0	1	0	1	1	18	72	0.18227	1.05321	-0.71101	-0.03648	24	0.2843	-0.26193	1.08971	0.99087	0.0418	-0.72637	-0.62942	1.17429	73	93	19	24	20	26	8	7	11	62	2	-0.44712	0	1	0	0	97	894	55	51	0.53646	-0.69329	0.2973	-0.85887
1042	0	0	0	0	1	1	0	1	42	67	1.16035	1.05321	-6e-05	-0.03355	29	0.2843	-0.26193	1.08971	0.99087	0.0418	-0.72637	-0.62942	1.17429	101	93	19	24	20	26	8	7	11	62	2	-0.44712	0	1	0	0	97	894	55	51	0.53646	-0.69329	0.2973	-0.85887
1042	0	0	0	0	1	1	1	1	3	95	1.16035	1.05321	-1.15536	-0.04118	16	0.2843	-0.26193	1.08971	0.99087	0.0418	-0.72637	-0.62942	1.17429	101	93	19	24	20	26	8	7	11	62	2	-0.44712	0	1	0	0	97	894	55	51	0.53646	-0.69329	0.2973	-0.85887
1046	0	0	0	0	1	0	0	1	101	101	-1.14512	-0.92489	1.7477	0.01168	106	-0.15051	-0.52302	0.54222	0.33819	-0.92427	-0.31877	-1.04415	1.51353	35	26	17	23	18	23	6	8	9	65	2	-0.44712	0	1	0	0	101	1135	67.5	91.5	0.88336	0.33709	0.70206	0.95915
1046	0	0	0	0	1	0	1	1	1	80	-1.14512	-0.92489	-1.2146	-0.03296	30	-0.15051	-0.52302	0.54222	0.33819	-0.92427	-0.31877	-1.04415	1.51353	35	26	17	23	18	23	6	8	9	65	2	-0.44712	0	1	0	0	101	1135	67.5	91.5	0.88336	0.33709	0.70206	0.95915
1046	0	0	0	0	1	1	0	1	101	37	0.42679	1.23035	1.7477	-0.03825	21	-0.15051	-0.52302	0.54222	0.33819	-0.92427	-0.31877	-1.04415	1.51353	80	99	17	23	18	23	6	8	9	65	2	-0.44712	0	1	0	0	101	1135	67.5	91.5	0.88336	0.33709	0.70206	0.95915
1046	0	0	0	0	1	1	1	1	101	36	0.42679	1.23035	1.7477	-0.03648	24	-0.15051	-0.52302	0.54222	0.33819	-0.92427	-0.31877	-1.04415	1.51353	80	99	17	23	18	23	6	8	9	65	2	-0.44712	0	1	0	0	101	1135	67.5	91.5	0.88336	0.33709	0.70206	0.95915
299	0	0	0	0	1	0	1	1	9	40	-0.79246	-0.04347	-0.97762	-0.02591	42	-0.36792	0.26026	0.54222	0.99087	1.00787	0.49644	1.2369	1.51353	64	47	16	26	18	26	10	10	20	65	4	1.34137	0	0	0	1	101	1192	76	84	0.88336	0.58078	0.9773	0.62248
299	0	0	0	0	1	1	0	1	93	88	-0.33032	1.48089	1.51071	-0.0312	33	-0.36792	0.26026	0.54222	0.99087	1.00787	0.49644	1.2369	1.51353	74	96	16	26	18	26	10	10	20	65	4	1.34137	0	0	0	1	101	1192	76	84	0.88336	0.58078	0.9773	0.62248
299	0	0	0	0	1	1	1	1	81	93	-0.33032	1.48089	1.15524	-0.0312	33	-0.36792	0.26026	0.54222	0.99087	1.00787	0.49644	1.2369	1.51353	74	96	16	26	18	26	10	10	20	65	4	1.34137	0	0	0	1	101	1192	76	84	0.88336	0.58078	0.9773	0.62248
336	0	0	0	0	1	0	0	1	15	20	-0.09924	-0.69677	-0.79988	-0.03648	24	-0.80273	0.78244	-0.27901	0.77331	0.52484	0.08884	-0.00731	0.49581	79	26	14	28	15	25	9	9	14	56	4	1.34137	0	0	0	1	61	904	4	84.5	-2.58559	-0.65053	-1.35415	0.64493
336	0	0	0	0	1	0	1	1	34	64	-0.09924	-0.69677	-0.23704	-0.02944	36	-0.80273	0.78244	-0.27901	0.77331	0.52484	0.08884	-0.00731	0.49581	79	26	14	28	15	25	9	9	14	56	4	1.34137	0	0	0	1	61	904	4	84.5	-2.58559	-0.65053	-1.35415	0.64493
336	0	0	0	0	1	1	0	1	16	83	-0.09924	-1.25674	-0.77026	-0.02767	39	-0.80273	0.78244	-0.27901	0.77331	0.52484	0.08884	-0.00731	0.49581	79	8	14	28	15	25	9	9	14	56	4	1.34137	0	0	0	1	61	904	4	84.5	-2.58559	-0.65053	-1.35415	0.64493
336	0	0	0	0	1	1	1	1	11	95	-0.09924	-1.25674	-0.91837	-0.03648	24	-0.80273	0.78244	-0.27901	0.77331	0.52484	0.08884	-0.00731	0.49581	79	8	14	28	15	25	9	9	14	56	4	1.34137	0	0	0	1	61	904	4	84.5	-2.58559	-0.65053	-1.35415	0.64493
346	0	0	0	0	1	0	0	1	49	45	-1.04033	-1.07251	0.2073	-0.01299	64	0.5017	0.52135	-0.8265	0.33819	0.0418	-1.13397	-0.00731	-0.63499	38	21	20	27	13	23	8	6	14	46	2	-0.44712	0	1	0	0	81	1189	1	101	-0.85112	0.56796	-1.45129	1.3856
346	0	0	0	0	1	0	1	1	68	53	-1.04033	-1.07251	0.77014	0.07863	220	0.5017	0.52135	-0.8265	0.33819	0.0418	-1.13397	-0.00731	-0.63499	38	21	20	27	13	23	8	6	14	46	2	-0.44712	0	1	0	0	81	1189	1	101	-0.85112	0.56796	-1.45129	1.3856
346	0	0	0	0	1	1	0	1	87	91	-0.09718	-0.24584	1.33298	-0.02474	44	0.5017	0.52135	-0.8265	0.33819	0.0418	-1.13397	-0.00731	-0.63499	65	49	20	27	13	23	8	6	14	46	2	-0.44712	0	1	0	0	81	1189	1	101	-0.85112	0.56796	-1.45129	1.3856
346	0	0	0	0	1	1	1	1	55	80	-0.09718	-0.24584	0.38504	-0.03061	34	0.5017	0.52135	-0.8265	0.33819	0.0418	-1.13397	-0.00731	-0.63499	65	49	20	27	13	23	8	6	14	46	2	-0.44712	0	1	0	0	81	1189	1	101	-0.85112	0.56796	-1.45129	1.3856
367	0	0	0	0	1	0	1	1	1	99	0.87127	-1.4745	-1.2146	-0.00653	75	0.71911	0.78244	-0.00526	0.33819	0.52484	-0.72637	-0.21468	0.60889	100	1	21	28	16	23	9	7	13	57	4	1.34137	0	0	0	1	101	1006	68.5	41	0.88336	-0.21444	0.73444	-1.30777
367	0	0	0	0	1	1	0	1	22	100	-0.2841	1.29423	-0.59252	-0.02767	39	0.71911	0.78244	-0.00526	0.33819	0.52484	-0.72637	-0.21468	0.60889	75	90	21	28	16	23	9	7	13	57	4	1.34137	0	0	0	1	101	1006	68.5	41	0.88336	-0.21444	0.73444	-1.30777
367	0	0	0	0	1	1	1	1	31	101	-0.2841	1.29423	-0.32591	-0.0359	25	0.71911	0.78244	-0.00526	0.33819	0.52484	-0.72637	-0.21468	0.60889	75	90	21	28	16	23	9	7	13	57	4	1.34137	0	0	0	1	101	1006	68.5	41	0.88336	-0.21444	0.73444	-1.30777
415	0	0	0	0	1	1	0	1	11	90	0.25705	1.14842	-0.91837	-0.03355	29	-1.02013	1.04353	-1.64773	0.99087	1.97394	0.49644	0.82216	-1.20039	74	91	13	29	10	26	12	10	18	41	3	0.44712	0	0	1	0	82	734	7.5	43	-0.76439	-1.37735	-1.24082	-1.21799
415	0	0	0	0	1	1	1	1	18	84	0.25705	1.14842	-0.71101	-0.03237	31	-1.02013	1.04353	-1.64773	0.99087	1.97394	0.49644	0.82216	-1.20039	74	91	13	29	10	26	12	10	18	41	3	0.44712	0	0	1	0	82	734	7.5	43	-0.76439	-1.37735	-1.24082	-1.21799
418	0	0	0	0	1	0	0	1	72	44	0.67131	0.52178	0.88863	-0.03825	21	0.93651	-0.00084	-0.00526	-0.53204	-0.44123	0.08884	-0.62942	-0.74807	87	75	22	25	16	19	7	9	11	45	2	-0.44712	0	1	0	0	92	909	99.5	83	0.10285	-0.62916	1.73826	0.57759
418	0	0	0	0	1	0	1	1	43	44	0.67131	0.52178	0.02956	-0.0359	25	0.93651	-0.00084	-0.00526	-0.53204	-0.44123	0.08884	-0.62942	-0.74807	87	75	22	25	16	19	7	9	11	45	2	-0.44712	0	1	0	0	92	909	99.5	83	0.10285	-0.62916	1.73826	0.57759
418	0	0	0	0	1	1	0	1	40	60	0.7761	1.1713	-0.05931	-0.03648	24	0.93651	-0.00084	-0.00526	-0.53204	-0.44123	0.08884	-0.62942	-0.74807	90	97	22	25	16	19	7	9	11	45	2	-0.44712	0	1	0	0	92	909	99.5	83	0.10285	-0.62916	1.73826	0.57759
418	0	0	0	0	1	1	1	1	40	63	0.7761	1.1713	-0.05931	-0.03766	22	0.93651	-0.00084	-0.00526	-0.53204	-0.44123	0.08884	-0.62942	-0.74807	90	97	22	25	16	19	7	9	11	45	2	-0.44712	0	1	0	0	92	909	99.5	83	0.10285	-0.62916	1.73826	0.57759
430	0	0	0	0	1	0	0	1	21	81	-0.09718	-1.4268	-0.62214	-0.02709	40	0.71911	1.30463	-0.8265	0.77331	-0.92427	0.49644	1.2369	-1.53963	65	9	21	30	13	25	6	10	20	38	2	-0.44712	0	1	0	0	92	1123	2.5	34	0.10285	0.28578	-1.40272	-1.62199
430	0	0	0	0	1	0	1	1	53	58	-0.09718	-1.4268	0.32579	-0.00712	74	0.71911	1.30463	-0.8265	0.77331	-0.92427	0.49644	1.2369	-1.53963	65	9	21	30	13	25	6	10	20	38	2	-0.44712	0	1	0	0	92	1123	2.5	34	0.10285	0.28578	-1.40272	-1.62199
430	0	0	0	0	1	1	0	1	86	39	1.09049	0.69892	1.30335	-0.02297	47	0.71911	1.30463	-0.8265	0.77331	-0.92427	0.49644	1.2369	-1.53963	99	81	21	30	13	25	6	10	20	38	2	-0.44712	0	1	0	0	92	1123	2.5	34	0.10285	0.28578	-1.40272	-1.62199
430	0	0	0	0	1	1	1	1	100	54	1.09049	0.69892	1.71808	-0.02944	36	0.71911	1.30463	-0.8265	0.77331	-0.92427	0.49644	1.2369	-1.53963	99	81	21	30	13	25	6	10	20	38	2	-0.44712	0	1	0	0	92	1123	2.5	34	0.10285	0.28578	-1.40272	-1.62199
459	0	0	0	0	1	0	0	1	101	38	-0.09924	-1.4745	1.7477	-0.02944	36	-0.36792	0.52135	-1.37399	-0.7496	0.52484	0.08884	0.61479	0.72197	79	1	16	27	11	18	9	9	17	58	4	1.34137	0	0	0	1	79	1196	51	70.5	-1.02456	0.59789	0.16777	0.01647
459	0	0	0	0	1	0	1	1	1	101	-0.09924	-1.4745	-1.2146	-0.02885	37	-0.36792	0.52135	-1.37399	-0.7496	0.52484	0.08884	0.61479	0.72197	79	1	16	27	11	18	9	9	17	58	4	1.34137	0	0	0	1	79	1196	51	70.5	-1.02456	0.59789	0.16777	0.01647
459	0	0	0	0	1	1	0	1	1	101	-0.23789	-1.4745	-1.2146	-0.01416	62	-0.36792	0.52135	-1.37399	-0.7496	0.52484	0.08884	0.61479	0.72197	76	1	16	27	11	18	9	9	17	58	4	1.34137	0	0	0	1	79	1196	51	70.5	-1.02456	0.59789	0.16777	0.01647
459	0	0	0	0	1	1	1	1	1	101	-0.23789	-1.4745	-1.2146	-0.03413	28	-0.36792	0.52135	-1.37399	-0.7496	0.52484	0.08884	0.61479	0.72197	76	1	16	27	11	18	9	9	17	58	4	1.34137	0	0	0	1	79	1196	51	70.5	-1.02456	0.59789	0.16777	0.01647
463	0	0	0	0	1	0	1	1	30	60	-1.17844	-0.76458	-0.35554	-0.03825	21	0.93651	-0.26193	-0.8265	-0.53204	-0.44123	-0.72637	-0.00731	-1.31347	35	21	22	24	13	19	7	7	14	40	1	-1.34137	1	0	0	0	69	919	99.5	98	-1.8918	-0.5864	1.73826	1.25094
463	0	0	0	0	1	1	0	1	31	74	-1.10294	-0.52852	-0.32591	-0.03883	20	0.93651	-0.26193	-0.8265	-0.53204	-0.44123	-0.72637	-0.00731	-1.31347	37	28	22	24	13	19	7	7	14	40	1	-1.34137	1	0	0	0	69	919	99.5	98	-1.8918	-0.5864	1.73826	1.25094
463	0	0	0	0	1	1	1	1	77	69	-1.10294	-0.52852	1.03675	0.4187	799	0.93651	-0.26193	-0.8265	-0.53204	-0.44123	-0.72637	-0.00731	-1.31347	37	28	22	24	13	19	7	7	14	40	1	-1.34137	1	0	0	0	69	919	99.5	98	-1.8918	-0.5864	1.73826	1.25094
477	0	0	0	0	1	0	0	1	5	20	0.07748	-0.8068	-1.09611	-0.03178	32	1.58873	-1.04521	0.54222	-2.49008	-0.44123	-1.54158	-1.66626	-0.97423	70	30	25	21	18	10	7	5	6	43	2	-0.44712	0	1	0	0	101	1084	9	33.5	0.88336	0.11904	-1.19224	-1.64444
477	0	0	0	0	1	0	1	1	19	62	0.07748	-0.8068	-0.68139	0.00404	93	1.58873	-1.04521	0.54222	-2.49008	-0.44123	-1.54158	-1.66626	-0.97423	70	30	25	21	18	10	7	5	6	43	2	-0.44712	0	1	0	0	101	1084	9	33.5	0.88336	0.11904	-1.19224	-1.64444
477	0	0	0	0	1	1	0	1	88	68	-0.55129	0.16749	1.3626	-0.02709	40	1.58873	-1.04521	0.54222	-2.49008	-0.44123	-1.54158	-1.66626	-0.97423	52	63	25	21	18	10	7	5	6	43	2	-0.44712	0	1	0	0	101	1084	9	33.5	0.88336	0.11904	-1.19224	-1.64444
477	0	0	0	0	1	1	1	1	61	75	-0.55129	0.16749	0.56278	-0.0265	41	1.58873	-1.04521	0.54222	-2.49008	-0.44123	-1.54158	-1.66626	-0.97423	52	63	25	21	18	10	7	5	6	43	2	-0.44712	0	1	0	0	101	1084	9	33.5	0.88336	0.11904	-1.19224	-1.64444
489	0	0	0	0	1	0	0	1	74	50	-1.5319	-0.97675	0.94788	-0.04236	14	0.2843	1.30463	-0.8265	1.20843	0.52484	0.49644	-0.42205	-1.31347	48	17	19	30	13	27	9	10	12	40	4	1.34137	0	0	0	1	92	1142	61.5	57	0.10285	0.36701	0.50777	-0.58953
489	0	0	0	0	1	1	0	1	82	50	-1.43947	0.67204	1.18486	-0.0359	25	0.2843	1.30463	-0.8265	1.20843	0.52484	0.49644	-0.42205	-1.31347	50	70	19	30	13	27	9	10	12	40	4	1.34137	0	0	0	1	92	1142	61.5	57	0.10285	0.36701	0.50777	-0.58953
489	0	0	0	0	1	1	1	1	71	50	-1.43947	0.67204	0.85901	-0.03648	24	0.2843	1.30463	-0.8265	1.20843	0.52484	0.49644	-0.42205	-1.31347	50	70	19	30	13	27	9	10	12	40	4	1.34137	0	0	0	1	92	1142	61.5	57	0.10285	0.36701	0.50777	-0.58953
504	0	0	0	0	1	1	0	1	37	64	-1.40493	-0.42736	-0.14817	-0.04001	18	-0.15051	-2.35067	1.6372	-2.27252	0.0418	0.49644	-0.83679	0.26965	29	31	17	16	22	11	8	10	10	54	1	-1.34137	1	0	0	0	95	823	48	42	0.36302	-0.99684	0.07063	-1.26288
504	0	0	0	0	1	1	1	1	67	76	-1.40493	-0.42736	0.74052	-0.04353	12	-0.15051	-2.35067	1.6372	-2.27252	0.0418	0.49644	-0.83679	0.26965	29	31	17	16	22	11	8	10	10	54	1	-1.34137	1	0	0	0	95	823	48	42	0.36302	-0.99684	0.07063	-1.26288
514	0	0	0	0	1	0	1	1	9	85	-1.94855	-1.66299	-0.97762	-0.03178	32	0.71911	0.26026	0.54222	-1.18472	0.52484	0.08884	-0.21468	-0.74807	12	1	21	26	18	16	9	9	13	45	2	-0.44712	0	1	0	0	73	784	49	93.5	-1.54491	-1.16358	0.10301	1.04893
514	0	0	0	0	1	1	0	1	56	31	0.60145	-1.48585	0.41466	-0.04294	13	0.71911	0.26026	0.54222	-1.18472	0.52484	0.08884	-0.21468	-0.74807	85	7	21	26	18	16	9	9	13	45	2	-0.44712	0	1	0	0	73	784	49	93.5	-1.54491	-1.16358	0.10301	1.04893
514	0	0	0	0	1	1	1	1	1	101	0.60145	-1.48585	-1.2146	-0.03942	19	0.71911	0.26026	0.54222	-1.18472	0.52484	0.08884	-0.21468	-0.74807	85	7	21	26	18	16	9	9	13	45	2	-0.44712	0	1	0	0	73	784	49	93.5	-1.54491	-1.16358	0.10301	1.04893
517	0	0	0	0	1	1	0	1	38	56	0.82991	-0.4237	-0.11855	-0.0359	25	0.93651	-0.00084	-0.00526	-0.96716	-1.40731	-1.13397	-0.21468	0.15657	89	45	22	25	16	17	5	6	13	53	3	0.44712	0	0	1	0	101	1096	5	31.5	0.88336	0.17035	-1.32177	-1.73422
517	0	0	0	0	1	1	1	1	39	65	0.82991	-0.4237	-0.08893	-0.03355	29	0.93651	-0.00084	-0.00526	-0.96716	-1.40731	-1.13397	-0.21468	0.15657	89	45	22	25	16	17	5	6	13	53	3	0.44712	0	0	1	0	101	1096	5	31.5	0.88336	0.17035	-1.32177	-1.73422
564	0	0	0	0	1	0	1	1	88	42	0.50155	0.95203	1.3626	-0.0218	49	1.15392	-0.52302	0.81597	-0.31449	-1.40731	-0.72637	-1.25152	1.28737	92	79	23	23	19	20	5	7	8	63	4	1.34137	0	0	0	1	99	1223	28.5	56.5	0.70991	0.71332	-0.56081	-0.61198
564	0	0	0	0	1	1	0	1	39	82	0.13183	1.38756	-0.08893	-0.02944	36	1.15392	-0.52302	0.81597	-0.31449	-1.40731	-0.72637	-1.25152	1.28737	84	93	23	23	19	20	5	7	8	63	4	1.34137	0	0	0	1	99	1223	28.5	56.5	0.70991	0.71332	-0.56081	-0.61198
564	0	0	0	0	1	1	1	1	96	38	0.13183	1.38756	1.59958	-0.0265	41	1.15392	-0.52302	0.81597	-0.31449	-1.40731	-0.72637	-1.25152	1.28737	84	93	23	23	19	20	5	7	8	63	4	1.34137	0	0	0	1	99	1223	28.5	56.5	0.70991	0.71332	-0.56081	-0.61198
585	0	0	0	0	1	1	0	1	70	82	0.91748	1.07646	0.82939	-0.03707	23	0.5017	0.52135	-0.8265	-0.53204	-0.92427	-0.31877	-1.45889	-0.97423	101	83	20	27	13	19	6	8	7	43	4	1.34137	0	0	0	1	99	1066	86	93	0.70991	0.04208	1.30112	1.02649
585	0	0	0	0	1	1	1	1	61	90	0.91748	1.07646	0.56278	-0.03237	31	0.5017	0.52135	-0.8265	-0.53204	-0.92427	-0.31877	-1.45889	-0.97423	101	83	20	27	13	19	6	8	7	43	4	1.34137	0	0	0	1	99	1066	86	93	0.70991	0.04208	1.30112	1.02649
594	0	0	0	0	1	0	0	1	63	47	-1.06519	-0.59597	0.62202	-0.03531	26	0.2843	1.04353	-1.37399	-0.09693	1.00787	0.08884	-0.42205	-0.18267	38	26	19	29	11	21	10	9	12	50	1	-1.34137	1	0	0	0	57	696	48	63	-2.93248	-1.53982	0.07063	-0.3202
594	0	0	0	0	1	0	1	1	17	58	-1.06519	-0.59597	-0.74063	-0.04059	17	0.2843	1.04353	-1.37399	-0.09693	1.00787	0.08884	-0.42205	-0.18267	38	26	19	29	11	21	10	9	12	50	1	-1.34137	1	0	0	0	57	696	48	63	-2.93248	-1.53982	0.07063	-0.3202
594	0	0	0	0	1	1	0	1	15	87	-1.10294	0.71918	-0.79988	-0.0359	25	0.2843	1.04353	-1.37399	-0.09693	1.00787	0.08884	-0.42205	-0.18267	37	65	19	29	11	21	10	9	12	50	1	-1.34137	1	0	0	0	57	696	48	63	-2.93248	-1.53982	0.07063	-0.3202
594	0	0	0	0	1	1	1	1	2	99	-1.10294	0.71918	-1.18498	-0.03178	32	0.2843	1.04353	-1.37399	-0.09693	1.00787	0.08884	-0.42205	-0.18267	37	65	19	29	11	21	10	9	12	50	1	-1.34137	1	0	0	0	57	696	48	63	-2.93248	-1.53982	0.07063	-0.3202
602	0	0	0	0	1	0	1	1	101	53	-1.73896	-0.83632	1.7477	-0.03237	31	0.2843	1.04353	-1.92148	-2.27252	-0.92427	0.90404	-0.21468	-0.86115	18	29	19	29	9	11	6	11	13	44	2	-0.44712	0	1	0	0	101	1053	61	57	0.88336	-0.0135	0.49158	-0.58953
602	0	0	0	0	1	1	0	1	101	53	-1.59923	0.22654	1.7477	-0.03766	22	0.2843	1.04353	-1.92148	-2.27252	-0.92427	0.90404	-0.21468	-0.86115	22	65	19	29	9	11	6	11	13	44	2	-0.44712	0	1	0	0	101	1053	61	57	0.88336	-0.0135	0.49158	-0.58953
602	0	0	0	0	1	1	1	1	75	53	-1.59923	0.22654	0.9775	-0.03707	23	0.2843	1.04353	-1.92148	-2.27252	-0.92427	0.90404	-0.21468	-0.86115	22	65	19	29	9	11	6	11	13	44	2	-0.44712	0	1	0	0	101	1053	61	57	0.88336	-0.0135	0.49158	-0.58953
608	0	0	0	0	1	0	1	1	44	31	-1.55593	0.38196	0.05919	-0.0359	25	1.37132	-0.52302	0.54222	0.12063	-0.44123	-0.72637	-1.87363	-1.42655	25	55	24	23	18	22	7	7	5	39	1	-1.34137	1	0	0	0	98	971	49.5	44	0.62319	-0.36408	0.1192	-1.1731
608	0	0	0	0	1	1	0	1	52	53	1.27523	1.89944	0.29617	-0.03707	23	1.37132	-0.52302	0.54222	0.12063	-0.44123	-0.72637	-1.87363	-1.42655	100	100	24	23	18	22	7	7	5	39	1	-1.34137	1	0	0	0	98	971	49.5	44	0.62319	-0.36408	0.1192	-1.1731
608	0	0	0	0	1	1	1	1	3	82	1.27523	1.89944	-1.15536	-0.03061	34	1.37132	-0.52302	0.54222	0.12063	-0.44123	-0.72637	-1.87363	-1.42655	100	100	24	23	18	22	7	7	5	39	1	-1.34137	1	0	0	0	98	971	49.5	44	0.62319	-0.36408	0.1192	-1.1731
618	0	0	0	0	1	0	1	1	97	55	0.75353	0.56742	1.62921	-0.03237	31	0.93651	0.52135	1.6372	-0.53204	-0.92427	-0.31877	-0.42205	-0.86115	87	74	22	27	22	19	6	8	12	44	3	0.44712	0	0	1	0	87	1019	16	38.5	-0.33077	-0.15886	-0.96557	-1.41999
618	0	0	0	0	1	1	0	1	98	88	0.90629	-1.0047	1.65883	-0.04059	17	0.93651	0.52135	1.6372	-0.53204	-0.92427	-0.31877	-0.42205	-0.86115	91	28	22	27	22	19	6	8	12	44	3	0.44712	0	0	1	0	87	1019	16	38.5	-0.33077	-0.15886	-0.96557	-1.41999
618	0	0	0	0	1	1	1	1	101	98	0.90629	-1.0047	1.7477	-0.03472	27	0.93651	0.52135	1.6372	-0.53204	-0.92427	-0.31877	-0.42205	-0.86115	91	28	22	27	22	19	6	8	12	44	3	0.44712	0	0	1	0	87	1019	16	38.5	-0.33077	-0.15886	-0.96557	-1.41999
634	0	0	0	0	1	1	0	1	51	71	0.14248	1.14842	0.26655	-0.03707	23	-0.36792	0.52135	-1.64773	-0.96716	0.52484	0.49644	0.40743	-0.97423	71	91	16	27	10	17	9	10	16	43	3	0.44712	0	0	1	0	91	1276	1	61	0.01612	0.93992	-1.45129	-0.40998
634	0	0	0	0	1	1	1	1	71	61	0.14248	1.14842	0.85901	-0.02356	46	-0.36792	0.52135	-1.64773	-0.96716	0.52484	0.49644	0.40743	-0.97423	71	91	16	27	10	17	9	10	16	43	3	0.44712	0	0	1	0	91	1276	1	61	0.01612	0.93992	-1.45129	-0.40998
642	0	0	0	0	1	0	0	1	1	21	-1.49444	-1.66299	-1.2146	-0.04059	17	-0.36792	-2.08958	-0.00526	0.99087	1.97394	0.08884	0.82216	-0.18267	25	1	16	17	16	26	12	9	18	50	2	-0.44712	0	1	0	0	78	891	13	45.5	-1.11129	-0.70611	-1.06272	-1.10576
642	0	0	0	0	1	0	1	1	1	101	-1.49444	-1.66299	-1.2146	-0.03825	21	-0.36792	-2.08958	-0.00526	0.99087	1.97394	0.08884	0.82216	-0.18267	25	1	16	17	16	26	12	9	18	50	2	-0.44712	0	1	0	0	78	891	13	45.5	-1.11129	-0.70611	-1.06272	-1.10576
642	0	0	0	0	1	1	0	1	1	101	-1.14512	1.2894	-1.2146	-0.03825	21	-0.36792	-2.08958	-0.00526	0.99087	1.97394	0.08884	0.82216	-0.18267	35	101	16	17	16	26	12	9	18	50	2	-0.44712	0	1	0	0	78	891	13	45.5	-1.11129	-0.70611	-1.06272	-1.10576
642	0	0	0	0	1	1	1	1	2	101	-1.14512	1.2894	-1.18498	-0.04118	16	-0.36792	-2.08958	-0.00526	0.99087	1.97394	0.08884	0.82216	-0.18267	35	101	16	17	16	26	12	9	18	50	2	-0.44712	0	1	0	0	78	891	13	45.5	-1.11129	-0.70611	-1.06272	-1.10576
680	0	0	0	0	1	1	0	1	58	42	-1.44268	0.61802	0.47391	-0.03883	20	-2.32456	-0.52302	0.54222	0.12063	1.00787	2.53445	1.44427	0.04349	28	62	7	23	18	22	10	15	21	52	1	-1.34137	1	0	0	0	73	987	39.5	85	-1.54491	-0.29567	-0.20461	0.66737
687	0	0	0	0	1	0	0	1	23	70	-0.3417	-0.8068	-0.5629	-0.03942	19	-0.36792	1.04353	-0.55275	1.64355	1.49091	0.49644	0.20006	0.60889	58	30	16	29	14	29	11	10	15	57	2	-0.44712	0	1	0	0	76	845	56	67	-1.28473	-0.90278	0.32968	-0.14064
687	0	0	0	0	1	0	1	1	32	100	-0.3417	-0.8068	-0.29629	-0.03766	22	-0.36792	1.04353	-0.55275	1.64355	1.49091	0.49644	0.20006	0.60889	58	30	16	29	14	29	11	10	15	57	2	-0.44712	0	1	0	0	76	845	56	67	-1.28473	-0.90278	0.32968	-0.14064
687	0	0	0	0	1	1	0	1	88	50	1.16035	1.2894	1.3626	-0.03355	29	-0.36792	1.04353	-0.55275	1.64355	1.49091	0.49644	0.20006	0.60889	101	101	16	29	14	29	11	10	15	57	2	-0.44712	0	1	0	0	76	845	56	67	-1.28473	-0.90278	0.32968	-0.14064
687	0	0	0	0	1	1	1	1	17	84	1.16035	1.2894	-0.74063	-0.03883	20	-0.36792	1.04353	-0.55275	1.64355	1.49091	0.49644	0.20006	0.60889	101	101	16	29	14	29	11	10	15	57	2	-0.44712	0	1	0	0	76	845	56	67	-1.28473	-0.90278	0.32968	-0.14064
740	0	0	0	0	1	0	0	1	9	95	0.17805	0.76537	-0.97762	-0.04294	13	-1.02013	1.30463	-0.00526	1.20843	0.52484	1.31165	0.82216	-0.63499	85	73	13	30	16	27	9	12	18	46	4	1.34137	0	0	0	1	93	835	91.5	84.5	0.18957	-0.94554	1.47921	0.64493
740	0	0	0	0	1	0	1	1	6	92	0.17805	0.76537	-1.06649	-0.01828	55	-1.02013	1.30463	-0.00526	1.20843	0.52484	1.31165	0.82216	-0.63499	85	73	13	30	16	27	9	12	18	46	4	1.34137	0	0	0	1	93	835	91.5	84.5	0.18957	-0.94554	1.47921	0.64493
740	0	0	0	0	1	1	0	1	6	94	-1.2084	1.01424	-1.06649	-0.02826	38	-1.02013	1.30463	-0.00526	1.20843	0.52484	1.31165	0.82216	-0.63499	55	81	13	30	16	27	9	12	18	46	4	1.34137	0	0	0	1	93	835	91.5	84.5	0.18957	-0.94554	1.47921	0.64493
740	0	0	0	0	1	1	1	1	6	96	-1.2084	1.01424	-1.06649	-0.03648	24	-1.02013	1.30463	-0.00526	1.20843	0.52484	1.31165	0.82216	-0.63499	55	81	13	30	16	27	9	12	18	46	4	1.34137	0	0	0	1	93	835	91.5	84.5	0.18957	-0.94554	1.47921	0.64493
805	0	0	0	0	1	0	0	1	71	56	0.36926	-0.05642	0.85901	-0.04118	16	-1.23753	0.26026	-1.37399	0.12063	-0.44123	2.12685	1.2369	-0.40883	76	42	12	26	11	22	7	14	20	48	1	-1.34137	1	0	0	0	93	746	30.5	70	0.18957	-1.32605	-0.49605	-0.00597
805	0	0	0	0	1	0	1	1	71	57	0.36926	-0.05642	0.85901	-0.03648	24	-1.23753	0.26026	-1.37399	0.12063	-0.44123	2.12685	1.2369	-0.40883	76	42	12	26	11	22	7	14	20	48	1	-1.34137	1	0	0	0	93	746	30.5	70	0.18957	-1.32605	-0.49605	-0.00597
805	0	0	0	0	1	1	0	1	56	76	-0.08372	1.49478	0.41466	-0.03648	24	-1.23753	0.26026	-1.37399	0.12063	-0.44123	2.12685	1.2369	-0.40883	64	88	12	26	11	22	7	14	20	48	1	-1.34137	1	0	0	0	93	746	30.5	70	0.18957	-1.32605	-0.49605	-0.00597
805	0	0	0	0	1	1	1	1	38	76	-0.08372	1.49478	-0.11855	-0.04177	15	-1.23753	0.26026	-1.37399	0.12063	-0.44123	2.12685	1.2369	-0.40883	64	88	12	26	11	22	7	14	20	48	1	-1.34137	1	0	0	0	93	746	30.5	70	0.18957	-1.32605	-0.49605	-0.00597
814	0	0	0	0	1	0	1	1	55	17	-0.7632	1.93317	0.38504	-0.01945	53	0.71911	0.78244	0.26848	-0.96716	-0.92427	-1.13397	-1.25152	-0.06959	46	101	21	28	17	17	6	6	8	51	1	-1.34137	1	0	0	0	101	1138	33.5	41.5	0.88336	0.34991	-0.3989	-1.28532
814	0	0	0	0	1	1	0	1	70	52	-0.8387	1.02268	0.82939	-0.03296	30	0.71911	0.78244	0.26848	-0.96716	-0.92427	-1.13397	-1.25152	-0.06959	44	74	21	28	17	17	6	6	8	51	1	-1.34137	1	0	0	0	101	1138	33.5	41.5	0.88336	0.34991	-0.3989	-1.28532
814	0	0	0	0	1	1	1	1	55	50	-0.8387	1.02268	0.38504	-0.03531	26	0.71911	0.78244	0.26848	-0.96716	-0.92427	-1.13397	-1.25152	-0.06959	44	74	21	28	17	17	6	6	8	51	1	-1.34137	1	0	0	0	101	1138	33.5	41.5	0.88336	0.34991	-0.3989	-1.28532
821	0	0	0	0	1	0	0	1	66	42	0.45533	1.32534	0.71089	-0.03472	27	-0.58532	-0.00084	-0.00526	-0.53204	1.00787	0.49644	1.02953	1.17429	91	91	15	25	16	19	10	10	19	62	4	1.34137	0	0	0	1	99	785	74	64	0.70991	-1.15931	0.91254	-0.27531
821	0	0	0	0	1	0	1	1	79	55	0.45533	1.32534	1.09599	-0.03296	30	-0.58532	-0.00084	-0.00526	-0.53204	1.00787	0.49644	1.02953	1.17429	91	91	15	25	16	19	10	10	19	62	4	1.34137	0	0	0	1	99	785	74	64	0.70991	-1.15931	0.91254	-0.27531
821	0	0	0	0	1	1	0	1	1	101	-0.33032	1.10757	-1.2146	-0.0312	33	-0.58532	-0.00084	-0.00526	-0.53204	1.00787	0.49644	1.02953	1.17429	74	84	15	25	16	19	10	10	19	62	4	1.34137	0	0	0	1	99	785	74	64	0.70991	-1.15931	0.91254	-0.27531
821	0	0	0	0	1	1	1	1	1	101	-0.33032	1.10757	-1.2146	-0.03707	23	-0.58532	-0.00084	-0.00526	-0.53204	1.00787	0.49644	1.02953	1.17429	74	84	15	25	16	19	10	10	19	62	4	1.34137	0	0	0	1	99	785	74	64	0.70991	-1.15931	0.91254	-0.27531
833	0	0	0	0	1	0	1	1	28	90	-1.32943	0.24708	-0.41478	-0.02767	39	0.5017	1.30463	-0.55275	0.77331	0.0418	-0.31877	0.20006	0.26965	31	51	20	30	14	25	8	8	15	54	1	-1.34137	1	0	0	0	78	990	68.5	64.5	-1.11129	-0.28285	0.73444	-0.25286
833	0	0	0	0	1	1	0	1	56	64	1.27523	1.93317	0.41466	-0.03178	32	0.5017	1.30463	-0.55275	0.77331	0.0418	-0.31877	0.20006	0.26965	100	101	20	30	14	25	8	8	15	54	1	-1.34137	1	0	0	0	78	990	68.5	64.5	-1.11129	-0.28285	0.73444	-0.25286
833	0	0	0	0	1	1	1	1	100	51	1.27523	1.93317	1.71808	-0.02885	37	0.5017	1.30463	-0.55275	0.77331	0.0418	-0.31877	0.20006	0.26965	100	101	20	30	14	25	8	8	15	54	1	-1.34137	1	0	0	0	78	990	68.5	64.5	-1.11129	-0.28285	0.73444	-0.25286
852	0	0	0	0	1	0	1	1	29	94	1.31298	1.93317	-0.38516	-0.02944	36	-0.15051	0.52135	-0.27901	1.20843	0.52484	-1.13397	-0.00731	0.60889	101	101	17	27	15	27	9	6	14	57	1	-1.34137	1	0	0	0	101	1025	25	101	0.88336	-0.13321	-0.67414	1.3856
852	0	0	0	0	1	1	0	1	1	101	1.31298	-0.52852	-1.2146	0.02871	135	-0.15051	0.52135	-0.27901	1.20843	0.52484	-1.13397	-0.00731	0.60889	101	28	17	27	15	27	9	6	14	57	1	-1.34137	1	0	0	0	101	1025	25	101	0.88336	-0.13321	-0.67414	1.3856
852	0	0	0	0	1	1	1	1	9	97	1.31298	-0.52852	-0.97762	-0.02591	42	-0.15051	0.52135	-0.27901	1.20843	0.52484	-1.13397	-0.00731	0.60889	101	28	17	27	15	27	9	6	14	57	1	-1.34137	1	0	0	0	101	1025	25	101	0.88336	-0.13321	-0.67414	1.3856
915	0	0	0	0	1	0	1	1	71	36	0.87127	-0.41679	0.85901	-0.01358	63	0.5017	1.30463	-1.92148	-1.18472	0.0418	-1.54158	-0.62942	1.06121	100	35	20	30	9	16	8	5	11	61	4	1.34137	0	0	0	1	93	1178	3	89	0.18957	0.52093	-1.38653	0.84693
915	0	0	0	0	1	1	0	1	4	96	0.91748	-0.75899	-1.12573	-0.02709	40	0.5017	1.30463	-1.92148	-1.18472	0.0418	-1.54158	-0.62942	1.06121	101	24	20	30	9	16	8	5	11	61	4	1.34137	0	0	0	1	93	1178	3	89	0.18957	0.52093	-1.38653	0.84693
915	0	0	0	0	1	1	1	1	12	77	0.91748	-0.75899	-0.88875	-0.03237	31	0.5017	1.30463	-1.92148	-1.18472	0.0418	-1.54158	-0.62942	1.06121	101	24	20	30	9	16	8	5	11	61	4	1.34137	0	0	0	1	93	1178	3	89	0.18957	0.52093	-1.38653	0.84693
936	0	0	0	0	1	0	0	1	58	71	0.45533	-0.97675	0.47391	-0.02063	51	-0.58532	0.78244	0.26848	1.42599	-0.92427	1.71925	0.40743	1.85277	91	17	15	28	17	28	6	13	16	68	4	1.34137	0	0	0	1	67	1292	71	37	-2.06525	1.00833	0.8154	-1.48733
936	0	0	0	0	1	0	1	1	4	73	0.45533	-0.97675	-1.12573	0.0199	120	-0.58532	0.78244	0.26848	1.42599	-0.92427	1.71925	0.40743	1.85277	91	17	15	28	17	28	6	13	16	68	4	1.34137	0	0	0	1	67	1292	71	37	-2.06525	1.00833	0.8154	-1.48733
936	0	0	0	0	1	1	0	1	55	24	-0.2841	1.07646	0.38504	-0.00359	80	-0.58532	0.78244	0.26848	1.42599	-0.92427	1.71925	0.40743	1.85277	75	83	15	28	17	28	6	13	16	68	4	1.34137	0	0	0	1	67	1292	71	37	-2.06525	1.00833	0.8154	-1.48733
936	0	0	0	0	1	1	1	1	61	72	-0.2841	1.07646	0.56278	-0.01886	54	-0.58532	0.78244	0.26848	1.42599	-0.92427	1.71925	0.40743	1.85277	75	83	15	28	17	28	6	13	16	68	4	1.34137	0	0	0	1	67	1292	71	37	-2.06525	1.00833	0.8154	-1.48733
969	0	0	0	0	1	0	0	1	13	88	-2.3399	-1.27812	-0.85913	-0.04118	16	1.58873	1.30463	-1.92148	-0.09693	0.52484	-1.13397	-0.83679	1.06121	6	20	25	30	9	21	9	6	10	61	3	0.44712	0	0	1	0	68	827	9.5	63.5	-1.97852	-0.97974	-1.17605	-0.29775
969	0	0	0	0	1	0	1	1	31	73	-2.3399	-1.27812	-0.32591	-0.03648	24	1.58873	1.30463	-1.92148	-0.09693	0.52484	-1.13397	-0.83679	1.06121	6	20	25	30	9	21	9	6	10	61	3	0.44712	0	0	1	0	68	827	9.5	63.5	-1.97852	-0.97974	-1.17605	-0.29775
969	0	0	0	0	1	1	0	1	9	100	-2.26352	-0.287	-0.97762	-0.03825	21	1.58873	1.30463	-1.92148	-0.09693	0.52484	-1.13397	-0.83679	1.06121	8	49	25	30	9	21	9	6	10	61	3	0.44712	0	0	1	0	68	827	9.5	63.5	-1.97852	-0.97974	-1.17605	-0.29775
969	0	0	0	0	1	1	1	1	8	94	-2.26352	-0.287	-1.00724	-0.03061	34	1.58873	1.30463	-1.92148	-0.09693	0.52484	-1.13397	-0.83679	1.06121	8	49	25	30	9	21	9	6	10	61	3	0.44712	0	0	1	0	68	827	9.5	63.5	-1.97852	-0.97974	-1.17605	-0.29775
977	0	0	0	0	1	0	0	1	14	58	-1.73896	1.2894	-0.8295	-0.04059	17	-1.45494	-0.00084	2.18469	0.12063	0.52484	0.90404	0.82216	-0.97423	18	101	11	25	24	22	9	11	18	43	2	-0.44712	0	1	0	0	84	1019	101	93.5	-0.59094	-0.15886	1.78684	1.04893
977	0	0	0	0	1	0	1	1	26	17	-1.73896	1.2894	-0.47403	-0.0312	33	-1.45494	-0.00084	2.18469	0.12063	0.52484	0.90404	0.82216	-0.97423	18	101	11	25	24	22	9	11	18	43	2	-0.44712	0	1	0	0	84	1019	101	93.5	-0.59094	-0.15886	1.78684	1.04893
977	0	0	0	0	1	1	0	1	86	90	0.18227	-1.01346	1.30335	-0.03766	22	-1.45494	-0.00084	2.18469	0.12063	0.52484	0.90404	0.82216	-0.97423	73	23	11	25	24	22	9	11	18	43	2	-0.44712	0	1	0	0	84	1019	101	93.5	-0.59094	-0.15886	1.78684	1.04893
977	0	0	0	0	1	1	1	1	18	37	0.18227	-1.01346	-0.71101	-0.03942	19	-1.45494	-0.00084	2.18469	0.12063	0.52484	0.90404	0.82216	-0.97423	73	23	11	25	24	22	9	11	18	43	2	-0.44712	0	1	0	0	84	1019	101	93.5	-0.59094	-0.15886	1.78684	1.04893
978	0	0	0	0	1	1	0	1	9	93	0.82991	0.80665	-0.97762	-0.03413	28	0.2843	-3.13395	1.6372	-1.18472	0.0418	-0.72637	0.61479	0.83505	89	81	19	13	22	16	8	7	17	59	3	0.44712	0	0	1	0	97	1177	21	78	0.53646	0.51665	-0.80367	0.35315
978	0	0	0	0	1	1	1	1	37	76	0.82991	0.80665	-0.14817	-0.03178	32	0.2843	-3.13395	1.6372	-1.18472	0.0418	-0.72637	0.61479	0.83505	89	81	19	13	22	16	8	7	17	59	3	0.44712	0	0	1	0	97	1177	21	78	0.53646	0.51665	-0.80367	0.35315
987	0	0	0	0	1	0	0	1	44	43	0.25213	-1.13156	0.05919	-0.04118	16	1.37132	1.04353	-0.8265	-0.09693	0.0418	-0.72637	-1.25152	-1.76579	75	19	24	29	13	21	8	7	8	36	2	-0.44712	0	1	0	0	85	1111	101	101	-0.50422	0.23448	1.78684	1.3856
987	0	0	0	0	1	0	1	1	50	29	0.25213	-1.13156	0.23692	-0.03355	29	1.37132	1.04353	-0.8265	-0.09693	0.0418	-0.72637	-1.25152	-1.76579	75	19	24	29	13	21	8	7	8	36	2	-0.44712	0	1	0	0	85	1111	101	101	-0.50422	0.23448	1.78684	1.3856
987	0	0	0	0	1	1	0	1	41	41	-0.02732	-0.54108	-0.02968	-0.04059	17	1.37132	1.04353	-0.8265	-0.09693	0.0418	-0.72637	-1.25152	-1.76579	67	39	24	29	13	21	8	7	8	36	2	-0.44712	0	1	0	0	85	1111	101	101	-0.50422	0.23448	1.78684	1.3856
987	0	0	0	0	1	1	1	1	46	50	-0.02732	-0.54108	0.11843	-0.03766	22	1.37132	1.04353	-0.8265	-0.09693	0.0418	-0.72637	-1.25152	-1.76579	67	39	24	29	13	21	8	7	8	36	2	-0.44712	0	1	0	0	85	1111	101	101	-0.50422	0.23448	1.78684	1.3856
988	0	0	0	0	1	0	0	1	38	13	1.09724	-1.14141	-0.11855	-0.03825	21	0.06689	1.30463	-0.27901	-0.7496	-0.92427	-1.54158	-0.83679	-1.76579	96	24	18	30	15	18	6	5	10	36	3	0.44712	0	0	1	0	101	863	59	97	0.88336	-0.82583	0.42682	1.20605
988	0	0	0	0	1	0	1	1	5	68	1.09724	-1.14141	-1.09611	-0.0359	25	0.06689	1.30463	-0.27901	-0.7496	-0.92427	-1.54158	-0.83679	-1.76579	96	24	18	30	15	18	6	5	10	36	3	0.44712	0	0	1	0	101	863	59	97	0.88336	-0.82583	0.42682	1.20605
988	0	0	0	0	1	1	0	1	1	82	1.09724	0.25983	-1.2146	-0.03061	34	0.06689	1.30463	-0.27901	-0.7496	-0.92427	-1.54158	-0.83679	-1.76579	96	65	18	30	15	18	6	5	10	36	3	0.44712	0	0	1	0	101	863	59	97	0.88336	-0.82583	0.42682	1.20605
988	0	0	0	0	1	1	1	1	1	78	1.09724	0.25983	-1.2146	-0.03942	19	0.06689	1.30463	-0.27901	-0.7496	-0.92427	-1.54158	-0.83679	-1.76579	96	65	18	30	15	18	6	5	10	36	3	0.44712	0	0	1	0	101	863	59	97	0.88336	-0.82583	0.42682	1.20605
991	0	0	0	0	1	0	1	1	10	96	0.7761	0.93511	-0.948	-0.03413	28	0.2843	-0.78412	1.6372	-1.18472	-1.40731	0.08884	-0.83679	0.94813	90	89	19	22	22	16	5	9	10	60	2	-0.44712	0	1	0	0	101	970	93.5	92	0.88336	-0.36836	1.54398	0.9816
991	0	0	0	0	1	1	0	1	92	59	0.91583	1.08273	1.48109	-0.0359	25	0.2843	-0.78412	1.6372	-1.18472	-1.40731	0.08884	-0.83679	0.94813	94	94	19	22	22	16	5	9	10	60	2	-0.44712	0	1	0	0	101	970	93.5	92	0.88336	-0.36836	1.54398	0.9816
991	0	0	0	0	1	1	1	1	96	55	0.91583	1.08273	1.59958	-0.03766	22	0.2843	-0.78412	1.6372	-1.18472	-1.40731	0.08884	-0.83679	0.94813	94	94	19	22	22	16	5	9	10	60	2	-0.44712	0	1	0	0	101	970	93.5	92	0.88336	-0.36836	1.54398	0.9816
994	0	0	0	0	1	0	1	1	1	57	-1.04143	1.49019	-1.2146	-0.03355	29	-1.23753	1.04353	0.54222	-0.7496	-0.44123	0.08884	2.06638	-0.29575	40	101	12	29	18	18	7	9	24	49	3	0.44712	0	0	1	0	101	777	1.5	51	0.88336	-1.19351	-1.4351	-0.85887
994	0	0	0	0	1	1	0	1	1	101	1.2882	1.49019	-1.2146	-0.03413	28	-1.23753	1.04353	0.54222	-0.7496	-0.44123	0.08884	2.06638	-0.29575	101	101	12	29	18	18	7	9	24	49	3	0.44712	0	0	1	0	101	777	1.5	51	0.88336	-1.19351	-1.4351	-0.85887
994	0	0	0	0	1	1	1	1	1	101	1.2882	1.49019	-1.2146	-0.03883	20	-1.23753	1.04353	0.54222	-0.7496	-0.44123	0.08884	2.06638	-0.29575	101	101	12	29	18	18	7	9	24	49	3	0.44712	0	0	1	0	101	777	1.5	51	0.88336	-1.19351	-1.4351	-0.85887
997	0	0	0	0	1	0	1	1	101	47	0.64019	1.01424	1.7477	-0.00594	76	0.71911	-0.52302	0.26848	0.99087	0.0418	0.08884	1.2369	0.94813	95	81	21	23	17	26	8	9	20	60	4	1.34137	0	0	0	1	73	1328	40.5	45	-1.54491	1.16224	-0.17223	-1.12821
997	0	0	0	0	1	1	0	1	73	80	0.22426	0.5476	0.91825	0.09156	242	0.71911	-0.52302	0.26848	0.99087	0.0418	0.08884	1.2369	0.94813	86	66	21	23	17	26	8	9	20	60	4	1.34137	0	0	0	1	73	1328	40.5	45	-1.54491	1.16224	-0.17223	-1.12821
997	0	0	0	0	1	1	1	1	85	39	0.22426	0.5476	1.27373	-0.03413	28	0.71911	-0.52302	0.26848	0.99087	0.0418	0.08884	1.2369	0.94813	86	66	21	23	17	26	8	9	20	60	4	1.34137	0	0	0	1	73	1328	40.5	45	-1.54491	1.16224	-0.17223	-1.12821
1008	0	0	0	0	1	0	0	1	88	24	0.54776	-1.22563	1.3626	-0.02826	38	-0.15051	1.30463	1.08971	0.99087	0.52484	1.71925	1.2369	0.04349	93	9	17	30	20	26	9	13	20	52	4	1.34137	0	0	0	1	101	1433	94	101	0.88336	1.61116	1.56017	1.3856
1008	0	0	0	0	1	0	1	1	21	75	0.54776	-1.22563	-0.62214	-0.01828	55	-0.15051	1.30463	1.08971	0.99087	0.52484	1.71925	1.2369	0.04349	93	9	17	30	20	26	9	13	20	52	4	1.34137	0	0	0	1	101	1433	94	101	0.88336	1.61116	1.56017	1.3856
1008	0	0	0	0	1	1	0	1	25	71	0.54776	-1.35007	-0.50365	-0.01182	66	-0.15051	1.30463	1.08971	0.99087	0.52484	1.71925	1.2369	0.04349	93	5	17	30	20	26	9	13	20	52	4	1.34137	0	0	0	1	101	1433	94	101	0.88336	1.61116	1.56017	1.3856
1008	0	0	0	0	1	1	1	1	76	81	0.54776	-1.35007	1.00712	-0.00594	76	-0.15051	1.30463	1.08971	0.99087	0.52484	1.71925	1.2369	0.04349	93	5	17	30	20	26	9	13	20	52	4	1.34137	0	0	0	1	101	1433	94	101	0.88336	1.61116	1.56017	1.3856
1009	0	0	0	0	1	0	0	1	35	50	-0.58314	-1.449	-0.20742	-0.01945	53	0.5017	0.78244	1.36346	-0.7496	-0.44123	-0.31877	-0.00731	-0.40883	52	15	20	28	21	18	7	8	14	48	3	0.44712	0	0	1	0	101	1452	50.5	51.5	0.88336	1.69239	0.15158	-0.83643
1009	0	0	0	0	1	0	1	1	11	87	-0.58314	-1.449	-0.91837	-0.01769	56	0.5017	0.78244	1.36346	-0.7496	-0.44123	-0.31877	-0.00731	-0.40883	52	15	20	28	21	18	7	8	14	48	3	0.44712	0	0	1	0	101	1452	50.5	51.5	0.88336	1.69239	0.15158	-0.83643
1009	0	0	0	0	1	1	0	1	10	90	0.29524	-0.76547	-0.948	0.00111	88	0.5017	0.78244	1.36346	-0.7496	-0.44123	-0.31877	-0.00731	-0.40883	75	35	20	28	21	18	7	8	14	48	3	0.44712	0	0	1	0	101	1452	50.5	51.5	0.88336	1.69239	0.15158	-0.83643
1009	0	0	0	0	1	1	1	1	8	84	0.29524	-0.76547	-1.00724	-0.03355	29	0.5017	0.78244	1.36346	-0.7496	-0.44123	-0.31877	-0.00731	-0.40883	75	35	20	28	21	18	7	8	14	48	3	0.44712	0	0	1	0	101	1452	50.5	51.5	0.88336	1.69239	0.15158	-0.83643
1020	0	0	0	0	1	0	1	1	8	83	0.91748	-0.94564	-1.00724	-0.03531	26	1.37132	1.30463	-1.64773	-0.31449	-1.40731	-0.31877	-1.25152	-1.76579	101	18	24	30	10	20	5	8	8	36	4	1.34137	0	0	0	1	101	1368	14.5	101	0.88336	1.33326	-1.01415	1.3856
1020	0	0	0	0	1	1	0	1	1	101	0.91748	-1.10119	-1.2146	0.02225	124	1.37132	1.30463	-1.64773	-0.31449	-1.40731	-0.31877	-1.25152	-1.76579	101	13	24	30	10	20	5	8	8	36	4	1.34137	0	0	0	1	101	1368	14.5	101	0.88336	1.33326	-1.01415	1.3856
1020	0	0	0	0	1	1	1	1	1	101	0.91748	-1.10119	-1.2146	-0.03355	29	1.37132	1.30463	-1.64773	-0.31449	-1.40731	-0.31877	-1.25152	-1.76579	101	13	24	30	10	20	5	8	8	36	4	1.34137	0	0	0	1	101	1368	14.5	101	0.88336	1.33326	-1.01415	1.3856
1036	0	0	0	0	1	1	0	1	88	95	-2.14895	1.49019	1.3626	-0.03178	32	1.15392	-0.00084	1.08971	-0.09693	-1.40731	-0.31877	-1.87363	-0.40883	11	101	23	25	20	21	5	8	5	48	3	0.44712	0	0	1	0	77	1449	2	59.5	-1.19801	1.67957	-1.41891	-0.47731
1036	0	0	0	0	1	1	1	1	77	90	-2.14895	1.49019	1.03675	-0.02709	40	1.15392	-0.00084	1.08971	-0.09693	-1.40731	-0.31877	-1.87363	-0.40883	11	101	23	25	20	21	5	8	5	48	3	0.44712	0	0	1	0	77	1449	2	59.5	-1.19801	1.67957	-1.41891	-0.47731
342	0	0	0	0	1	0	0	1	41	38	1.31298	-0.22503	-0.02968	-0.03355	29	-0.15051	0.26026	-0.00526	0.77331	-0.44123	-0.31877	-0.00731	-1.31347	101	37	17	26	16	25	7	8	14	40	1	-1.34137	1	0	0	0	87	1377	52	101	-0.33077	1.37174	0.20015	1.3856
342	0	0	0	0	1	0	1	1	3	101	1.31298	-0.22503	-1.15536	-0.00712	74	-0.15051	0.26026	-0.00526	0.77331	-0.44123	-0.31877	-0.00731	-1.31347	101	37	17	26	16	25	7	8	14	40	1	-1.34137	1	0	0	0	87	1377	52	101	-0.33077	1.37174	0.20015	1.3856
342	0	0	0	0	1	1	0	1	29	84	1.31298	-0.96691	-0.38516	0.00992	103	-0.15051	0.26026	-0.00526	0.77331	-0.44123	-0.31877	-0.00731	-1.31347	101	15	17	26	16	25	7	8	14	40	1	-1.34137	1	0	0	0	87	1377	52	101	-0.33077	1.37174	0.20015	1.3856
342	0	0	0	0	1	1	1	1	54	84	1.31298	-0.96691	0.35542	-0.01064	68	-0.15051	0.26026	-0.00526	0.77331	-0.44123	-0.31877	-0.00731	-1.31347	101	15	17	26	16	25	7	8	14	40	1	-1.34137	1	0	0	0	87	1377	52	101	-0.33077	1.37174	0.20015	1.3856
389	0	0	0	0	1	1	0	1	8	94	0.98267	1.14842	-1.00724	-0.04001	18	0.93651	1.04353	1.91095	-1.18472	-1.40731	0.49644	-0.00731	-0.52191	93	91	22	29	23	16	5	10	14	47	3	0.44712	0	0	1	0	85	916	53	94	-0.50422	-0.59923	0.23253	1.07138
457	0	0	0	0	1	1	0	1	20	5	-1.93341	0.41569	-0.65177	-0.03355	29	0.71911	-0.52302	1.91095	0.33819	-0.92427	0.08884	-1.25152	0.49581	15	56	21	23	23	23	6	9	8	56	1	-1.34137	1	0	0	0	101	1188	28	48.5	0.88336	0.56368	-0.577	-0.9711
457	0	0	0	0	1	1	1	1	21	5	-1.93341	0.41569	-0.62214	-0.03296	30	0.71911	-0.52302	1.91095	0.33819	-0.92427	0.08884	-1.25152	0.49581	15	56	21	23	23	23	6	9	8	56	1	-1.34137	1	0	0	0	101	1188	28	48.5	0.88336	0.56368	-0.577	-0.9711
498	0	0	0	0	1	1	0	1	64	78	-0.08666	0.56742	0.65165	-0.03883	20	0.5017	-0.52302	0.81597	0.12063	0.0418	0.08884	-0.42205	-1.87887	65	74	20	23	19	22	8	9	12	35	3	0.44712	0	0	1	0	66	1180	51	56.5	-2.15197	0.52948	0.16777	-0.61198
498	0	0	0	0	1	1	1	1	13	55	-0.08666	0.56742	-0.85913	-0.03002	35	0.5017	-0.52302	0.81597	0.12063	0.0418	0.08884	-0.42205	-1.87887	65	74	20	23	19	22	8	9	12	35	3	0.44712	0	0	1	0	66	1180	51	56.5	-2.15197	0.52948	0.16777	-0.61198
503	0	0	0	0	1	0	1	1	14	79	-0.74625	1.5431	-0.8295	-0.01064	68	0.71911	0.26026	0.26848	0.99087	-0.44123	0.08884	-0.42205	-0.86115	65	98	21	26	17	26	7	9	12	44	4	1.34137	0	0	0	1	85	1159	61	39.5	-0.50422	0.4397	0.49158	-1.3751
503	0	0	0	0	1	1	0	1	34	73	-0.70003	-0.51011	-0.23704	-0.02767	39	0.71911	0.26026	0.26848	0.99087	-0.44123	0.08884	-0.42205	-0.86115	66	32	21	26	17	26	7	9	12	44	4	1.34137	0	0	0	1	85	1159	61	39.5	-0.50422	0.4397	0.49158	-1.3751
503	0	0	0	0	1	1	1	1	70	37	-0.70003	-0.51011	0.82939	-0.03061	34	0.71911	0.26026	0.26848	0.99087	-0.44123	0.08884	-0.42205	-0.86115	66	32	21	26	17	26	7	9	12	44	4	1.34137	0	0	0	1	85	1159	61	39.5	-0.50422	0.4397	0.49158	-1.3751
526	0	0	0	0	1	0	1	1	1	47	-0.87645	-0.39364	-1.2146	-0.02944	36	1.15392	-1.3063	2.45844	-1.18472	-0.92427	-0.31877	-1.45889	-0.97423	43	32	23	20	25	16	6	8	7	43	1	-1.34137	1	0	0	0	101	1033	56	67.5	0.88336	-0.09901	0.32968	-0.11819
526	0	0	0	0	1	1	0	1	1	101	-1.06519	-0.7983	-1.2146	-0.03237	31	1.15392	-1.3063	2.45844	-1.18472	-0.92427	-0.31877	-1.45889	-0.97423	38	20	23	20	25	16	6	8	7	43	1	-1.34137	1	0	0	0	101	1033	56	67.5	0.88336	-0.09901	0.32968	-0.11819
526	0	0	0	0	1	1	1	1	1	101	-1.06519	-0.7983	-1.2146	-0.03942	19	1.15392	-1.3063	2.45844	-1.18472	-0.92427	-0.31877	-1.45889	-0.97423	38	20	23	20	25	16	6	8	7	43	1	-1.34137	1	0	0	0	101	1033	56	67.5	0.88336	-0.09901	0.32968	-0.11819
581	0	0	0	0	1	1	0	1	10	83	0.25705	-0.97053	-0.948	-0.03355	29	-1.67234	0.26026	-0.27901	1.42599	0.0418	0.90404	2.06638	1.51353	74	29	10	26	15	28	8	11	24	65	3	0.44712	0	0	1	0	99	1205	31	55.5	0.70991	0.63636	-0.47986	-0.65687
581	0	0	0	0	1	1	1	1	3	101	0.25705	-0.97053	-1.15536	-0.0312	33	-1.67234	0.26026	-0.27901	1.42599	0.0418	0.90404	2.06638	1.51353	74	29	10	26	15	28	8	11	24	65	3	0.44712	0	0	1	0	99	1205	31	55.5	0.70991	0.63636	-0.47986	-0.65687
675	0	0	0	0	1	0	1	1	87	26	-1.44268	-0.56225	1.33298	-0.02767	39	0.93651	-1.3063	-0.00526	0.77331	0.52484	-0.31877	-0.42205	-1.87887	28	27	22	20	16	25	9	8	12	35	1	-1.34137	1	0	0	0	97	974	80.5	80.5	0.53646	-0.35126	1.12302	0.46537
675	0	0	0	0	1	1	0	1	81	97	0.93549	-0.0227	1.15524	-0.03825	21	0.93651	-1.3063	-0.00526	0.77331	0.52484	-0.31877	-0.42205	-1.87887	91	43	22	20	16	25	9	8	12	35	1	-1.34137	1	0	0	0	97	974	80.5	80.5	0.53646	-0.35126	1.12302	0.46537
675	0	0	0	0	1	1	1	1	99	71	0.93549	-0.0227	1.68845	-0.03825	21	0.93651	-1.3063	-0.00526	0.77331	0.52484	-0.31877	-0.42205	-1.87887	91	43	22	20	16	25	9	8	12	35	1	-1.34137	1	0	0	0	97	974	80.5	80.5	0.53646	-0.35126	1.12302	0.46537
681	0	0	0	0	1	0	1	1	17	70	-0.68771	1.86572	-0.74063	-0.02356	46	-1.02013	0.78244	2.18469	1.86111	1.00787	1.31165	2.27374	-0.97423	48	99	13	28	24	30	10	12	25	43	1	-1.34137	1	0	0	0	99	1164	99.5	100	0.70991	0.46107	1.73826	1.34072
681	0	0	0	0	1	1	0	1	5	94	-0.7632	-0.22503	-1.09611	-0.0359	25	-1.02013	0.78244	2.18469	1.86111	1.00787	1.31165	2.27374	-0.97423	46	37	13	28	24	30	10	12	25	43	1	-1.34137	1	0	0	0	99	1164	99.5	100	0.70991	0.46107	1.73826	1.34072
681	0	0	0	0	1	1	1	1	16	67	-0.7632	-0.22503	-0.77026	-0.0359	25	-1.02013	0.78244	2.18469	1.86111	1.00787	1.31165	2.27374	-0.97423	46	37	13	28	24	30	10	12	25	43	1	-1.34137	1	0	0	0	99	1164	99.5	100	0.70991	0.46107	1.73826	1.34072
697	0	0	0	0	1	0	0	1	100	16	0.71534	-1.10723	1.71808	-0.03061	34	-0.15051	1.04353	-0.27901	0.33819	0.52484	0.49644	0.61479	1.06121	86	25	17	29	15	23	9	10	17	61	3	0.44712	0	0	1	0	101	1303	12.5	101	0.88336	1.05536	-1.07891	1.3856
697	0	0	0	0	1	0	1	1	48	101	0.71534	-1.10723	0.17768	-0.03296	30	-0.15051	1.04353	-0.27901	0.33819	0.52484	0.49644	0.61479	1.06121	86	25	17	29	15	23	9	10	17	61	3	0.44712	0	0	1	0	101	1303	12.5	101	0.88336	1.05536	-1.07891	1.3856
697	0	0	0	0	1	1	0	1	5	101	1.09724	-1.34647	-1.09611	-0.0265	41	-0.15051	1.04353	-0.27901	0.33819	0.52484	0.49644	0.61479	1.06121	96	18	17	29	15	23	9	10	17	61	3	0.44712	0	0	1	0	101	1303	12.5	101	0.88336	1.05536	-1.07891	1.3856
697	0	0	0	0	1	1	1	1	2	101	1.09724	-1.34647	-1.18498	-0.02885	37	-0.15051	1.04353	-0.27901	0.33819	0.52484	0.49644	0.61479	1.06121	96	18	17	29	15	23	9	10	17	61	3	0.44712	0	0	1	0	101	1303	12.5	101	0.88336	1.05536	-1.07891	1.3856
750	0	0	0	0	1	0	0	1	46	31	0.48251	-1.30412	0.11843	-0.03825	21	-0.80273	-0.78412	-0.00526	0.33819	0.52484	0.08884	-0.21468	0.26965	79	5	14	22	16	23	9	9	13	54	1	-1.34137	1	0	0	0	55	1291	16	71	-3.10593	1.00405	-0.96557	0.03892
750	0	0	0	0	1	0	1	1	52	52	0.48251	-1.30412	0.29617	-0.01769	56	-0.80273	-0.78412	-0.00526	0.33819	0.52484	0.08884	-0.21468	0.26965	79	5	14	22	16	23	9	9	13	54	1	-1.34137	1	0	0	0	55	1291	16	71	-3.10593	1.00405	-0.96557	0.03892
750	0	0	0	0	1	1	0	1	11	90	-0.49896	-1.40529	-0.91837	-0.00947	70	-0.80273	-0.78412	-0.00526	0.33819	0.52484	0.08884	-0.21468	0.26965	53	2	14	22	16	23	9	9	13	54	1	-1.34137	1	0	0	0	55	1291	16	71	-3.10593	1.00405	-0.96557	0.03892
776	0	0	0	0	1	0	1	1	51	46	1.16035	-1.19061	0.26655	-0.02474	44	0.5017	-1.04521	1.08971	-0.96716	-0.44123	-0.72637	0.20006	-0.18267	101	17	20	21	20	17	7	7	15	50	2	-0.44712	0	1	0	0	99	1321	73.5	74.5	0.70991	1.13231	0.89635	0.19603
776	0	0	0	0	1	1	0	1	49	3	1.12542	1.25987	0.2073	-0.0265	41	0.5017	-1.04521	1.08971	-0.96716	-0.44123	-0.72637	0.20006	-0.18267	100	100	20	21	20	17	7	7	15	50	2	-0.44712	0	1	0	0	99	1321	73.5	74.5	0.70991	1.13231	0.89635	0.19603
776	0	0	0	0	1	1	1	1	100	101	1.12542	1.25987	1.71808	-0.02944	36	0.5017	-1.04521	1.08971	-0.96716	-0.44123	-0.72637	0.20006	-0.18267	100	100	20	21	20	17	7	7	15	50	2	-0.44712	0	1	0	0	99	1321	73.5	74.5	0.70991	1.13231	0.89635	0.19603
778	0	0	0	0	1	0	1	1	1	101	-0.64996	1.39362	-1.2146	-0.0359	25	-0.58532	1.30463	1.08971	0.77331	1.49091	1.31165	1.44427	1.06121	49	85	15	30	20	25	11	12	21	61	1	-1.34137	1	0	0	0	91	979	101	101	0.01612	-0.32988	1.78684	1.3856
778	0	0	0	0	1	1	0	1	1	88	1.31298	1.19129	-1.2146	-0.02885	37	-0.58532	1.30463	1.08971	0.77331	1.49091	1.31165	1.44427	1.06121	101	79	15	30	20	25	11	12	21	61	1	-1.34137	1	0	0	0	91	979	101	101	0.01612	-0.32988	1.78684	1.3856
778	0	0	0	0	1	1	1	1	36	88	1.31298	1.19129	-0.1778	-0.02944	36	-0.58532	1.30463	1.08971	0.77331	1.49091	1.31165	1.44427	1.06121	101	79	15	30	20	25	11	12	21	61	1	-1.34137	1	0	0	0	91	979	101	101	0.01612	-0.32988	1.78684	1.3856
822	0	0	0	0	1	0	1	1	84	29	0.48251	-0.76458	1.24411	-0.03061	34	-0.15051	-0.52302	1.36346	-0.96716	-1.40731	-1.13397	-0.62942	1.17429	79	21	17	23	21	17	5	6	11	62	1	-1.34137	1	0	0	0	71	948	3.5	79.5	-1.71835	-0.46242	-1.37034	0.42048
822	0	0	0	0	1	1	0	1	85	46	0.82225	-1.2704	1.27373	-0.0359	25	-0.15051	-0.52302	1.36346	-0.96716	-1.40731	-1.13397	-0.62942	1.17429	88	6	17	23	21	17	5	6	11	62	1	-1.34137	1	0	0	0	71	948	3.5	79.5	-1.71835	-0.46242	-1.37034	0.42048
822	0	0	0	0	1	1	1	1	84	77	0.82225	-1.2704	1.24411	-0.0359	25	-0.15051	-0.52302	1.36346	-0.96716	-1.40731	-1.13397	-0.62942	1.17429	88	6	17	23	21	17	5	6	11	62	1	-1.34137	1	0	0	0	71	948	3.5	79.5	-1.71835	-0.46242	-1.37034	0.42048
861	0	0	0	0	1	0	1	1	78	65	0.87127	-0.07458	1.06637	-0.03061	34	0.06689	-0.78412	1.08971	1.20843	1.00787	-0.31877	0.61479	0.72197	100	46	18	22	20	27	10	8	17	58	4	1.34137	0	0	0	1	82	1010	1.5	95.5	-0.76439	-0.19734	-1.4351	1.13871
861	0	0	0	0	1	1	0	1	69	101	0.91748	-0.44789	0.79976	-0.03178	32	0.06689	-0.78412	1.08971	1.20843	1.00787	-0.31877	0.61479	0.72197	101	34	18	22	20	27	10	8	17	58	4	1.34137	0	0	0	1	82	1010	1.5	95.5	-0.76439	-0.19734	-1.4351	1.13871
861	0	0	0	0	1	1	1	1	64	101	0.91748	-0.44789	0.65165	-0.04001	18	0.06689	-0.78412	1.08971	1.20843	1.00787	-0.31877	0.61479	0.72197	101	34	18	22	20	27	10	8	17	58	4	1.34137	0	0	0	1	82	1010	1.5	95.5	-0.76439	-0.19734	-1.4351	1.13871
946	0	0	0	0	1	0	1	1	101	101	-1.55593	-1.20296	1.7477	0.00287	91	-0.36792	-0.26193	0.81597	0.33819	1.97394	1.71925	1.02953	-0.63499	25	8	16	24	19	23	12	13	19	46	1	-1.34137	1	0	0	0	71	1580	49	79	-1.71835	2.23964	0.10301	0.39803
946	0	0	0	0	1	1	0	1	101	12	-0.7632	0.31452	1.7477	-0.01769	56	-0.36792	-0.26193	0.81597	0.33819	1.97394	1.71925	1.02953	-0.63499	46	53	16	24	19	23	12	13	19	46	1	-1.34137	1	0	0	0	71	1580	49	79	-1.71835	2.23964	0.10301	0.39803
946	0	0	0	0	1	1	1	1	101	58	-0.7632	0.31452	1.7477	-0.02532	43	-0.36792	-0.26193	0.81597	0.33819	1.97394	1.71925	1.02953	-0.63499	46	53	16	24	19	23	12	13	19	46	1	-1.34137	1	0	0	0	71	1580	49	79	-1.71835	2.23964	0.10301	0.39803
1014	0	0	0	0	1	0	0	1	86	42	0.52439	0.12312	1.30335	-0.0359	25	-1.45494	-1.04521	1.6372	-0.09693	1.97394	0.08884	1.2369	1.17429	81	61	11	21	22	21	12	9	20	62	3	0.44712	0	0	1	0	88	917	1	78.5	-0.24405	-0.59495	-1.45129	0.37559
1014	0	0	0	0	1	0	1	1	32	87	0.52439	0.12312	-0.29629	-0.02944	36	-1.45494	-1.04521	1.6372	-0.09693	1.97394	0.08884	1.2369	1.17429	81	61	11	21	22	21	12	9	20	62	3	0.44712	0	0	1	0	88	917	1	78.5	-0.24405	-0.59495	-1.45129	0.37559
1014	0	0	0	0	1	1	0	1	78	64	0.52439	1.49019	1.06637	-0.02356	46	-1.45494	-1.04521	1.6372	-0.09693	1.97394	0.08884	1.2369	1.17429	81	101	11	21	22	21	12	9	20	62	3	0.44712	0	0	1	0	88	917	1	78.5	-0.24405	-0.59495	-1.45129	0.37559
1014	0	0	0	0	1	1	1	1	74	61	0.52439	1.49019	0.94788	-0.0359	25	-1.45494	-1.04521	1.6372	-0.09693	1.97394	0.08884	1.2369	1.17429	81	101	11	21	22	21	12	9	20	62	3	0.44712	0	0	1	0	88	917	1	78.5	-0.24405	-0.59495	-1.45129	0.37559
401	0	0	0	0	1	1	0	1	14	1	0.91748	0.32984	-0.8295	-0.0359	25	1.58873	0.78244	0.54222	-1.8374	-1.40731	-0.72637	-1.25152	0.72197	101	59	25	28	18	13	5	7	8	58	4	1.34137	0	0	0	1	101	982	72.5	88.5	0.88336	-0.31705	0.86397	0.82449
401	0	0	0	0	1	1	1	1	1	5	0.91748	0.32984	-1.2146	-0.00477	78	1.58873	0.78244	0.54222	-1.8374	-1.40731	-0.72637	-1.25152	0.72197	101	59	25	28	18	13	5	7	8	58	4	1.34137	0	0	0	1	101	982	72.5	88.5	0.88336	-0.31705	0.86397	0.82449
416	0	0	0	0	1	1	0	1	97	80	-0.88866	-0.97053	1.62921	-0.03707	23	0.5017	0.52135	-1.92148	-2.49008	0.0418	-0.72637	0.20006	0.38273	44	29	20	27	9	10	8	7	15	55	3	0.44712	0	0	1	0	79	1119	27	50	-1.02456	0.26868	-0.60938	-0.90376
533	0	0	0	0	1	0	0	1	75	65	-0.27247	-0.29247	0.9775	-0.02063	51	-0.15051	0.78244	-0.00526	0.55575	1.00787	-0.31877	0.82216	-0.86115	59	35	17	28	16	24	10	8	18	44	1	-1.34137	1	0	0	0	81	1160	36	72	-0.85112	0.44397	-0.31795	0.08381
533	0	0	0	0	1	0	1	1	70	70	-0.27247	-0.29247	0.82939	-0.01064	68	-0.15051	0.78244	-0.00526	0.55575	1.00787	-0.31877	0.82216	-0.86115	59	35	17	28	16	24	10	8	18	44	1	-1.34137	1	0	0	0	81	1160	36	72	-0.85112	0.44397	-0.31795	0.08381
533	0	0	0	0	1	1	0	1	67	76	-0.57446	0.68546	0.74052	-0.01123	67	-0.15051	0.78244	-0.00526	0.55575	1.00787	-0.31877	0.82216	-0.86115	51	64	17	28	16	24	10	8	18	44	1	-1.34137	1	0	0	0	81	1160	36	72	-0.85112	0.44397	-0.31795	0.08381
533	0	0	0	0	1	1	1	1	79	55	-0.57446	0.68546	1.09599	-0.03413	28	-0.15051	0.78244	-0.00526	0.55575	1.00787	-0.31877	0.82216	-0.86115	51	64	17	28	16	24	10	8	18	44	1	-1.34137	1	0	0	0	81	1160	36	72	-0.85112	0.44397	-0.31795	0.08381
559	0	0	0	0	1	0	0	1	29	29	0.64019	-1.1323	-0.38516	-0.03237	31	0.2843	0.78244	-0.55275	-0.96716	-0.92427	-1.13397	-0.21468	-1.20039	95	12	19	28	14	17	6	6	13	41	4	1.34137	0	0	0	1	93	1149	85	94	0.18957	0.39694	1.26873	1.07138
559	0	0	0	0	1	0	1	1	10	82	0.64019	-1.1323	-0.948	-0.02532	43	0.2843	0.78244	-0.55275	-0.96716	-0.92427	-1.13397	-0.21468	-1.20039	95	12	19	28	14	17	6	6	13	41	4	1.34137	0	0	0	1	93	1149	85	94	0.18957	0.39694	1.26873	1.07138
559	0	0	0	0	1	1	0	1	1	99	0.73262	-0.7901	-1.2146	-0.02532	43	0.2843	0.78244	-0.55275	-0.96716	-0.92427	-1.13397	-0.21468	-1.20039	97	23	19	28	14	17	6	6	13	41	4	1.34137	0	0	0	1	93	1149	85	94	0.18957	0.39694	1.26873	1.07138
559	0	0	0	0	1	1	1	1	14	101	0.73262	-0.7901	-0.8295	-0.02885	37	0.2843	0.78244	-0.55275	-0.96716	-0.92427	-1.13397	-0.21468	-1.20039	97	23	19	28	14	17	6	6	13	41	4	1.34137	0	0	0	1	93	1149	85	94	0.18957	0.39694	1.26873	1.07138
661	0	0	0	0	1	0	1	1	61	40	0.59398	-1.38118	0.56278	-0.01182	66	0.2843	0.78244	0.26848	-0.7496	-0.92427	-0.72637	-1.04415	-0.74807	94	4	19	28	17	18	6	7	9	45	4	1.34137	0	0	0	1	92	1134	92	5	0.10285	0.33281	1.4954	-2.92379
661	0	0	0	0	1	1	0	1	16	75	0.40912	-1.25674	-0.77026	-0.03061	34	0.2843	0.78244	0.26848	-0.7496	-0.92427	-0.72637	-1.04415	-0.74807	90	8	19	28	17	18	6	7	9	45	4	1.34137	0	0	0	1	92	1134	92	5	0.10285	0.33281	1.4954	-2.92379
661	0	0	0	0	1	1	1	1	8	95	0.40912	-1.25674	-1.00724	-0.03648	24	0.2843	0.78244	0.26848	-0.7496	-0.92427	-0.72637	-1.04415	-0.74807	90	8	19	28	17	18	6	7	9	45	4	1.34137	0	0	0	1	92	1134	92	5	0.10285	0.33281	1.4954	-2.92379
674	0	0	0	0	1	0	1	1	101	90	1.31298	-0.4948	1.7477	-0.03766	22	0.71911	0.26026	-1.37399	1.20843	-0.92427	-0.72637	1.2369	0.26965	101	29	21	26	11	27	6	7	20	54	1	-1.34137	1	0	0	0	93	1131	27	101	0.18957	0.31998	-0.60938	1.3856
674	0	0	0	0	1	1	0	1	101	101	1.31298	1.93317	1.7477	-0.03883	20	0.71911	0.26026	-1.37399	1.20843	-0.92427	-0.72637	1.2369	0.26965	101	101	21	26	11	27	6	7	20	54	1	-1.34137	1	0	0	0	93	1131	27	101	0.18957	0.31998	-0.60938	1.3856
674	0	0	0	0	1	1	1	1	101	101	1.31298	1.93317	1.7477	-0.0312	33	0.71911	0.26026	-1.37399	1.20843	-0.92427	-0.72637	1.2369	0.26965	101	101	21	26	11	27	6	7	20	54	1	-1.34137	1	0	0	0	93	1131	27	101	0.18957	0.31998	-0.60938	1.3856
741	0	0	0	0	1	0	0	1	3	101	1.12542	-1.66299	-1.15536	-0.02591	42	-1.23753	-2.35067	0.54222	1.64355	1.49091	-1.13397	-1.25152	0.26965	100	1	12	16	18	29	11	6	8	54	2	-0.44712	0	1	0	0	101	1311	99.5	99.5	0.88336	1.08956	1.73826	1.31827
741	0	0	0	0	1	0	1	1	99	100	1.12542	-1.66299	1.68845	-0.02415	45	-1.23753	-2.35067	0.54222	1.64355	1.49091	-1.13397	-1.25152	0.26965	100	1	12	16	18	29	11	6	8	54	2	-0.44712	0	1	0	0	101	1311	99.5	99.5	0.88336	1.08956	1.73826	1.31827
741	0	0	0	0	1	1	0	1	3	100	1.09049	-1.63346	-1.15536	-0.02415	45	-1.23753	-2.35067	0.54222	1.64355	1.49091	-1.13397	-1.25152	0.26965	99	2	12	16	18	29	11	6	8	54	2	-0.44712	0	1	0	0	101	1311	99.5	99.5	0.88336	1.08956	1.73826	1.31827
741	0	0	0	0	1	1	1	1	3	99	1.09049	-1.63346	-1.15536	-0.0265	41	-1.23753	-2.35067	0.54222	1.64355	1.49091	-1.13397	-1.25152	0.26965	99	2	12	16	18	29	11	6	8	54	2	-0.44712	0	1	0	0	101	1311	99.5	99.5	0.88336	1.08956	1.73826	1.31827
744	0	0	0	0	1	0	0	1	87	73	0.40701	-0.76458	1.33298	-0.04412	11	-2.10715	-1.04521	-0.8265	1.64355	0.52484	2.12685	1.44427	1.17429	77	21	8	21	13	29	9	14	21	62	1	-1.34137	1	0	0	0	61	586	54.5	56	-2.58559	-2.01011	0.2811	-0.63442
744	0	0	0	0	1	0	1	1	94	87	0.40701	-0.76458	1.54034	-0.03766	22	-2.10715	-1.04521	-0.8265	1.64355	0.52484	2.12685	1.44427	1.17429	77	21	8	21	13	29	9	14	21	62	1	-1.34137	1	0	0	0	61	586	54.5	56	-2.58559	-2.01011	0.2811	-0.63442
744	0	0	0	0	1	1	0	1	69	66	0.558	0.51685	0.79976	-0.03061	34	-2.10715	-1.04521	-0.8265	1.64355	0.52484	2.12685	1.44427	1.17429	81	59	8	21	13	29	9	14	21	62	1	-1.34137	1	0	0	0	61	586	54.5	56	-2.58559	-2.01011	0.2811	-0.63442
744	0	0	0	0	1	1	1	1	15	91	0.558	0.51685	-0.79988	-0.04118	16	-2.10715	-1.04521	-0.8265	1.64355	0.52484	2.12685	1.44427	1.17429	81	59	8	21	13	29	9	14	21	62	1	-1.34137	1	0	0	0	61	586	54.5	56	-2.58559	-2.01011	0.2811	-0.63442
832	0	0	0	0	1	0	1	1	21	76	-0.12485	-0.90217	-0.62214	-0.03531	26	-0.80273	1.04353	-0.27901	-0.96716	0.52484	0.49644	1.85901	0.94813	64	31	14	29	15	17	9	10	23	60	3	0.44712	0	0	1	0	101	645	2	1.5	0.88336	-1.75787	-1.41891	-3.0809
832	0	0	0	0	1	1	0	1	55	57	1.2882	0.70412	0.38504	-0.04236	14	-0.80273	1.04353	-0.27901	-0.96716	0.52484	0.49644	1.85901	0.94813	101	78	14	29	15	17	9	10	23	60	3	0.44712	0	0	1	0	101	645	2	1.5	0.88336	-1.75787	-1.41891	-3.0809
832	0	0	0	0	1	1	1	1	76	66	1.2882	0.70412	1.00712	-0.04236	14	-0.80273	1.04353	-0.27901	-0.96716	0.52484	0.49644	1.85901	0.94813	101	78	14	29	15	17	9	10	23	60	3	0.44712	0	0	1	0	101	645	2	1.5	0.88336	-1.75787	-1.41891	-3.0809
857	0	0	0	0	1	0	0	1	84	15	0.06727	-0.66341	1.24411	-0.03178	32	0.06689	1.30463	-1.37399	0.55575	-0.92427	0.49644	-0.00731	-0.06959	68	24	18	30	11	24	6	10	14	51	1	-1.34137	1	0	0	0	100	1365	24.5	82.5	0.79664	1.32043	-0.69033	0.55515
857	0	0	0	0	1	0	1	1	29	64	0.06727	-0.66341	-0.38516	0.0058	96	0.06689	1.30463	-1.37399	0.55575	-0.92427	0.49644	-0.00731	-0.06959	68	24	18	30	11	24	6	10	14	51	1	-1.34137	1	0	0	0	100	1365	24.5	82.5	0.79664	1.32043	-0.69033	0.55515
857	0	0	0	0	1	1	0	1	35	64	-0.61221	1.62967	-0.20742	-0.01123	67	0.06689	1.30463	-1.37399	0.55575	-0.92427	0.49644	-0.00731	-0.06959	50	92	18	30	11	24	6	10	14	51	1	-1.34137	1	0	0	0	100	1365	24.5	82.5	0.79664	1.32043	-0.69033	0.55515
857	0	0	0	0	1	1	1	1	78	28	-0.61221	1.62967	1.06637	-0.03296	30	0.06689	1.30463	-1.37399	0.55575	-0.92427	0.49644	-0.00731	-0.06959	50	92	18	30	11	24	6	10	14	51	1	-1.34137	1	0	0	0	100	1365	24.5	82.5	0.79664	1.32043	-0.69033	0.55515
878	0	0	0	0	1	0	0	1	20	58	0.79172	-1.449	-0.65177	-0.03648	24	0.5017	-3.13395	2.18469	0.12063	-0.44123	1.31165	-0.62942	-0.97423	88	15	20	13	24	22	7	12	11	43	3	0.44712	0	0	1	0	67	1308	49	47.5	-2.06525	1.07673	0.10301	-1.01599
878	0	0	0	0	1	0	1	1	38	59	0.79172	-1.449	-0.11855	-0.02944	36	0.5017	-3.13395	2.18469	0.12063	-0.44123	1.31165	-0.62942	-0.97423	88	15	20	13	24	22	7	12	11	43	3	0.44712	0	0	1	0	67	1308	49	47.5	-2.06525	1.07673	0.10301	-1.01599
878	0	0	0	0	1	1	0	1	2	88	1.05905	-1.24394	-1.18498	-0.02885	37	0.5017	-3.13395	2.18469	0.12063	-0.44123	1.31165	-0.62942	-0.97423	95	21	20	13	24	22	7	12	11	43	3	0.44712	0	0	1	0	67	1308	49	47.5	-2.06525	1.07673	0.10301	-1.01599
878	0	0	0	0	1	1	1	1	1	98	1.05905	-1.24394	-1.2146	-0.0312	33	0.5017	-3.13395	2.18469	0.12063	-0.44123	1.31165	-0.62942	-0.97423	95	21	20	13	24	22	7	12	11	43	3	0.44712	0	0	1	0	67	1308	49	47.5	-2.06525	1.07673	0.10301	-1.01599
1023	0	0	0	0	1	0	1	1	6	1	0.59575	-0.29247	-1.06649	-0.03002	35	1.58873	0.52135	-0.00526	-2.49008	-1.40731	-1.13397	-1.87363	-1.31347	82	35	25	27	16	10	5	6	5	40	1	-1.34137	1	0	0	0	94	952	14	84.5	0.27629	-0.44531	-1.03034	0.64493
1023	0	0	0	0	1	1	0	1	12	91	1.04874	1.0564	-0.88875	-0.03766	22	1.58873	0.52135	-0.00526	-2.49008	-1.40731	-1.13397	-1.87363	-1.31347	94	75	25	27	16	10	5	6	5	40	1	-1.34137	1	0	0	0	94	952	14	84.5	0.27629	-0.44531	-1.03034	0.64493
1023	0	0	0	0	1	1	1	1	49	32	1.04874	1.0564	0.2073	-0.0312	33	1.58873	0.52135	-0.00526	-2.49008	-1.40731	-1.13397	-1.87363	-1.31347	94	75	25	27	16	10	5	6	5	40	1	-1.34137	1	0	0	0	94	952	14	84.5	0.27629	-0.44531	-1.03034	0.64493
1041	0	0	0	0	1	0	1	1	95	24	0.85999	-0.4948	1.56996	-0.0359	25	-0.15051	-0.26193	0.26848	-1.18472	-0.92427	0.49644	0.20006	-0.29575	89	29	17	24	17	16	6	10	15	49	1	-1.34137	1	0	0	0	98	691	85.5	86.5	0.62319	-1.5612	1.28493	0.73471
1041	0	0	0	0	1	1	0	1	91	55	1.27523	1.49478	1.45147	-0.04001	18	-0.15051	-0.26193	0.26848	-1.18472	-0.92427	0.49644	0.20006	-0.29575	100	88	17	24	17	16	6	10	15	49	1	-1.34137	1	0	0	0	98	691	85.5	86.5	0.62319	-1.5612	1.28493	0.73471
1041	0	0	0	0	1	1	1	1	67	79	1.27523	1.49478	0.74052	-0.03942	19	-0.15051	-0.26193	0.26848	-1.18472	-0.92427	0.49644	0.20006	-0.29575	100	88	17	24	17	16	6	10	15	49	1	-1.34137	1	0	0	0	98	691	85.5	86.5	0.62319	-1.5612	1.28493	0.73471
359	0	0	0	0	1	0	1	1	11	88	-0.00681	-0.04347	-0.91837	-0.01593	59	-0.15051	0.78244	0.54222	0.33819	0.0418	0.08884	0.20006	-0.06959	81	47	17	28	18	23	8	9	15	51	4	1.34137	0	0	0	1	89	1454	65.5	72.5	-0.15733	1.70094	0.6373	0.10625
359	0	0	0	0	1	1	0	1	1	101	-0.23789	-0.07458	-1.2146	-0.01828	55	-0.15051	0.78244	0.54222	0.33819	0.0418	0.08884	0.20006	-0.06959	76	46	17	28	18	23	8	9	15	51	4	1.34137	0	0	0	1	89	1454	65.5	72.5	-0.15733	1.70094	0.6373	0.10625
359	0	0	0	0	1	1	1	1	1	101	-0.23789	-0.07458	-1.2146	-0.02944	36	-0.15051	0.78244	0.54222	0.33819	0.0418	0.08884	0.20006	-0.06959	76	46	17	28	18	23	8	9	15	51	4	1.34137	0	0	0	1	89	1454	65.5	72.5	-0.15733	1.70094	0.6373	0.10625
381	0	0	0	0	1	0	0	1	67	44	0.29376	-0.19131	0.74052	-0.03531	26	0.2843	0.52135	0.54222	0.33819	-0.44123	1.71925	0.82216	-1.20039	74	38	19	27	18	23	7	13	18	41	1	-1.34137	1	0	0	0	84	1103	67	81.5	-0.59094	0.20027	0.68587	0.51026
381	0	0	0	0	1	0	1	1	78	46	0.29376	-0.19131	1.06637	-0.02709	40	0.2843	0.52135	0.54222	0.33819	-0.44123	1.71925	0.82216	-1.20039	74	38	19	27	18	23	7	13	18	41	1	-1.34137	1	0	0	0	84	1103	67	81.5	-0.59094	0.20027	0.68587	0.51026
381	0	0	0	0	1	1	0	1	52	67	-0.49896	0.92151	0.29617	-0.02767	39	0.2843	0.52135	0.54222	0.33819	-0.44123	1.71925	0.82216	-1.20039	53	71	19	27	18	23	7	13	18	41	1	-1.34137	1	0	0	0	84	1103	67	81.5	-0.59094	0.20027	0.68587	0.51026
381	0	0	0	0	1	1	1	1	52	68	-0.49896	0.92151	0.29617	-0.03002	35	0.2843	0.52135	0.54222	0.33819	-0.44123	1.71925	0.82216	-1.20039	53	71	19	27	18	23	7	13	18	41	1	-1.34137	1	0	0	0	84	1103	67	81.5	-0.59094	0.20027	0.68587	0.51026
444	0	0	0	0	1	0	0	1	73	20	-2.64105	1.04535	0.91825	-0.03825	21	-2.54196	1.30463	-0.00526	1.42599	1.49091	1.71925	1.85901	0.15657	24	82	6	30	16	28	11	13	23	53	4	1.34137	0	0	0	1	101	1294	73	65.5	0.88336	1.01688	0.88016	-0.20797
444	0	0	0	0	1	0	1	1	1	90	-2.64105	1.04535	-1.2146	-0.01593	59	-2.54196	1.30463	-0.00526	1.42599	1.49091	1.71925	1.85901	0.15657	24	82	6	30	16	28	11	13	23	53	4	1.34137	0	0	0	1	101	1294	73	65.5	0.88336	1.01688	0.88016	-0.20797
444	0	0	0	0	1	1	0	1	1	84	-0.37653	1.41867	-1.2146	-0.0312	33	-2.54196	1.30463	-0.00526	1.42599	1.49091	1.71925	1.85901	0.15657	73	94	6	30	16	28	11	13	23	53	4	1.34137	0	0	0	1	101	1294	73	65.5	0.88336	1.01688	0.88016	-0.20797
444	0	0	0	0	1	1	1	1	65	22	-0.37653	1.41867	0.68127	-0.02591	42	-2.54196	1.30463	-0.00526	1.42599	1.49091	1.71925	1.85901	0.15657	73	94	6	30	16	28	11	13	23	53	4	1.34137	0	0	0	1	101	1294	73	65.5	0.88336	1.01688	0.88016	-0.20797
482	0	0	0	0	1	0	1	1	72	30	0.10429	-0.38953	0.88863	-0.0312	33	0.2843	1.30463	-2.19522	0.99087	-0.44123	-0.31877	-0.00731	-1.65271	70	46	19	30	8	26	7	8	14	37	3	0.44712	0	0	1	0	69	852	41	45.5	-1.8918	-0.87286	-0.15604	-1.10576
482	0	0	0	0	1	1	0	1	14	84	-0.01028	-0.56041	-0.8295	-0.03883	20	0.2843	1.30463	-2.19522	0.99087	-0.44123	-0.31877	-0.00731	-1.65271	67	41	19	30	8	26	7	8	14	37	3	0.44712	0	0	1	0	69	852	41	45.5	-1.8918	-0.87286	-0.15604	-1.10576
482	0	0	0	0	1	1	1	1	50	79	-0.01028	-0.56041	0.23692	-0.03296	30	0.2843	1.30463	-2.19522	0.99087	-0.44123	-0.31877	-0.00731	-1.65271	67	41	19	30	8	26	7	8	14	37	3	0.44712	0	0	1	0	69	852	41	45.5	-1.8918	-0.87286	-0.15604	-1.10576
518	0	0	0	0	1	1	0	1	12	84	-1.30876	-0.69711	-0.88875	-0.02826	38	0.06689	-0.00084	-1.10024	0.55575	0.52484	-0.72637	-0.83679	-0.52191	33	37	18	25	12	24	9	7	10	47	3	0.44712	0	0	1	0	96	1367	9.5	37.5	0.44974	1.32898	-1.17605	-1.46488
518	0	0	0	0	1	1	1	1	15	85	-1.30876	-0.69711	-0.79988	-0.02415	45	0.06689	-0.00084	-1.10024	0.55575	0.52484	-0.72637	-0.83679	-0.52191	33	37	18	25	12	24	9	7	10	47	3	0.44712	0	0	1	0	96	1367	9.5	37.5	0.44974	1.32898	-1.17605	-1.46488
670	0	0	0	0	1	1	0	1	8	83	0.10429	0.02059	-1.00724	-0.03766	22	0.71911	-0.26193	-0.8265	-2.05496	-0.44123	-1.54158	-1.25152	-0.86115	70	58	21	24	13	12	7	5	8	44	3	0.44712	0	0	1	0	90	854	9.5	20.5	-0.0706	-0.8643	-1.17605	-2.228
670	0	0	0	0	1	1	1	1	47	64	0.10429	0.02059	0.14806	-0.03942	19	0.71911	-0.26193	-0.8265	-2.05496	-0.44123	-1.54158	-1.25152	-0.86115	70	58	21	24	13	12	7	5	8	44	3	0.44712	0	0	1	0	90	854	9.5	20.5	-0.0706	-0.8643	-1.17605	-2.228
679	0	0	0	0	1	0	1	1	1	101	-1.29169	-1.43901	-1.2146	-0.03413	28	0.71911	-1.82849	0.54222	-1.18472	-0.92427	-0.72637	-1.45889	-0.18267	32	1	21	18	18	16	6	7	7	50	1	-1.34137	1	0	0	0	85	1016	37	39	-0.50422	-0.17169	-0.28557	-1.39755
679	0	0	0	0	1	1	0	1	1	99	-1.06519	1.93317	-1.2146	-0.03237	31	0.71911	-1.82849	0.54222	-1.18472	-0.92427	-0.72637	-1.45889	-0.18267	38	101	21	18	18	16	6	7	7	50	1	-1.34137	1	0	0	0	85	1016	37	39	-0.50422	-0.17169	-0.28557	-1.39755
679	0	0	0	0	1	1	1	1	1	91	-1.06519	1.93317	-1.2146	-0.03942	19	0.71911	-1.82849	0.54222	-1.18472	-0.92427	-0.72637	-1.45889	-0.18267	38	101	21	18	18	16	6	7	7	50	1	-1.34137	1	0	0	0	85	1016	37	39	-0.50422	-0.17169	-0.28557	-1.39755
732	0	0	0	0	1	0	1	1	3	96	-2.26293	-1.63346	-1.15536	-0.03883	20	-0.15051	1.04353	-0.55275	-2.49008	-0.92427	1.71925	-0.62942	0.04349	3	2	17	29	14	10	6	13	11	52	2	-0.44712	0	1	0	0	98	799	17	42	0.62319	-1.09945	-0.93319	-1.26288
732	0	0	0	0	1	1	0	1	1	101	-2.29786	-1.66299	-1.2146	-0.03472	27	-0.15051	1.04353	-0.55275	-2.49008	-0.92427	1.71925	-0.62942	0.04349	2	1	17	29	14	10	6	13	11	52	2	-0.44712	0	1	0	0	98	799	17	42	0.62319	-1.09945	-0.93319	-1.26288
732	0	0	0	0	1	1	1	1	3	100	-2.29786	-1.66299	-1.15536	-0.04412	11	-0.15051	1.04353	-0.55275	-2.49008	-0.92427	1.71925	-0.62942	0.04349	2	1	17	29	14	10	6	13	11	52	2	-0.44712	0	1	0	0	98	799	17	42	0.62319	-1.09945	-0.93319	-1.26288
854	0	0	0	0	1	1	0	1	17	90	-1.958	-0.56041	-0.74063	-0.03942	19	0.5017	0.52135	-0.55275	-1.18472	0.0418	-0.72637	-0.00731	0.26965	16	41	20	27	14	16	8	7	14	54	3	0.44712	0	0	1	0	101	660	44	74	0.88336	-1.69373	-0.0589	0.17359
854	0	0	0	0	1	1	1	1	29	83	-1.958	-0.56041	-0.38516	-0.04059	17	0.5017	0.52135	-0.55275	-1.18472	0.0418	-0.72637	-0.00731	0.26965	16	41	20	27	14	16	8	7	14	54	3	0.44712	0	0	1	0	101	660	44	74	0.88336	-1.69373	-0.0589	0.17359
890	0	0	0	0	1	0	1	1	14	21	0.36926	1.15756	-0.8295	-0.0312	33	0.2843	-0.52302	-0.55275	-0.7496	0.0418	-0.72637	-0.42205	0.15657	76	78	19	23	14	18	8	7	12	53	1	-1.34137	1	0	0	0	100	868	90.5	95	0.79664	-0.80445	1.44683	1.11627
890	0	0	0	0	1	1	0	1	28	47	0.89774	0.48313	-0.41478	-0.04177	15	0.2843	-0.52302	-0.55275	-0.7496	0.0418	-0.72637	-0.42205	0.15657	90	58	19	23	14	18	8	7	12	53	1	-1.34137	1	0	0	0	100	868	90.5	95	0.79664	-0.80445	1.44683	1.11627
890	0	0	0	0	1	1	1	1	42	49	0.89774	0.48313	-6e-05	-0.04059	17	0.2843	-0.52302	-0.55275	-0.7496	0.0418	-0.72637	-0.42205	0.15657	90	58	19	23	14	18	8	7	12	53	1	-1.34137	1	0	0	0	100	868	90.5	95	0.79664	-0.80445	1.44683	1.11627
328	0	0	0	0	1	0	1	1	18	93	0.11241	0.61035	-0.71101	-0.02532	43	0.93651	-0.00084	1.36346	-2.05496	-0.92427	-1.13397	-1.04415	-1.08731	71	78	22	25	21	12	6	6	9	42	2	-0.44712	0	1	0	0	101	1222	100	101	0.88336	0.70905	1.75445	1.3856
328	0	0	0	0	1	1	0	1	82	65	-0.13211	0.69892	1.18486	-0.01358	63	0.93651	-0.00084	1.36346	-2.05496	-0.92427	-1.13397	-1.04415	-1.08731	64	81	22	25	21	12	6	6	9	42	2	-0.44712	0	1	0	0	101	1222	100	101	0.88336	0.70905	1.75445	1.3856
328	0	0	0	0	1	1	1	1	77	71	-0.13211	0.69892	1.03675	-0.03061	34	0.93651	-0.00084	1.36346	-2.05496	-0.92427	-1.13397	-1.04415	-1.08731	64	81	22	25	21	12	6	6	9	42	2	-0.44712	0	1	0	0	101	1222	100	101	0.88336	0.70905	1.75445	1.3856
399	0	0	0	0	1	0	0	1	43	39	0.45533	-1.35007	0.02956	-0.02591	42	-1.88975	1.04353	-0.8265	0.33819	-0.92427	0.08884	1.44427	0.72197	91	5	9	29	13	23	6	9	21	58	4	1.34137	0	0	0	1	66	1224	61.5	78.5	-2.15197	0.7176	0.50777	0.37559
399	0	0	0	0	1	0	1	1	72	32	0.45533	-1.35007	0.88863	-0.0171	57	-1.88975	1.04353	-0.8265	0.33819	-0.92427	0.08884	1.44427	0.72197	91	5	9	29	13	23	6	9	21	58	4	1.34137	0	0	0	1	66	1224	61.5	78.5	-2.15197	0.7176	0.50777	0.37559
399	0	0	0	0	1	1	0	1	53	62	0.13183	-1.44339	0.32579	-0.02591	42	-1.88975	1.04353	-0.8265	0.33819	-0.92427	0.08884	1.44427	0.72197	84	2	9	29	13	23	6	9	21	58	4	1.34137	0	0	0	1	66	1224	61.5	78.5	-2.15197	0.7176	0.50777	0.37559
399	0	0	0	0	1	1	1	1	62	68	0.13183	-1.44339	0.5924	-0.0312	33	-1.88975	1.04353	-0.8265	0.33819	-0.92427	0.08884	1.44427	0.72197	84	2	9	29	13	23	6	9	21	58	4	1.34137	0	0	0	1	66	1224	61.5	78.5	-2.15197	0.7176	0.50777	0.37559
422	0	0	0	0	1	1	0	1	9	88	1.02086	-0.56041	-0.97762	-0.04118	16	-0.36792	-0.52302	-0.00526	-1.18472	-0.44123	-0.31877	-0.21468	0.49581	94	41	16	23	16	16	7	8	13	56	3	0.44712	0	0	1	0	101	812	13	92	0.88336	-1.04387	-1.06272	0.9816
422	0	0	0	0	1	1	1	1	100	101	1.02086	-0.56041	1.71808	-0.03472	27	-0.36792	-0.52302	-0.00526	-1.18472	-0.44123	-0.31877	-0.21468	0.49581	94	41	16	23	16	16	7	8	13	56	3	0.44712	0	0	1	0	101	812	13	92	0.88336	-1.04387	-1.06272	0.9816
468	0	0	0	0	1	0	0	1	59	65	-0.02732	-0.60013	0.50353	-0.03883	20	0.06689	0.78244	-0.27901	0.77331	-0.92427	-1.54158	-0.83679	1.28737	67	37	18	28	15	25	6	5	10	63	2	-0.44712	0	1	0	0	82	860	72	75.5	-0.76439	-0.83865	0.84778	0.24092
468	0	0	0	0	1	0	1	1	70	73	-0.02732	-0.60013	0.82939	-0.0218	49	0.06689	0.78244	-0.27901	0.77331	-0.92427	-1.54158	-0.83679	1.28737	67	37	18	28	15	25	6	5	10	63	2	-0.44712	0	1	0	0	82	860	72	75.5	-0.76439	-0.83865	0.84778	0.24092
480	0	0	0	0	1	1	0	1	1	92	0.02791	0.22565	-1.2146	-0.0359	25	-0.58532	1.04353	-1.10024	-0.31449	1.00787	2.12685	-0.42205	-0.97423	68	64	15	29	12	20	10	14	12	43	3	0.44712	0	0	1	0	88	996	9	50	-0.24405	-0.2572	-1.19224	-0.90376
480	0	0	0	0	1	1	1	1	11	86	0.02791	0.22565	-0.91837	-0.0359	25	-0.58532	1.04353	-1.10024	-0.31449	1.00787	2.12685	-0.42205	-0.97423	68	64	15	29	12	20	10	14	12	43	3	0.44712	0	0	1	0	88	996	9	50	-0.24405	-0.2572	-1.19224	-0.90376
593	0	0	0	0	1	0	0	1	28	101	1.16035	-0.71822	-0.41478	-0.04001	18	0.2843	-1.3063	0.54222	-0.96716	0.0418	-1.13397	-1.04415	0.15657	101	33	19	20	18	17	8	6	9	53	2	-0.44712	0	1	0	0	101	1262	43.5	52	0.88336	0.88006	-0.07509	-0.81398
593	0	0	0	0	1	0	1	1	41	19	1.16035	-0.71822	-0.02968	0.08451	230	0.2843	-1.3063	0.54222	-0.96716	0.0418	-1.13397	-1.04415	0.15657	101	33	19	20	18	17	8	6	9	53	2	-0.44712	0	1	0	0	101	1262	43.5	52	0.88336	0.88006	-0.07509	-0.81398
593	0	0	0	0	1	1	0	1	101	67	1.16035	0.99416	1.7477	-0.01769	56	0.2843	-1.3063	0.54222	-0.96716	0.0418	-1.13397	-1.04415	0.15657	101	91	19	20	18	17	8	6	9	53	2	-0.44712	0	1	0	0	101	1262	43.5	52	0.88336	0.88006	-0.07509	-0.81398
593	0	0	0	0	1	1	1	1	94	52	1.16035	0.99416	1.54034	-0.03355	29	0.2843	-1.3063	0.54222	-0.96716	0.0418	-1.13397	-1.04415	0.15657	101	91	19	20	18	17	8	6	9	53	2	-0.44712	0	1	0	0	101	1262	43.5	52	0.88336	0.88006	-0.07509	-0.81398
699	0	0	0	0	1	0	1	1	21	27	0.87127	1.10757	-0.62214	-0.02474	44	0.2843	-1.56739	0.26848	0.12063	-0.44123	-0.72637	-1.04415	0.15657	100	84	19	19	17	22	7	7	9	53	4	1.34137	0	0	0	1	87	1399	46	54.5	-0.33077	1.46579	0.00586	-0.70176
699	0	0	0	0	1	1	0	1	3	101	0.91748	1.63643	-1.15536	-0.02356	46	0.2843	-1.56739	0.26848	0.12063	-0.44123	-0.72637	-1.04415	0.15657	101	101	19	19	17	22	7	7	9	53	4	1.34137	0	0	0	1	87	1399	46	54.5	-0.33077	1.46579	0.00586	-0.70176
699	0	0	0	0	1	1	1	1	4	101	0.91748	1.63643	-1.12573	-0.01534	60	0.2843	-1.56739	0.26848	0.12063	-0.44123	-0.72637	-1.04415	0.15657	101	101	19	19	17	22	7	7	9	53	4	1.34137	0	0	0	1	87	1399	46	54.5	-0.33077	1.46579	0.00586	-0.70176
787	0	0	0	0	1	0	1	1	66	80	-0.04847	-1.75659	0.71089	-0.04118	16	0.71911	-1.82849	1.36346	-1.18472	-0.92427	-1.13397	-1.25152	0.60889	66	6	21	18	21	16	6	6	8	57	3	0.44712	0	0	1	0	79	1078	33	79.5	-1.02456	0.09339	-0.41509	0.42048
787	0	0	0	0	1	1	0	1	1	101	0.33343	-1.68823	-1.2146	-0.03296	30	0.71911	-1.82849	1.36346	-1.18472	-0.92427	-1.13397	-1.25152	0.60889	76	8	21	18	21	16	6	6	8	57	3	0.44712	0	0	1	0	79	1078	33	79.5	-1.02456	0.09339	-0.41509	0.42048
787	0	0	0	0	1	1	1	1	11	101	0.33343	-1.68823	-0.91837	-0.03883	20	0.71911	-1.82849	1.36346	-1.18472	-0.92427	-1.13397	-1.25152	0.60889	76	8	21	18	21	16	6	6	8	57	3	0.44712	0	0	1	0	79	1078	33	79.5	-1.02456	0.09339	-0.41509	0.42048
826	0	0	0	0	1	0	0	1	73	24	-0.00681	-0.54122	0.91825	-0.03825	21	0.2843	0.26026	-0.27901	0.33819	-0.44123	0.08884	-0.21468	-0.18267	81	31	19	26	15	23	7	9	13	50	4	1.34137	0	0	0	1	79	805	25	69.5	-1.02456	-1.0738	-0.67414	-0.02842
826	0	0	0	0	1	0	1	1	71	38	-0.00681	-0.54122	0.85901	-0.03061	34	0.2843	0.26026	-0.27901	0.33819	-0.44123	0.08884	-0.21468	-0.18267	81	31	19	26	15	23	7	9	13	50	4	1.34137	0	0	0	1	79	805	25	69.5	-1.02456	-1.0738	-0.67414	-0.02842
826	0	0	0	0	1	1	0	1	27	87	-1.39325	-0.69677	-0.4444	-0.02474	44	0.2843	0.26026	-0.27901	0.33819	-0.44123	0.08884	-0.21468	-0.18267	51	26	19	26	15	23	7	9	13	50	4	1.34137	0	0	0	1	79	805	25	69.5	-1.02456	-1.0738	-0.67414	-0.02842
826	0	0	0	0	1	1	1	1	29	90	-1.39325	-0.69677	-0.38516	-0.03648	24	0.2843	0.26026	-0.27901	0.33819	-0.44123	0.08884	-0.21468	-0.18267	51	26	19	26	15	23	7	9	13	50	4	1.34137	0	0	0	1	79	805	25	69.5	-1.02456	-1.0738	-0.67414	-0.02842
836	0	0	0	0	1	0	1	1	11	29	0.50155	-1.07008	-0.91837	-0.03061	34	-1.02013	-0.00084	0.26848	1.64355	1.97394	2.53445	1.44427	0.04349	92	14	13	25	17	29	12	15	21	52	4	1.34137	0	0	0	1	101	827	51	66.5	0.88336	-0.97974	0.16777	-0.16308
836	0	0	0	0	1	1	0	1	82	87	0.87127	1.63643	1.18486	-0.03648	24	-1.02013	-0.00084	0.26848	1.64355	1.97394	2.53445	1.44427	0.04349	100	101	13	25	17	29	12	15	21	52	4	1.34137	0	0	0	1	101	827	51	66.5	0.88336	-0.97974	0.16777	-0.16308
836	0	0	0	0	1	1	1	1	92	88	0.87127	1.63643	1.48109	-0.0359	25	-1.02013	-0.00084	0.26848	1.64355	1.97394	2.53445	1.44427	0.04349	100	101	13	25	17	29	12	15	21	52	4	1.34137	0	0	0	1	101	827	51	66.5	0.88336	-0.97974	0.16777	-0.16308
876	0	0	0	0	1	1	0	1	18	85	0.91748	-0.60344	-0.71101	-0.03237	31	0.93651	-0.26193	1.08971	-0.09693	-1.40731	-1.54158	0.40743	-0.63499	101	29	22	24	20	21	5	5	16	46	4	1.34137	0	0	0	1	101	1132	51	42.5	0.88336	0.32426	0.16777	-1.24043
876	0	0	0	0	1	1	1	1	9	80	0.91748	-0.60344	-0.97762	-0.03002	35	0.93651	-0.26193	1.08971	-0.09693	-1.40731	-1.54158	0.40743	-0.63499	101	29	22	24	20	21	5	5	16	46	4	1.34137	0	0	0	1	101	1132	51	42.5	0.88336	0.32426	0.16777	-1.24043
976	0	0	0	0	1	0	0	1	45	62	0.02952	-0.69713	0.08881	-0.04236	14	1.15392	-0.00084	-1.37399	-0.96716	-0.44123	-1.13397	-0.42205	0.04349	67	23	23	25	11	17	7	6	12	52	1	-1.34137	1	0	0	0	92	671	20.5	90	0.10285	-1.6467	-0.81986	0.89182
976	0	0	0	0	1	0	1	1	9	73	0.02952	-0.69713	-0.97762	-0.03766	22	1.15392	-0.00084	-1.37399	-0.96716	-0.44123	-1.13397	-0.42205	0.04349	67	23	23	25	11	17	7	6	12	52	1	-1.34137	1	0	0	0	92	671	20.5	90	0.10285	-1.6467	-0.81986	0.89182
976	0	0	0	0	1	1	0	1	9	91	0.74675	0.7529	-0.97762	-0.02532	43	1.15392	-0.00084	-1.37399	-0.96716	-0.44123	-1.13397	-0.42205	0.04349	86	66	23	25	11	17	7	6	12	52	1	-1.34137	1	0	0	0	92	671	20.5	90	0.10285	-1.6467	-0.81986	0.89182
976	0	0	0	0	1	1	1	1	11	87	0.74675	0.7529	-0.91837	-0.04236	14	1.15392	-0.00084	-1.37399	-0.96716	-0.44123	-1.13397	-0.42205	0.04349	86	66	23	25	11	17	7	6	12	52	1	-1.34137	1	0	0	0	92	671	20.5	90	0.10285	-1.6467	-0.81986	0.89182
993	0	0	0	0	1	0	1	1	37	25	0.48251	1.19129	-0.14817	-0.03237	31	-1.23753	-0.26193	-0.27901	0.33819	0.0418	0.08884	1.2369	0.49581	79	79	12	24	15	23	8	9	20	56	1	-1.34137	1	0	0	0	87	978	74.5	91.5	-0.33077	-0.33415	0.92873	0.95915
993	0	0	0	0	1	1	0	1	97	62	0.93549	1.62967	1.62921	-0.03413	28	-1.23753	-0.26193	-0.27901	0.33819	0.0418	0.08884	1.2369	0.49581	91	92	12	24	15	23	8	9	20	56	1	-1.34137	1	0	0	0	87	978	74.5	91.5	-0.33077	-0.33415	0.92873	0.95915
993	0	0	0	0	1	1	1	1	99	55	0.93549	1.62967	1.68845	-0.0359	25	-1.23753	-0.26193	-0.27901	0.33819	0.0418	0.08884	1.2369	0.49581	91	92	12	24	15	23	8	9	20	56	1	-1.34137	1	0	0	0	87	978	74.5	91.5	-0.33077	-0.33415	0.92873	0.95915
1000	0	0	0	0	1	1	0	1	5	87	1.02086	1.49019	-1.09611	-0.03766	22	-0.15051	1.04353	-0.00526	1.64355	0.52484	0.49644	1.44427	0.94813	94	101	17	29	16	29	9	10	21	60	3	0.44712	0	0	1	0	96	1077	7	46	0.44974	0.08911	-1.25701	-1.08332
1000	0	0	0	0	1	1	1	1	81	49	1.02086	1.49019	1.15524	-0.03766	22	-0.15051	1.04353	-0.00526	1.64355	0.52484	0.49644	1.44427	0.94813	94	101	17	29	16	29	9	10	21	60	3	0.44712	0	0	1	0	96	1077	7	46	0.44974	0.08911	-1.25701	-1.08332
259	0	0	0	0	1	0	0	1	86	20	0.10502	-0.42736	1.30335	-0.01886	54	-1.45494	-3.13395	-0.27901	-0.09693	1.49091	1.71925	1.44427	2.07893	69	31	11	13	15	21	11	13	21	70	1	-1.34137	1	0	0	0	65	1345	47	85	-2.23869	1.23492	0.03825	0.66737
259	0	0	0	0	1	0	1	1	57	68	0.10502	-0.42736	0.44429	-0.01534	60	-1.45494	-3.13395	-0.27901	-0.09693	1.49091	1.71925	1.44427	2.07893	69	31	11	13	15	21	11	13	21	70	1	-1.34137	1	0	0	0	65	1345	47	85	-2.23869	1.23492	0.03825	0.66737
259	0	0	0	0	1	1	0	1	13	82	-0.57446	-0.73085	-0.85913	0.00815	100	-1.45494	-3.13395	-0.27901	-0.09693	1.49091	1.71925	1.44427	2.07893	51	22	11	13	15	21	11	13	21	70	1	-1.34137	1	0	0	0	65	1345	47	85	-2.23869	1.23492	0.03825	0.66737
259	0	0	0	0	1	1	1	1	18	84	-0.57446	-0.73085	-0.71101	-0.02532	43	-1.45494	-3.13395	-0.27901	-0.09693	1.49091	1.71925	1.44427	2.07893	51	22	11	13	15	21	11	13	21	70	1	-1.34137	1	0	0	0	65	1345	47	85	-2.23869	1.23492	0.03825	0.66737
338	0	0	0	0	1	0	1	1	8	101	1.16035	-0.92489	-1.00724	-0.03531	26	1.58873	1.04353	-0.55275	-1.18472	-0.92427	-1.13397	-1.25152	-0.74807	101	26	25	29	14	16	6	6	8	45	2	-0.44712	0	1	0	0	101	916	45.5	101	0.88336	-0.59923	-0.01033	1.3856
338	0	0	0	0	1	1	0	1	1	101	0.70624	-1.04299	-1.2146	-0.03766	22	1.58873	1.04353	-0.55275	-1.18472	-0.92427	-1.13397	-1.25152	-0.74807	88	22	25	29	14	16	6	6	8	45	2	-0.44712	0	1	0	0	101	916	45.5	101	0.88336	-0.59923	-0.01033	1.3856
338	0	0	0	0	1	1	1	1	1	101	0.70624	-1.04299	-1.2146	-0.03825	21	1.58873	1.04353	-0.55275	-1.18472	-0.92427	-1.13397	-1.25152	-0.74807	88	22	25	29	14	16	6	6	8	45	2	-0.44712	0	1	0	0	101	916	45.5	101	0.88336	-0.59923	-0.01033	1.3856
352	0	0	0	0	1	0	0	1	19	76	-1.40493	-0.76458	-0.68139	-0.03942	19	-1.67234	0.52135	-1.10024	0.12063	-0.92427	0.08884	-0.00731	0.26965	29	21	10	27	12	22	6	9	14	54	1	-1.34137	1	0	0	0	101	772	18	17.5	0.88336	-1.21489	-0.90081	-2.36267
352	0	0	0	0	1	0	1	1	50	54	-1.40493	-0.76458	0.23692	-0.04118	16	-1.67234	0.52135	-1.10024	0.12063	-0.92427	0.08884	-0.00731	0.26965	29	21	10	27	12	22	6	9	14	54	1	-1.34137	1	0	0	0	101	772	18	17.5	0.88336	-1.21489	-0.90081	-2.36267
352	0	0	0	0	1	1	0	1	21	89	-2.19766	-1.00063	-0.62214	-0.04294	13	-1.67234	0.52135	-1.10024	0.12063	-0.92427	0.08884	-0.00731	0.26965	8	14	10	27	12	22	6	9	14	54	1	-1.34137	1	0	0	0	101	772	18	17.5	0.88336	-1.21489	-0.90081	-2.36267
352	0	0	0	0	1	1	1	1	15	89	-2.19766	-1.00063	-0.79988	-0.04001	18	-1.67234	0.52135	-1.10024	0.12063	-0.92427	0.08884	-0.00731	0.26965	8	14	10	27	12	22	6	9	14	54	1	-1.34137	1	0	0	0	101	772	18	17.5	0.88336	-1.21489	-0.90081	-2.36267
382	0	0	0	0	1	0	0	1	45	28	0.59575	-0.4948	0.08881	-0.03472	27	0.5017	0.26026	-0.8265	-0.7496	0.0418	-1.13397	-0.62942	-0.63499	82	29	20	26	13	18	8	6	11	46	1	-1.34137	1	0	0	0	87	1141	13.5	65.5	-0.33077	0.36274	-1.04653	-0.20797
382	0	0	0	0	1	0	1	1	34	18	0.59575	-0.4948	-0.23704	-0.03355	29	0.5017	0.26026	-0.8265	-0.7496	0.0418	-1.13397	-0.62942	-0.63499	82	29	20	26	13	18	8	6	11	46	1	-1.34137	1	0	0	0	87	1141	13.5	65.5	-0.33077	0.36274	-1.04653	-0.20797
382	0	0	0	0	1	1	0	1	90	29	0.709	0.68546	1.42185	-0.02826	38	0.5017	0.26026	-0.8265	-0.7496	0.0418	-1.13397	-0.62942	-0.63499	85	64	20	26	13	18	8	6	11	46	1	-1.34137	1	0	0	0	87	1141	13.5	65.5	-0.33077	0.36274	-1.04653	-0.20797
382	0	0	0	0	1	1	1	1	77	50	0.709	0.68546	1.03675	-0.04001	18	0.5017	0.26026	-0.8265	-0.7496	0.0418	-1.13397	-0.62942	-0.63499	85	64	20	26	13	18	8	6	11	46	1	-1.34137	1	0	0	0	87	1141	13.5	65.5	-0.33077	0.36274	-1.04653	-0.20797
383	0	0	0	0	1	0	1	1	92	64	-1.51818	0.98896	1.48109	-0.0218	49	-1.67234	-0.00084	-0.8265	1.20843	0.0418	1.71925	1.65164	1.85277	26	73	10	25	13	27	8	13	22	68	1	-1.34137	1	0	0	0	87	1236	1	86	-0.33077	0.7689	-1.45129	0.71226
383	0	0	0	0	1	1	0	1	23	62	0.709	0.55057	-0.5629	-0.0312	33	-1.67234	-0.00084	-0.8265	1.20843	0.0418	1.71925	1.65164	1.85277	85	60	10	25	13	27	8	13	22	68	1	-1.34137	1	0	0	0	87	1236	1	86	-0.33077	0.7689	-1.45129	0.71226
383	0	0	0	0	1	1	1	1	32	74	0.709	0.55057	-0.29629	-0.03413	28	-1.67234	-0.00084	-0.8265	1.20843	0.0418	1.71925	1.65164	1.85277	85	60	10	25	13	27	8	13	22	68	1	-1.34137	1	0	0	0	87	1236	1	86	-0.33077	0.7689	-1.45129	0.71226
384	0	0	0	0	1	0	0	1	31	21	0.558	-1.43901	-0.32591	-0.03472	27	0.2843	1.30463	-2.46896	-0.31449	-0.44123	0.49644	-1.25152	-0.29575	81	1	19	30	7	20	7	10	8	49	1	-1.34137	1	0	0	0	101	933	26	61	0.88336	-0.52655	-0.64176	-0.40998
384	0	0	0	0	1	0	1	1	1	71	0.558	-1.43901	-1.2146	-0.03707	23	0.2843	1.30463	-2.46896	-0.31449	-0.44123	0.49644	-1.25152	-0.29575	81	1	19	30	7	20	7	10	8	49	1	-1.34137	1	0	0	0	101	933	26	61	0.88336	-0.52655	-0.64176	-0.40998
384	0	0	0	0	1	1	0	1	1	101	0.93549	-1.43901	-1.2146	-0.0312	33	0.2843	1.30463	-2.46896	-0.31449	-0.44123	0.49644	-1.25152	-0.29575	91	1	19	30	7	20	7	10	8	49	1	-1.34137	1	0	0	0	101	933	26	61	0.88336	-0.52655	-0.64176	-0.40998
384	0	0	0	0	1	1	1	1	1	101	0.93549	-1.43901	-1.2146	-0.03766	22	0.2843	1.30463	-2.46896	-0.31449	-0.44123	0.49644	-1.25152	-0.29575	91	1	19	30	7	20	7	10	8	49	1	-1.34137	1	0	0	0	101	933	26	61	0.88336	-0.52655	-0.64176	-0.40998
390	0	0	0	0	1	0	1	1	59	75	-0.09718	-0.89537	0.50353	-0.03707	23	-1.45494	-0.26193	-0.00526	0.33819	1.49091	1.71925	-0.83679	-0.29575	65	27	11	24	16	23	11	13	10	49	2	-0.44712	0	1	0	0	58	840	34	41	-2.84576	-0.92416	-0.38271	-1.30777
390	0	0	0	0	1	1	0	1	101	1	0.28706	1.2894	1.7477	-0.0359	25	-1.45494	-0.26193	-0.00526	0.33819	1.49091	1.71925	-0.83679	-0.29575	76	101	11	24	16	23	11	13	10	49	2	-0.44712	0	1	0	0	58	840	34	41	-2.84576	-0.92416	-0.38271	-1.30777
390	0	0	0	0	1	1	1	1	101	67	0.28706	1.2894	1.7477	-0.03942	19	-1.45494	-0.26193	-0.00526	0.33819	1.49091	1.71925	-0.83679	-0.29575	76	101	11	24	16	23	11	13	10	49	2	-0.44712	0	1	0	0	58	840	34	41	-2.84576	-0.92416	-0.38271	-1.30777
402	0	0	0	0	1	0	0	1	51	61	-0.93111	-1.16341	0.26655	-0.04059	17	0.71911	-1.56739	0.54222	-0.7496	0.0418	1.71925	-1.45889	-3.57507	61	11	21	19	18	18	8	13	7	20	4	1.34137	0	0	0	1	81	1244	31	51	-0.85112	0.80311	-0.47986	-0.85887
402	0	0	0	0	1	0	1	1	11	81	-0.93111	-1.16341	-0.91837	-0.02415	45	0.71911	-1.56739	0.54222	-0.7496	0.0418	1.71925	-1.45889	-3.57507	61	11	21	19	18	18	8	13	7	20	4	1.34137	0	0	0	1	81	1244	31	51	-0.85112	0.80311	-0.47986	-0.85887
402	0	0	0	0	1	1	0	1	11	91	-0.93111	0.39206	-0.91837	-0.01945	53	0.71911	-1.56739	0.54222	-0.7496	0.0418	1.71925	-1.45889	-3.57507	61	61	21	19	18	18	8	13	7	20	4	1.34137	0	0	0	1	81	1244	31	51	-0.85112	0.80311	-0.47986	-0.85887
402	0	0	0	0	1	1	1	1	21	91	-0.93111	0.39206	-0.62214	-0.03178	32	0.71911	-1.56739	0.54222	-0.7496	0.0418	1.71925	-1.45889	-3.57507	61	61	21	19	18	18	8	13	7	20	4	1.34137	0	0	0	1	81	1244	31	51	-0.85112	0.80311	-0.47986	-0.85887
466	0	0	0	0	1	0	1	1	101	72	-0.61221	-0.12386	1.7477	-0.03707	23	-0.80273	-0.78412	-0.00526	1.64355	-0.44123	1.31165	0.82216	0.04349	50	40	14	22	16	29	7	12	18	52	1	-1.34137	1	0	0	0	100	875	54	72	0.79664	-0.77452	0.26491	0.08381
466	0	0	0	0	1	1	0	1	3	92	-0.64996	-0.19131	-1.15536	-0.03766	22	-0.80273	-0.78412	-0.00526	1.64355	-0.44123	1.31165	0.82216	0.04349	49	38	14	22	16	29	7	12	18	52	1	-1.34137	1	0	0	0	100	875	54	72	0.79664	-0.77452	0.26491	0.08381
466	0	0	0	0	1	1	1	1	3	101	-0.64996	-0.19131	-1.15536	-0.03531	26	-0.80273	-0.78412	-0.00526	1.64355	-0.44123	1.31165	0.82216	0.04349	49	38	14	22	16	29	7	12	18	52	1	-1.34137	1	0	0	0	100	875	54	72	0.79664	-0.77452	0.26491	0.08381
473	0	0	0	0	1	0	0	1	9	90	0.81104	1.14178	-0.97762	-0.04001	18	0.06689	0.78244	-1.64773	-0.96716	0.0418	-0.31877	-0.83679	-1.31347	91	96	18	28	10	17	8	8	10	40	2	-0.44712	0	1	0	0	101	863	20	75.5	0.88336	-0.82583	-0.83605	0.24092
473	0	0	0	0	1	0	1	1	10	82	0.81104	1.14178	-0.948	-0.03825	21	0.06689	0.78244	-1.64773	-0.96716	0.0418	-0.31877	-0.83679	-1.31347	91	96	18	28	10	17	8	8	10	40	2	-0.44712	0	1	0	0	101	863	20	75.5	0.88336	-0.82583	-0.83605	0.24092
473	0	0	0	0	1	1	0	1	13	94	0.60145	0.78749	-0.85913	-0.03942	19	0.06689	0.78244	-1.64773	-0.96716	0.0418	-0.31877	-0.83679	-1.31347	85	84	18	28	10	17	8	8	10	40	2	-0.44712	0	1	0	0	101	863	20	75.5	0.88336	-0.82583	-0.83605	0.24092
473	0	0	0	0	1	1	1	1	11	81	0.60145	0.78749	-0.91837	-0.0359	25	0.06689	0.78244	-1.64773	-0.96716	0.0418	-0.31877	-0.83679	-1.31347	85	84	18	28	10	17	8	8	10	40	2	-0.44712	0	1	0	0	101	863	20	75.5	0.88336	-0.82583	-0.83605	0.24092
496	0	0	0	0	1	0	0	1	101	23	-0.14546	0.2054	1.7477	-0.02591	42	-0.80273	-1.04521	0.26848	-0.31449	1.49091	2.12685	-0.42205	-1.08731	78	55	14	21	17	20	11	14	12	42	4	1.34137	0	0	0	1	101	1130	51	52.5	0.88336	0.31571	0.16777	-0.79154
496	0	0	0	0	1	0	1	1	16	1	-0.14546	0.2054	-0.77026	0.03458	145	-0.80273	-1.04521	0.26848	-0.31449	1.49091	2.12685	-0.42205	-1.08731	78	55	14	21	17	20	11	14	12	42	4	1.34137	0	0	0	1	101	1130	51	52.5	0.88336	0.31571	0.16777	-0.79154
496	0	0	0	0	1	1	0	1	101	101	0.87127	-1.41228	1.7477	-0.01299	64	-0.80273	-1.04521	0.26848	-0.31449	1.49091	2.12685	-0.42205	-1.08731	100	3	14	21	17	20	11	14	12	42	4	1.34137	0	0	0	1	101	1130	51	52.5	0.88336	0.31571	0.16777	-0.79154
496	0	0	0	0	1	1	1	1	12	96	0.87127	-1.41228	-0.88875	-0.03237	31	-0.80273	-1.04521	0.26848	-0.31449	1.49091	2.12685	-0.42205	-1.08731	100	3	14	21	17	20	11	14	12	42	4	1.34137	0	0	0	1	101	1130	51	52.5	0.88336	0.31571	0.16777	-0.79154
506	0	0	0	0	1	0	0	1	31	101	0.93549	0.01102	-0.32591	-0.03942	19	0.93651	1.30463	-0.27901	-1.8374	-1.40731	2.12685	-0.00731	-0.29575	91	44	22	30	15	13	5	14	14	49	1	-1.34137	1	0	0	0	69	1043	27	75	-1.8918	-0.05625	-0.60938	0.21848
506	0	0	0	0	1	0	1	1	55	64	0.93549	0.01102	0.38504	-0.02297	47	0.93651	1.30463	-0.27901	-1.8374	-1.40731	2.12685	-0.00731	-0.29575	91	44	22	30	15	13	5	14	14	49	1	-1.34137	1	0	0	0	69	1043	27	75	-1.8918	-0.05625	-0.60938	0.21848
506	0	0	0	0	1	1	0	1	101	101	0.93549	-0.42736	1.7477	-0.01769	56	0.93651	1.30463	-0.27901	-1.8374	-1.40731	2.12685	-0.00731	-0.29575	91	31	22	30	15	13	5	14	14	49	1	-1.34137	1	0	0	0	69	1043	27	75	-1.8918	-0.05625	-0.60938	0.21848
506	0	0	0	0	1	1	1	1	29	101	0.93549	-0.42736	-0.38516	-0.04118	16	0.93651	1.30463	-0.27901	-1.8374	-1.40731	2.12685	-0.00731	-0.29575	91	31	22	30	15	13	5	14	14	49	1	-1.34137	1	0	0	0	69	1043	27	75	-1.8918	-0.05625	-0.60938	0.21848
510	0	0	0	0	1	0	0	1	70	73	-1.49444	-1.24965	0.82939	0.48155	906	-1.23753	1.04353	-1.10024	0.55575	0.52484	1.31165	0.82216	1.17429	25	15	12	29	12	24	9	12	18	62	2	-0.44712	0	1	0	0	101	1231	68.5	87	0.88336	0.74753	0.73444	0.75715
510	0	0	0	0	1	0	1	1	96	27	-1.49444	-1.24965	1.59958	-0.03472	27	-1.23753	1.04353	-1.10024	0.55575	0.52484	1.31165	0.82216	1.17429	25	15	12	29	12	24	9	12	18	62	2	-0.44712	0	1	0	0	101	1231	68.5	87	0.88336	0.74753	0.73444	0.75715
510	0	0	0	0	1	1	0	1	101	33	-1.84375	-0.92489	1.7477	0.62368	1148	-1.23753	1.04353	-1.10024	0.55575	0.52484	1.31165	0.82216	1.17429	15	26	12	29	12	24	9	12	18	62	2	-0.44712	0	1	0	0	101	1231	68.5	87	0.88336	0.74753	0.73444	0.75715
510	0	0	0	0	1	1	1	1	85	63	-1.84375	-0.92489	1.27373	-0.03531	26	-1.23753	1.04353	-1.10024	0.55575	0.52484	1.31165	0.82216	1.17429	15	26	12	29	12	24	9	12	18	62	2	-0.44712	0	1	0	0	101	1231	68.5	87	0.88336	0.74753	0.73444	0.75715
572	0	0	0	0	1	0	0	1	21	90	1.16035	1.2894	-0.62214	-0.04001	18	0.71911	0.78244	1.36346	0.77331	-1.40731	-1.13397	-0.83679	-0.52191	101	101	21	28	21	25	5	6	10	47	2	-0.44712	0	1	0	0	86	1137	101	86	-0.4175	0.34564	1.78684	0.71226
572	0	0	0	0	1	0	1	1	73	73	1.16035	1.2894	0.91825	-0.02709	40	0.71911	0.78244	1.36346	0.77331	-1.40731	-1.13397	-0.83679	-0.52191	101	101	21	28	21	25	5	6	10	47	2	-0.44712	0	1	0	0	86	1137	101	86	-0.4175	0.34564	1.78684	0.71226
572	0	0	0	0	1	1	0	1	72	46	0.98569	1.2894	0.88863	-0.02826	38	0.71911	0.78244	1.36346	0.77331	-1.40731	-1.13397	-0.83679	-0.52191	96	101	21	28	21	25	5	6	10	47	2	-0.44712	0	1	0	0	86	1137	101	86	-0.4175	0.34564	1.78684	0.71226
572	0	0	0	0	1	1	1	1	71	41	0.98569	1.2894	0.85901	-0.03472	27	0.71911	0.78244	1.36346	0.77331	-1.40731	-1.13397	-0.83679	-0.52191	96	101	21	28	21	25	5	6	10	47	2	-0.44712	0	1	0	0	86	1137	101	86	-0.4175	0.34564	1.78684	0.71226
573	0	0	0	0	1	1	0	1	68	71	0.67125	0.2808	0.77014	-0.02944	36	-1.45494	0.78244	-0.55275	-0.7496	-0.44123	1.71925	0.82216	-0.29575	84	52	11	28	14	18	7	13	18	49	1	-1.34137	1	0	0	0	84	1129	58	58.5	-0.59094	0.31143	0.39444	-0.5222
573	0	0	0	0	1	1	1	1	9	75	0.67125	0.2808	-0.97762	-0.03531	26	-1.45494	0.78244	-0.55275	-0.7496	-0.44123	1.71925	0.82216	-0.29575	84	52	11	28	14	18	7	13	18	49	1	-1.34137	1	0	0	0	84	1129	58	58.5	-0.59094	0.31143	0.39444	-0.5222
601	0	0	0	0	1	0	0	1	1	49	1.16035	-1.07251	-1.2146	-0.02826	38	-2.75937	-0.00084	-0.00526	0.55575	2.94002	2.12685	2.06638	2.41817	101	21	5	25	16	24	14	14	24	73	2	-0.44712	0	1	0	0	100	1143	98.5	94.5	0.79664	0.37129	1.70588	1.09382
601	0	0	0	0	1	0	1	1	1	100	1.16035	-1.07251	-1.2146	-0.0218	49	-2.75937	-0.00084	-0.00526	0.55575	2.94002	2.12685	2.06638	2.41817	101	21	5	25	16	24	14	14	24	73	2	-0.44712	0	1	0	0	100	1143	98.5	94.5	0.79664	0.37129	1.70588	1.09382
601	0	0	0	0	1	1	0	1	97	45	1.09049	1.23035	1.62921	-0.02415	45	-2.75937	-0.00084	-0.00526	0.55575	2.94002	2.12685	2.06638	2.41817	99	99	5	25	16	24	14	14	24	73	2	-0.44712	0	1	0	0	100	1143	98.5	94.5	0.79664	0.37129	1.70588	1.09382
601	0	0	0	0	1	1	1	1	96	27	1.09049	1.23035	1.59958	-0.0265	41	-2.75937	-0.00084	-0.00526	0.55575	2.94002	2.12685	2.06638	2.41817	99	99	5	25	16	24	14	14	24	73	2	-0.44712	0	1	0	0	100	1143	98.5	94.5	0.79664	0.37129	1.70588	1.09382
622	0	0	0	0	1	0	1	1	9	93	-1.66917	-0.19131	-0.97762	-0.02474	44	1.37132	1.04353	-0.8265	-0.53204	-1.40731	0.08884	-1.25152	0.26965	22	38	24	29	13	19	5	9	8	54	1	-1.34137	1	0	0	0	81	1105	87.5	75.5	-0.85112	0.20882	1.34969	0.24092
622	0	0	0	0	1	1	0	1	88	78	0.89774	-0.32619	1.3626	-0.03648	24	1.37132	1.04353	-0.8265	-0.53204	-1.40731	0.08884	-1.25152	0.26965	90	34	24	29	13	19	5	9	8	54	1	-1.34137	1	0	0	0	81	1105	87.5	75.5	-0.85112	0.20882	1.34969	0.24092
622	0	0	0	0	1	1	1	1	10	89	0.89774	-0.32619	-0.948	0.7805	1415	1.37132	1.04353	-0.8265	-0.53204	-1.40731	0.08884	-1.25152	0.26965	90	34	24	29	13	19	5	9	8	54	1	-1.34137	1	0	0	0	81	1105	87.5	75.5	-0.85112	0.20882	1.34969	0.24092
644	0	0	0	0	1	0	1	1	53	55	0.25601	-0.35991	0.32579	-0.04236	14	-1.23753	0.78244	-1.92148	-0.7496	2.45698	0.08884	2.06638	0.94813	73	33	12	28	9	18	13	9	24	60	1	-1.34137	1	0	0	0	98	786	62.5	44	0.62319	-1.15503	0.54016	-1.1731
644	0	0	0	0	1	1	1	1	19	83	-0.34797	-0.29247	-0.68139	-0.03825	21	-1.23753	0.78244	-1.92148	-0.7496	2.45698	0.08884	2.06638	0.94813	57	35	12	28	9	18	13	9	24	60	1	-1.34137	1	0	0	0	98	786	62.5	44	0.62319	-1.15503	0.54016	-1.1731
655	0	0	0	0	1	0	0	1	10	90	0.89774	-1.20296	-0.948	-0.03707	23	1.37132	1.04353	-0.8265	-0.53204	-1.40731	-1.54158	-1.45889	-1.31347	90	8	24	29	13	19	5	5	7	40	1	-1.34137	1	0	0	0	101	795	26.5	54	0.88336	-1.11655	-0.62557	-0.7242
655	0	0	0	0	1	0	1	1	14	90	0.89774	-1.20296	-0.8295	-0.03766	22	1.37132	1.04353	-0.8265	-0.53204	-1.40731	-1.54158	-1.45889	-1.31347	90	8	24	29	13	19	5	5	7	40	1	-1.34137	1	0	0	0	101	795	26.5	54	0.88336	-1.11655	-0.62557	-0.7242
655	0	0	0	0	1	1	0	1	12	89	0.48251	-1.00063	-0.88875	-0.0265	41	1.37132	1.04353	-0.8265	-0.53204	-1.40731	-1.54158	-1.45889	-1.31347	79	14	24	29	13	19	5	5	7	40	1	-1.34137	1	0	0	0	101	795	26.5	54	0.88336	-1.11655	-0.62557	-0.7242
655	0	0	0	0	1	1	1	1	18	78	0.48251	-1.00063	-0.71101	-0.03825	21	1.37132	1.04353	-0.8265	-0.53204	-1.40731	-1.54158	-1.45889	-1.31347	79	14	24	29	13	19	5	5	7	40	1	-1.34137	1	0	0	0	101	795	26.5	54	0.88336	-1.11655	-0.62557	-0.7242
656	0	0	0	0	1	0	0	1	81	76	1.16035	1.2894	1.15524	-0.04059	17	0.5017	0.52135	-0.00526	0.33819	0.0418	-0.31877	-0.21468	-0.52191	101	101	20	27	16	23	8	8	13	47	2	-0.44712	0	1	0	0	91	1090	5	77.5	0.01612	0.14469	-1.32177	0.3307
656	0	0	0	0	1	0	1	1	52	53	1.16035	1.2894	0.29617	-0.00829	72	0.5017	0.52135	-0.00526	0.33819	0.0418	-0.31877	-0.21468	-0.52191	101	101	20	27	16	23	8	8	13	47	2	-0.44712	0	1	0	0	91	1090	5	77.5	0.01612	0.14469	-1.32177	0.3307
656	0	0	0	0	1	1	0	1	76	92	1.12542	1.20083	1.00712	-0.0265	41	0.5017	0.52135	-0.00526	0.33819	0.0418	-0.31877	-0.21468	-0.52191	100	98	20	27	16	23	8	8	13	47	2	-0.44712	0	1	0	0	91	1090	5	77.5	0.01612	0.14469	-1.32177	0.3307
656	0	0	0	0	1	1	1	1	79	89	1.12542	1.20083	1.09599	-0.03002	35	0.5017	0.52135	-0.00526	0.33819	0.0418	-0.31877	-0.21468	-0.52191	100	98	20	27	16	23	8	8	13	47	2	-0.44712	0	1	0	0	91	1090	5	77.5	0.01612	0.14469	-1.32177	0.3307
754	0	0	0	0	1	1	0	1	101	71	0.46172	0.69892	1.7477	-0.03472	27	0.2843	1.04353	-0.55275	-0.96716	-1.40731	-0.31877	-0.62942	-0.06959	81	81	19	29	14	17	5	8	11	51	2	-0.44712	0	1	0	0	101	1194	101	96	0.88336	0.58934	1.78684	1.16116
754	0	0	0	0	1	1	1	1	101	61	0.46172	0.69892	1.7477	-0.03648	24	0.2843	1.04353	-0.55275	-0.96716	-1.40731	-0.31877	-0.62942	-0.06959	81	81	19	29	14	17	5	8	11	51	2	-0.44712	0	1	0	0	101	1194	101	96	0.88336	0.58934	1.78684	1.16116
755	0	0	0	0	1	0	1	1	67	34	-2.53086	-0.01358	0.74052	-0.03061	34	0.71911	0.52135	-1.10024	-0.31449	-0.92427	-1.13397	-1.45889	0.04349	1	57	21	27	12	20	6	6	7	52	3	0.44712	0	0	1	0	101	1325	49.5	54.5	0.88336	1.14941	0.1192	-0.70176
755	0	0	0	0	1	1	0	1	1	101	0.67715	-0.49205	-1.2146	-0.02944	36	0.71911	0.52135	-1.10024	-0.31449	-0.92427	-1.13397	-1.45889	0.04349	85	43	21	27	12	20	6	6	7	52	3	0.44712	0	0	1	0	101	1325	49.5	54.5	0.88336	1.14941	0.1192	-0.70176
755	0	0	0	0	1	1	1	1	1	101	0.67715	-0.49205	-1.2146	-0.02121	50	0.71911	0.52135	-1.10024	-0.31449	-0.92427	-1.13397	-1.45889	0.04349	85	43	21	27	12	20	6	6	7	52	3	0.44712	0	0	1	0	101	1325	49.5	54.5	0.88336	1.14941	0.1192	-0.70176
769	0	0	0	0	1	0	0	1	101	61	0.59398	-1.28785	1.7477	-0.03883	20	1.58873	0.52135	0.26848	0.12063	-1.40731	-1.13397	-0.42205	0.15657	94	7	25	27	17	22	5	6	12	53	4	1.34137	0	0	0	1	101	724	98	96.5	0.88336	-1.42011	1.68969	1.1836
769	0	0	0	0	1	0	1	1	21	101	0.59398	-1.28785	-0.62214	-0.03825	21	1.58873	0.52135	0.26848	0.12063	-1.40731	-1.13397	-0.42205	0.15657	94	7	25	27	17	22	5	6	12	53	4	1.34137	0	0	0	1	101	724	98	96.5	0.88336	-1.42011	1.68969	1.1836
769	0	0	0	0	1	1	0	1	1	101	0.91748	-0.66566	-1.2146	-0.0359	25	1.58873	0.52135	0.26848	0.12063	-1.40731	-1.13397	-0.42205	0.15657	101	27	25	27	17	22	5	6	12	53	4	1.34137	0	0	0	1	101	724	98	96.5	0.88336	-1.42011	1.68969	1.1836
769	0	0	0	0	1	1	1	1	101	101	0.91748	-0.66566	1.7477	-0.03942	19	1.58873	0.52135	0.26848	0.12063	-1.40731	-1.13397	-0.42205	0.15657	101	27	25	27	17	22	5	6	12	53	4	1.34137	0	0	0	1	101	724	98	96.5	0.88336	-1.42011	1.68969	1.1836
774	0	0	0	0	1	0	1	1	73	12	-0.65382	0.60982	0.91825	-0.03002	35	0.2843	0.26026	-1.64773	-0.09693	-0.44123	0.08884	-0.21468	0.26965	67	68	19	26	10	21	7	9	13	54	4	1.34137	0	0	0	1	56	736	43	45.5	-3.01921	-1.3688	-0.09128	-1.10576
774	0	0	0	0	1	1	0	1	47	81	-0.93111	0.39206	0.14806	-0.03413	28	0.2843	0.26026	-1.64773	-0.09693	-0.44123	0.08884	-0.21468	0.26965	61	61	19	26	10	21	7	9	13	54	4	1.34137	0	0	0	1	56	736	43	45.5	-3.01921	-1.3688	-0.09128	-1.10576
774	0	0	0	0	1	1	1	1	73	78	-0.93111	0.39206	0.91825	-0.03883	20	0.2843	0.26026	-1.64773	-0.09693	-0.44123	0.08884	-0.21468	0.26965	61	61	19	26	10	21	7	9	13	54	4	1.34137	0	0	0	1	56	736	43	45.5	-3.01921	-1.3688	-0.09128	-1.10576
782	0	0	0	0	1	0	1	1	58	41	0.37162	0.05477	0.47391	-0.02709	40	0.5017	0.52135	-1.37399	1.64355	0.0418	-1.13397	0.40743	1.28737	77	59	20	27	11	29	8	6	16	63	3	0.44712	0	0	1	0	101	1155	1	51	0.88336	0.42259	-1.45129	-0.85887
782	0	0	0	0	1	1	0	1	5	96	1.2882	-0.97053	-1.09611	-0.02885	37	0.5017	0.52135	-1.37399	1.64355	0.0418	-1.13397	0.40743	1.28737	101	29	20	27	11	29	8	6	16	63	3	0.44712	0	0	1	0	101	1155	1	51	0.88336	0.42259	-1.45129	-0.85887
782	0	0	0	0	1	1	1	1	14	90	1.2882	-0.97053	-0.8295	-0.04294	13	0.5017	0.52135	-1.37399	1.64355	0.0418	-1.13397	0.40743	1.28737	101	29	20	27	11	29	8	6	16	63	3	0.44712	0	0	1	0	101	1155	1	51	0.88336	0.42259	-1.45129	-0.85887
789	0	0	0	0	1	0	1	1	31	61	0.90629	-0.21864	-0.32591	-0.02826	38	1.58873	-2.35067	2.45844	-0.09693	0.0418	-1.54158	-0.42205	-0.74807	91	51	25	16	25	21	8	5	12	45	3	0.44712	0	0	1	0	91	1325	1	36	0.01612	1.14941	-1.45129	-1.53222
789	0	0	0	0	1	1	0	1	61	61	0.90629	-0.56041	0.56278	-0.02474	44	1.58873	-2.35067	2.45844	-0.09693	0.0418	-1.54158	-0.42205	-0.74807	91	41	25	16	25	21	8	5	12	45	3	0.44712	0	0	1	0	91	1325	1	36	0.01612	1.14941	-1.45129	-1.53222
789	0	0	0	0	1	1	1	1	61	61	0.90629	-0.56041	0.56278	-0.03825	21	1.58873	-2.35067	2.45844	-0.09693	0.0418	-1.54158	-0.42205	-0.74807	91	41	25	16	25	21	8	5	12	45	3	0.44712	0	0	1	0	91	1325	1	36	0.01612	1.14941	-1.45129	-1.53222
804	0	0	0	0	1	1	0	1	1	101	-0.46857	0.43071	-1.2146	-0.03883	20	1.58873	1.04353	1.36346	-0.53204	-1.40731	-1.54158	-1.66626	-1.20039	55	70	25	29	21	19	5	5	6	41	3	0.44712	0	0	1	0	101	844	28	51	0.88336	-0.90706	-0.577	-0.85887
804	0	0	0	0	1	1	1	1	1	101	-0.46857	0.43071	-1.2146	-0.04001	18	1.58873	1.04353	1.36346	-0.53204	-1.40731	-1.54158	-1.66626	-1.20039	55	70	25	29	21	19	5	5	6	41	3	0.44712	0	0	1	0	101	844	28	51	0.88336	-0.90706	-0.577	-0.85887
831	0	0	0	0	1	0	0	1	42	61	-0.51636	-0.51156	-6e-05	-0.04118	16	0.71911	-2.35067	1.08971	0.77331	0.52484	-1.54158	-1.25152	0.60889	53	40	21	16	20	25	9	5	8	57	2	-0.44712	0	1	0	0	87	744	14	34	-0.33077	-1.3346	-1.03034	-1.62199
831	0	0	0	0	1	0	1	1	9	68	-0.51636	-0.51156	-0.97762	-0.04177	15	0.71911	-2.35067	1.08971	0.77331	0.52484	-1.54158	-1.25152	0.60889	53	40	21	16	20	25	9	5	8	57	2	-0.44712	0	1	0	0	87	744	14	34	-0.33077	-1.3346	-1.03034	-1.62199
831	0	0	0	0	1	1	0	1	14	86	-0.20198	-0.0687	-0.8295	-0.03942	19	0.71911	-2.35067	1.08971	0.77331	0.52484	-1.54158	-1.25152	0.60889	62	55	21	16	20	25	9	5	8	57	2	-0.44712	0	1	0	0	87	744	14	34	-0.33077	-1.3346	-1.03034	-1.62199
831	0	0	0	0	1	1	1	1	6	88	-0.20198	-0.0687	-1.06649	-0.04118	16	0.71911	-2.35067	1.08971	0.77331	0.52484	-1.54158	-1.25152	0.60889	62	55	21	16	20	25	9	5	8	57	2	-0.44712	0	1	0	0	87	744	14	34	-0.33077	-1.3346	-1.03034	-1.62199
844	0	0	0	0	1	0	0	1	29	26	-1.84375	-0.15727	-0.38516	-0.04353	12	-1.23753	-0.26193	-0.55275	-0.7496	0.0418	1.71925	1.44427	0.72197	15	52	12	24	14	18	8	13	21	58	2	-0.44712	0	1	0	0	85	931	82	66.5	-0.50422	-0.5351	1.17159	-0.16308
844	0	0	0	0	1	0	1	1	25	34	-1.84375	-0.15727	-0.50365	-0.03355	29	-1.23753	-0.26193	-0.55275	-0.7496	0.0418	1.71925	1.44427	0.72197	15	52	12	24	14	18	8	13	21	58	2	-0.44712	0	1	0	0	85	931	82	66.5	-0.50422	-0.5351	1.17159	-0.16308
844	0	0	0	0	1	1	0	1	23	78	-0.93554	-0.6887	-0.5629	-0.03883	20	-1.23753	-0.26193	-0.55275	-0.7496	0.0418	1.71925	1.44427	0.72197	41	34	12	24	14	18	8	13	21	58	2	-0.44712	0	1	0	0	85	931	82	66.5	-0.50422	-0.5351	1.17159	-0.16308
844	0	0	0	0	1	1	1	1	6	88	-0.93554	-0.6887	-1.06649	-0.03472	27	-1.23753	-0.26193	-0.55275	-0.7496	0.0418	1.71925	1.44427	0.72197	41	34	12	24	14	18	8	13	21	58	2	-0.44712	0	1	0	0	85	931	82	66.5	-0.50422	-0.5351	1.17159	-0.16308
874	0	0	0	0	1	0	1	1	11	99	0.91748	-0.69677	-0.91837	-0.02121	50	0.71911	-0.00084	-0.55275	-0.96716	0.52484	-0.72637	-1.04415	-0.97423	101	26	21	25	14	17	9	7	9	43	4	1.34137	0	0	0	1	101	1440	31	64.5	0.88336	1.64109	-0.47986	-0.25286
874	0	0	0	0	1	1	0	1	1	101	0.91748	-0.23013	-1.2146	-0.03296	30	0.71911	-0.00084	-0.55275	-0.96716	0.52484	-0.72637	-1.04415	-0.97423	101	41	21	25	14	17	9	7	9	43	4	1.34137	0	0	0	1	101	1440	31	64.5	0.88336	1.64109	-0.47986	-0.25286
874	0	0	0	0	1	1	1	1	1	101	0.91748	-0.23013	-1.2146	-0.03472	27	0.71911	-0.00084	-0.55275	-0.96716	0.52484	-0.72637	-1.04415	-0.97423	101	41	21	25	14	17	9	7	9	43	4	1.34137	0	0	0	1	101	1440	31	64.5	0.88336	1.64109	-0.47986	-0.25286
885	0	0	0	0	1	1	0	1	87	88	-3.56534	0.64093	1.33298	-0.04353	12	-0.36792	-0.26193	-0.55275	-0.31449	-0.92427	-0.72637	-0.21468	-0.29575	4	69	16	24	14	20	6	7	13	49	4	1.34137	0	0	0	1	101	703	1.5	43	0.88336	-1.50989	-1.4351	-1.21799
885	0	0	0	0	1	1	1	1	51	81	-3.56534	0.64093	0.26655	-0.04001	18	-0.36792	-0.26193	-0.55275	-0.31449	-0.92427	-0.72637	-0.21468	-0.29575	4	69	16	24	14	20	6	7	13	49	4	1.34137	0	0	0	1	101	703	1.5	43	0.88336	-1.50989	-1.4351	-1.21799
929	0	0	0	0	1	1	0	1	12	90	-0.08372	0.14591	-0.88875	-0.03707	23	0.06689	-0.52302	0.81597	0.33819	0.0418	0.49644	0.20006	-0.18267	64	48	18	23	19	23	8	10	15	50	1	-1.34137	1	0	0	0	69	890	47	68	-1.8918	-0.71039	0.03825	-0.09575
929	0	0	0	0	1	1	1	1	24	76	-0.08372	0.14591	-0.53327	-0.03472	27	0.06689	-0.52302	0.81597	0.33819	0.0418	0.49644	0.20006	-0.18267	64	48	18	23	19	23	8	10	15	50	1	-1.34137	1	0	0	0	69	890	47	68	-1.8918	-0.71039	0.03825	-0.09575
983	0	0	0	0	1	0	0	1	20	40	-1.51818	-1.43901	-0.65177	-0.03707	23	0.71911	-0.00084	-1.10024	-0.7496	1.00787	-0.72637	-1.45889	0.60889	26	1	21	25	12	18	10	7	7	57	1	-1.34137	1	0	0	0	90	1174	50	77.5	-0.0706	0.50383	0.13539	0.3307
983	0	0	0	0	1	0	1	1	11	74	-1.51818	-1.43901	-0.91837	-0.03061	34	0.71911	-0.00084	-1.10024	-0.7496	1.00787	-0.72637	-1.45889	0.60889	26	1	21	25	12	18	10	7	7	57	1	-1.34137	1	0	0	0	90	1174	50	77.5	-0.0706	0.50383	0.13539	0.3307
983	0	0	0	0	1	1	0	1	61	85	-1.74467	-0.56225	0.56278	-0.0359	25	0.71911	-0.00084	-1.10024	-0.7496	1.00787	-0.72637	-1.45889	0.60889	20	27	21	25	12	18	10	7	7	57	1	-1.34137	1	0	0	0	90	1174	50	77.5	-0.0706	0.50383	0.13539	0.3307
983	0	0	0	0	1	1	1	1	59	60	-1.74467	-0.56225	0.50353	-0.0312	33	0.71911	-0.00084	-1.10024	-0.7496	1.00787	-0.72637	-1.45889	0.60889	20	27	21	25	12	18	10	7	7	57	1	-1.34137	1	0	0	0	90	1174	50	77.5	-0.0706	0.50383	0.13539	0.3307
274	0	0	0	0	1	0	0	1	101	31	0.91748	-0.41679	1.7477	-0.0312	33	-0.15051	-0.26193	-1.64773	-1.40228	1.97394	0.08884	-0.62942	-1.65271	101	35	17	24	10	15	12	9	11	37	4	1.34137	0	0	0	1	101	1735	1	101	0.88336	2.90233	-1.45129	1.3856
274	0	0	0	0	1	0	1	1	1	101	0.91748	-0.41679	-1.2146	-0.00594	76	-0.15051	-0.26193	-1.64773	-1.40228	1.97394	0.08884	-0.62942	-1.65271	101	35	17	24	10	15	12	9	11	37	4	1.34137	0	0	0	1	101	1735	1	101	0.88336	2.90233	-1.45129	1.3856
274	0	0	0	0	1	1	0	1	54	76	0.91748	-0.479	0.35542	-0.01828	55	-0.15051	-0.26193	-1.64773	-1.40228	1.97394	0.08884	-0.62942	-1.65271	101	33	17	24	10	15	12	9	11	37	4	1.34137	0	0	0	1	101	1735	1	101	0.88336	2.90233	-1.45129	1.3856
274	0	0	0	0	1	1	1	1	23	84	0.91748	-0.479	-0.5629	-0.01475	61	-0.15051	-0.26193	-1.64773	-1.40228	1.97394	0.08884	-0.62942	-1.65271	101	33	17	24	10	15	12	9	11	37	4	1.34137	0	0	0	1	101	1735	1	101	0.88336	2.90233	-1.45129	1.3856
357	0	0	0	0	1	0	0	1	90	39	0.50155	0.70315	1.42185	-0.04001	18	-0.58532	0.26026	0.81597	-0.96716	-0.44123	-0.31877	-0.42205	-0.29575	92	71	15	26	19	17	7	8	12	49	4	1.34137	0	0	0	1	73	894	35	68.5	-1.54491	-0.69329	-0.35033	-0.07331
357	0	0	0	0	1	0	1	1	64	42	0.50155	0.70315	0.65165	-0.03178	32	-0.58532	0.26026	0.81597	-0.96716	-0.44123	-0.31877	-0.42205	-0.29575	92	71	15	26	19	17	7	8	12	49	4	1.34137	0	0	0	1	73	894	35	68.5	-1.54491	-0.69329	-0.35033	-0.07331
357	0	0	0	0	1	1	0	1	20	70	-0.14546	0.42317	-0.65177	-0.03296	30	-0.58532	0.26026	0.81597	-0.96716	-0.44123	-0.31877	-0.42205	-0.29575	78	62	15	26	19	17	7	8	12	49	4	1.34137	0	0	0	1	73	894	35	68.5	-1.54491	-0.69329	-0.35033	-0.07331
357	0	0	0	0	1	1	1	1	28	68	-0.14546	0.42317	-0.41478	-0.03825	21	-0.58532	0.26026	0.81597	-0.96716	-0.44123	-0.31877	-0.42205	-0.29575	78	62	15	26	19	17	7	8	12	49	4	1.34137	0	0	0	1	73	894	35	68.5	-1.54491	-0.69329	-0.35033	-0.07331
375	0	0	0	0	1	0	0	1	101	26	1.31298	-1.43901	1.7477	-0.02532	43	1.15392	1.04353	-0.00526	-0.09693	0.52484	-0.72637	0.82216	0.72197	101	1	23	29	16	21	9	7	18	58	1	-1.34137	1	0	0	0	74	1315	52	37	-1.45818	1.10666	0.20015	-1.48733
375	0	0	0	0	1	0	1	1	67	1	1.31298	-1.43901	0.74052	-0.02885	37	1.15392	1.04353	-0.00526	-0.09693	0.52484	-0.72637	0.82216	0.72197	101	1	23	29	16	21	9	7	18	58	1	-1.34137	1	0	0	0	74	1315	52	37	-1.45818	1.10666	0.20015	-1.48733
375	0	0	0	0	1	1	0	1	27	55	1.31298	-1.43901	-0.4444	-0.03061	34	1.15392	1.04353	-0.00526	-0.09693	0.52484	-0.72637	0.82216	0.72197	101	1	23	29	16	21	9	7	18	58	1	-1.34137	1	0	0	0	74	1315	52	37	-1.45818	1.10666	0.20015	-1.48733
375	0	0	0	0	1	1	1	1	1	87	1.31298	-1.43901	-1.2146	-0.03472	27	1.15392	1.04353	-0.00526	-0.09693	0.52484	-0.72637	0.82216	0.72197	101	1	23	29	16	21	9	7	18	58	1	-1.34137	1	0	0	0	74	1315	52	37	-1.45818	1.10666	0.20015	-1.48733
472	0	0	0	0	1	0	0	1	1	101	-2.33279	0.99416	-1.2146	-0.04118	16	1.58873	-1.82849	0.81597	-2.49008	-1.40731	-1.54158	-1.87363	-2.55735	1	91	25	18	19	10	5	5	5	29	2	-0.44712	0	1	0	0	101	1136	51	56	0.88336	0.34136	0.16777	-0.63442
472	0	0	0	0	1	0	1	1	1	101	-2.33279	0.99416	-1.2146	-0.03178	32	1.58873	-1.82849	0.81597	-2.49008	-1.40731	-1.54158	-1.87363	-2.55735	1	91	25	18	19	10	5	5	5	29	2	-0.44712	0	1	0	0	101	1136	51	56	0.88336	0.34136	0.16777	-0.63442
472	0	0	0	0	1	1	0	1	1	101	-2.33279	-1.07251	-1.2146	-0.03825	21	1.58873	-1.82849	0.81597	-2.49008	-1.40731	-1.54158	-1.87363	-2.55735	1	21	25	18	19	10	5	5	5	29	2	-0.44712	0	1	0	0	101	1136	51	56	0.88336	0.34136	0.16777	-0.63442
472	0	0	0	0	1	1	1	1	1	101	-2.33279	-1.07251	-1.2146	-0.04059	17	1.58873	-1.82849	0.81597	-2.49008	-1.40731	-1.54158	-1.87363	-2.55735	1	21	25	18	19	10	5	5	5	29	2	-0.44712	0	1	0	0	101	1136	51	56	0.88336	0.34136	0.16777	-0.63442
484	0	0	0	0	1	0	1	1	4	76	-0.7359	1.38766	-1.12573	-0.03061	34	0.93651	-0.00084	-0.27901	-0.53204	-0.44123	0.90404	-1.25152	-1.31347	48	98	22	25	15	19	7	11	8	40	3	0.44712	0	0	1	0	96	970	48.5	81.5	0.44974	-0.36836	0.08682	0.51026
484	0	0	0	0	1	1	0	1	12	95	-0.65952	0.94336	-0.88875	-0.03178	32	0.93651	-0.00084	-0.27901	-0.53204	-0.44123	0.90404	-1.25152	-1.31347	50	85	22	25	15	19	7	11	8	40	3	0.44712	0	0	1	0	96	970	48.5	81.5	0.44974	-0.36836	0.08682	0.51026
484	0	0	0	0	1	1	1	1	49	49	-0.65952	0.94336	0.2073	-0.03472	27	0.93651	-0.00084	-0.27901	-0.53204	-0.44123	0.90404	-1.25152	-1.31347	50	85	22	25	15	19	7	11	8	40	3	0.44712	0	0	1	0	96	970	48.5	81.5	0.44974	-0.36836	0.08682	0.51026
493	0	0	0	0	1	0	0	1	101	101	0.31669	-1.07008	1.7477	-0.03296	30	0.5017	-1.04521	1.08971	-0.09693	-0.92427	-0.72637	-0.00731	-0.40883	88	14	20	21	20	21	6	7	14	48	4	1.34137	0	0	0	1	77	1294	26	51.5	-1.19801	1.01688	-0.64176	-0.83643
493	0	0	0	0	1	0	1	1	1	101	0.31669	-1.07008	-1.2146	-0.01886	54	0.5017	-1.04521	1.08971	-0.09693	-0.92427	-0.72637	-0.00731	-0.40883	88	14	20	21	20	21	6	7	14	48	4	1.34137	0	0	0	1	77	1294	26	51.5	-1.19801	1.01688	-0.64176	-0.83643
493	0	0	0	0	1	1	0	1	1	101	0.31669	-0.85232	-1.2146	-0.01886	54	0.5017	-1.04521	1.08971	-0.09693	-0.92427	-0.72637	-0.00731	-0.40883	88	21	20	21	20	21	6	7	14	48	4	1.34137	0	0	0	1	77	1294	26	51.5	-1.19801	1.01688	-0.64176	-0.83643
493	0	0	0	0	1	1	1	1	1	101	0.31669	-0.85232	-1.2146	-0.0171	57	0.5017	-1.04521	1.08971	-0.09693	-0.92427	-0.72637	-0.00731	-0.40883	88	21	20	21	20	21	6	7	14	48	4	1.34137	0	0	0	1	77	1294	26	51.5	-1.19801	1.01688	-0.64176	-0.83643
549	0	0	0	0	1	0	0	1	86	17	0.87127	0.42317	1.30335	-0.03061	34	-1.02013	1.30463	0.81597	1.86111	0.52484	-0.31877	-0.00731	-0.18267	100	62	13	30	19	30	9	8	14	50	4	1.34137	0	0	0	1	100	1186	51	50.5	0.79664	0.55513	0.16777	-0.88132
549	0	0	0	0	1	0	1	1	101	73	0.87127	0.42317	1.7477	-0.02415	45	-1.02013	1.30463	0.81597	1.86111	0.52484	-0.31877	-0.00731	-0.18267	100	62	13	30	19	30	9	8	14	50	4	1.34137	0	0	0	1	100	1186	51	50.5	0.79664	0.55513	0.16777	-0.88132
549	0	0	0	0	1	1	0	1	24	1	0.82505	1.63643	-0.53327	7.51432	12880	-1.02013	1.30463	0.81597	1.86111	0.52484	-0.31877	-0.00731	-0.18267	99	101	13	30	19	30	9	8	14	50	4	1.34137	0	0	0	1	100	1186	51	50.5	0.79664	0.55513	0.16777	-0.88132
549	0	0	0	0	1	1	1	1	4	99	0.82505	1.63643	-1.12573	-0.02297	47	-1.02013	1.30463	0.81597	1.86111	0.52484	-0.31877	-0.00731	-0.18267	99	101	13	30	19	30	9	8	14	50	4	1.34137	0	0	0	1	100	1186	51	50.5	0.79664	0.55513	0.16777	-0.88132
639	0	0	0	0	1	0	1	1	68	28	-2.96455	-0.32346	0.77014	-0.03296	30	-0.58532	0.26026	0.54222	-0.53204	-0.92427	0.90404	-0.21468	0.26965	17	38	15	26	18	19	6	11	13	54	4	1.34137	0	0	0	1	84	1335	1.5	81.5	-0.59094	1.19217	-1.4351	0.51026
639	0	0	0	0	1	1	0	1	15	71	-1.62433	0.95203	-0.79988	-0.02239	48	-0.58532	0.26026	0.54222	-0.53204	-0.92427	0.90404	-0.21468	0.26965	46	79	15	26	18	19	6	11	13	54	4	1.34137	0	0	0	1	84	1335	1.5	81.5	-0.59094	1.19217	-1.4351	0.51026
639	0	0	0	0	1	1	1	1	1	88	-1.62433	0.95203	-1.2146	-0.03296	30	-0.58532	0.26026	0.54222	-0.53204	-0.92427	0.90404	-0.21468	0.26965	46	79	15	26	18	19	6	11	13	54	4	1.34137	0	0	0	1	84	1335	1.5	81.5	-0.59094	1.19217	-1.4351	0.51026
800	0	0	0	0	1	1	0	1	90	26	1.02062	1.1713	1.42185	-0.03766	22	1.58873	-2.35067	1.91095	-0.53204	-0.92427	-0.31877	-0.83679	2.87049	97	97	25	16	23	19	6	8	10	77	2	-0.44712	0	1	0	0	86	894	95.5	72.5	-0.4175	-0.69329	1.60874	0.10625
800	0	0	0	0	1	1	1	1	101	90	1.02062	1.1713	1.7477	-0.03531	26	1.58873	-2.35067	1.91095	-0.53204	-0.92427	-0.31877	-0.83679	2.87049	97	97	25	16	23	19	6	8	10	77	2	-0.44712	0	1	0	0	86	894	95.5	72.5	-0.4175	-0.69329	1.60874	0.10625
829	0	0	0	0	1	0	0	1	1	101	0.60145	-1.36775	-1.2146	-0.03825	21	1.37132	-1.04521	-0.27901	-0.09693	1.49091	-0.31877	-1.04415	-0.86115	85	11	24	21	15	21	11	8	9	44	2	-0.44712	0	1	0	0	95	1348	32	25.5	0.36302	1.24775	-0.44747	-2.00356
829	0	0	0	0	1	0	1	1	1	101	0.60145	-1.36775	-1.2146	-0.02356	46	1.37132	-1.04521	-0.27901	-0.09693	1.49091	-0.31877	-1.04415	-0.86115	85	11	24	21	15	21	11	8	9	44	2	-0.44712	0	1	0	0	95	1348	32	25.5	0.36302	1.24775	-0.44747	-2.00356
829	0	0	0	0	1	1	0	1	1	101	1.09049	0.43321	-1.2146	-0.04001	18	1.37132	-1.04521	-0.27901	-0.09693	1.49091	-0.31877	-1.04415	-0.86115	99	72	24	21	15	21	11	8	9	44	2	-0.44712	0	1	0	0	95	1348	32	25.5	0.36302	1.24775	-0.44747	-2.00356
829	0	0	0	0	1	1	1	1	77	66	1.09049	0.43321	1.03675	-0.03237	31	1.37132	-1.04521	-0.27901	-0.09693	1.49091	-0.31877	-1.04415	-0.86115	99	72	24	21	15	21	11	8	9	44	2	-0.44712	0	1	0	0	95	1348	32	25.5	0.36302	1.24775	-0.44747	-2.00356
882	0	0	0	0	1	0	0	1	11	85	-1.42457	-0.77727	-0.91837	-0.03766	22	-1.02013	-0.26193	0.26848	0.55575	-0.44123	0.49644	0.40743	-1.08731	27	31	13	24	17	24	7	10	16	42	2	-0.44712	0	1	0	0	82	1361	95	87.5	-0.76439	1.30333	1.59255	0.7796
882	0	0	0	0	1	0	1	1	18	88	-1.42457	-0.77727	-0.71101	0.02342	126	-1.02013	-0.26193	0.26848	0.55575	-0.44123	0.49644	0.40743	-1.08731	27	31	13	24	17	24	7	10	16	42	2	-0.44712	0	1	0	0	82	1361	95	87.5	-0.76439	1.30333	1.59255	0.7796
882	0	0	0	0	1	1	0	1	29	79	-0.72595	0.84654	-0.38516	-0.03648	24	-1.02013	-0.26193	0.26848	0.55575	-0.44123	0.49644	0.40743	-1.08731	47	86	13	24	17	24	7	10	16	42	2	-0.44712	0	1	0	0	82	1361	95	87.5	-0.76439	1.30333	1.59255	0.7796
882	0	0	0	0	1	1	1	1	33	82	-0.72595	0.84654	-0.26667	-0.0312	33	-1.02013	-0.26193	0.26848	0.55575	-0.44123	0.49644	0.40743	-1.08731	47	86	13	24	17	24	7	10	16	42	2	-0.44712	0	1	0	0	82	1361	95	87.5	-0.76439	1.30333	1.59255	0.7796
901	0	0	0	0	1	0	0	1	2	101	-0.69771	-1.92747	-1.18498	-0.04118	16	1.58873	0.52135	0.81597	-0.53204	-0.92427	-1.13397	-1.25152	-0.86115	49	1	25	27	19	19	6	6	8	44	3	0.44712	0	0	1	0	101	898	6.5	91.5	0.88336	-0.67619	-1.2732	0.95915
901	0	0	0	0	1	0	1	1	1	85	-0.69771	-1.92747	-1.2146	-0.03237	31	1.58873	0.52135	0.81597	-0.53204	-0.92427	-1.13397	-1.25152	-0.86115	49	1	25	27	19	19	6	6	8	44	3	0.44712	0	0	1	0	101	898	6.5	91.5	0.88336	-0.67619	-1.2732	0.95915
901	0	0	0	0	1	1	0	1	1	101	1.2882	-1.89329	-1.2146	-0.03472	27	1.58873	0.52135	0.81597	-0.53204	-0.92427	-1.13397	-1.25152	-0.86115	101	2	25	27	19	19	6	6	8	44	3	0.44712	0	0	1	0	101	898	6.5	91.5	0.88336	-0.67619	-1.2732	0.95915
901	0	0	0	0	1	1	1	1	2	101	1.2882	-1.89329	-1.18498	-0.03883	20	1.58873	0.52135	0.81597	-0.53204	-0.92427	-1.13397	-1.25152	-0.86115	101	2	25	27	19	19	6	6	8	44	3	0.44712	0	0	1	0	101	898	6.5	91.5	0.88336	-0.67619	-1.2732	0.95915
922	0	0	0	0	1	0	1	1	77	30	-1.57609	0.29401	1.03675	-0.00535	77	0.2843	-0.26193	-0.00526	0.99087	0.0418	-0.31877	-1.25152	-0.86115	26	66	19	24	16	26	8	8	8	44	3	0.44712	0	0	1	0	95	1520	47.5	60	0.36302	1.98312	0.05444	-0.45487
922	0	0	0	0	1	1	0	1	1	101	0.18067	-0.90217	-1.2146	-0.02885	37	0.2843	-0.26193	-0.00526	0.99087	0.0418	-0.31877	-1.25152	-0.86115	72	31	19	24	16	26	8	8	8	44	3	0.44712	0	0	1	0	95	1520	47.5	60	0.36302	1.98312	0.05444	-0.45487
922	0	0	0	0	1	1	1	1	23	82	0.18067	-0.90217	-0.5629	-0.02121	50	0.2843	-0.26193	-0.00526	0.99087	0.0418	-0.31877	-1.25152	-0.86115	72	31	19	24	16	26	8	8	8	44	3	0.44712	0	0	1	0	95	1520	47.5	60	0.36302	1.98312	0.05444	-0.45487
947	0	0	0	0	1	0	0	1	84	4	-0.50676	0.22565	1.24411	0.00111	88	0.5017	0.52135	-0.8265	0.99087	-0.44123	1.31165	0.40743	0.15657	54	64	20	27	13	26	7	12	16	53	3	0.44712	0	0	1	0	81	967	10	48	-0.85112	-0.38118	-1.15986	-0.99354
947	0	0	0	0	1	0	1	1	101	13	-0.50676	0.22565	1.7477	-0.03296	30	0.5017	0.52135	-0.8265	0.99087	-0.44123	1.31165	0.40743	0.15657	54	64	20	27	13	26	7	12	16	53	3	0.44712	0	0	1	0	81	967	10	48	-0.85112	-0.38118	-1.15986	-0.99354
947	0	0	0	0	1	1	0	1	16	101	0.40981	0.56742	-0.77026	-0.03061	34	0.5017	0.52135	-0.8265	0.99087	-0.44123	1.31165	0.40743	0.15657	78	74	20	27	13	26	7	12	16	53	3	0.44712	0	0	1	0	81	967	10	48	-0.85112	-0.38118	-1.15986	-0.99354
947	0	0	0	0	1	1	1	1	46	80	0.40981	0.56742	0.11843	-0.0218	49	0.5017	0.52135	-0.8265	0.99087	-0.44123	1.31165	0.40743	0.15657	78	74	20	27	13	26	7	12	16	53	3	0.44712	0	0	1	0	81	967	10	48	-0.85112	-0.38118	-1.15986	-0.99354
956	0	0	0	0	1	0	1	1	37	50	0.3629	0.76537	-0.14817	-0.02297	47	-0.15051	0.26026	-1.64773	-0.31449	1.00787	0.49644	0.61479	0.26965	89	73	17	26	10	20	10	10	17	54	4	1.34137	0	0	0	1	82	1546	59.5	69	-0.76439	2.09428	0.44301	-0.05086
956	0	0	0	0	1	1	0	1	9	85	-0.19167	-0.94564	-0.97762	-0.00242	82	-0.15051	0.26026	-1.64773	-0.31449	1.00787	0.49644	0.61479	0.26965	77	18	17	26	10	20	10	10	17	54	4	1.34137	0	0	0	1	82	1546	59.5	69	-0.76439	2.09428	0.44301	-0.05086
956	0	0	0	0	1	1	1	1	14	88	-0.19167	-0.94564	-0.8295	-0.02709	40	-0.15051	0.26026	-1.64773	-0.31449	1.00787	0.49644	0.61479	0.26965	77	18	17	26	10	20	10	10	17	54	4	1.34137	0	0	0	1	82	1546	59.5	69	-0.76439	2.09428	0.44301	-0.05086
984	0	0	0	0	1	0	1	1	79	82	-0.81228	-0.59458	1.09599	0.00757	99	0.06689	-0.52302	0.54222	0.12063	1.00787	0.49644	-1.45889	0.04349	46	40	18	23	18	22	10	10	7	52	3	0.44712	0	0	1	0	96	1304	24.5	10.5	0.44974	1.05963	-0.69033	-2.6769
984	0	0	0	0	1	1	0	1	63	88	-0.65952	0.25983	0.62202	-0.00535	77	0.06689	-0.52302	0.54222	0.12063	1.00787	0.49644	-1.45889	0.04349	50	65	18	23	18	22	10	10	7	52	3	0.44712	0	0	1	0	96	1304	24.5	10.5	0.44974	1.05963	-0.69033	-2.6769
984	0	0	0	0	1	1	1	1	52	62	-0.65952	0.25983	0.29617	-0.02591	42	0.06689	-0.52302	0.54222	0.12063	1.00787	0.49644	-1.45889	0.04349	50	65	18	23	18	22	10	10	7	52	3	0.44712	0	0	1	0	96	1304	24.5	10.5	0.44974	1.05963	-0.69033	-2.6769
326	0	0	0	0	1	0	1	1	12	73	0.31669	0.5165	-0.88875	-0.03296	30	0.5017	1.04353	1.08971	-0.31449	-0.92427	0.08884	0.20006	0.60889	88	65	20	29	20	20	6	9	15	57	4	1.34137	0	0	0	1	98	849	78.5	88.5	0.62319	-0.88568	1.05826	0.82449
326	0	0	0	0	1	1	0	1	24	89	0.40912	1.04535	-0.53327	-0.0312	33	0.5017	1.04353	1.08971	-0.31449	-0.92427	0.08884	0.20006	0.60889	90	82	20	29	20	20	6	9	15	57	4	1.34137	0	0	0	1	98	849	78.5	88.5	0.62319	-0.88568	1.05826	0.82449
326	0	0	0	0	1	1	1	1	2	93	0.40912	1.04535	-1.18498	-0.04118	16	0.5017	1.04353	1.08971	-0.31449	-0.92427	0.08884	0.20006	0.60889	90	82	20	29	20	20	6	9	15	57	4	1.34137	0	0	0	1	98	849	78.5	88.5	0.62319	-0.88568	1.05826	0.82449
378	0	0	0	0	1	1	0	1	37	87	-0.95195	1.02268	-0.14817	-0.03531	26	0.71911	1.04353	-0.55275	-0.96716	0.52484	-0.72637	1.2369	-1.42655	41	74	21	29	14	17	9	7	20	39	1	-1.34137	1	0	0	0	81	874	36	40.5	-0.85112	-0.7788	-0.31795	-1.33021
378	0	0	0	0	1	1	1	1	82	62	-0.95195	1.02268	1.18486	-0.04059	17	0.71911	1.04353	-0.55275	-0.96716	0.52484	-0.72637	1.2369	-1.42655	41	74	21	29	14	17	9	7	20	39	1	-1.34137	1	0	0	0	81	874	36	40.5	-0.85112	-0.7788	-0.31795	-1.33021
410	0	0	0	0	1	1	0	1	19	97	0.48619	0.32818	-0.68139	-0.0218	49	1.15392	-0.26193	-0.55275	-0.7496	0.0418	0.08884	-1.04415	-0.18267	80	67	23	24	14	18	8	9	9	50	3	0.44712	0	0	1	0	75	1054	42.5	82.5	-1.37146	-0.00922	-0.10747	0.55515
410	0	0	0	0	1	1	1	1	75	73	0.48619	0.32818	0.9775	-0.03237	31	1.15392	-0.26193	-0.55275	-0.7496	0.0418	0.08884	-1.04415	-0.18267	80	67	23	24	14	18	8	9	9	50	3	0.44712	0	0	1	0	75	1054	42.5	82.5	-1.37146	-0.00922	-0.10747	0.55515
434	0	0	0	0	1	0	1	1	2	50	-1.5643	-0.89537	-1.18498	-0.03178	32	-2.10715	-1.3063	0.81597	-0.96716	1.49091	1.31165	1.85901	0.94813	23	27	8	20	19	17	11	12	23	60	2	-0.44712	0	1	0	0	67	1033	25	35.5	-2.06525	-0.09901	-0.67414	-1.55466
434	0	0	0	0	1	1	0	1	2	54	-1.77389	-1.66299	-1.18498	-0.03707	23	-2.10715	-1.3063	0.81597	-0.96716	1.49091	1.31165	1.85901	0.94813	17	1	8	20	19	17	11	12	23	60	2	-0.44712	0	1	0	0	67	1033	25	35.5	-2.06525	-0.09901	-0.67414	-1.55466
434	0	0	0	0	1	1	1	1	1	100	-1.77389	-1.66299	-1.2146	-0.04059	17	-2.10715	-1.3063	0.81597	-0.96716	1.49091	1.31165	1.85901	0.94813	17	1	8	20	19	17	11	12	23	60	2	-0.44712	0	1	0	0	67	1033	25	35.5	-2.06525	-0.09901	-0.67414	-1.55466
438	0	0	0	0	1	0	0	1	70	29	-1.73896	1.14178	0.82939	-0.03472	27	0.2843	-0.00084	0.26848	-1.8374	-0.44123	-0.31877	-0.42205	0.94813	18	96	19	25	17	13	7	8	12	60	2	-0.44712	0	1	0	0	99	1154	79	79.5	0.70991	0.41832	1.07445	0.42048
438	0	0	0	0	1	0	1	1	98	59	-1.73896	1.14178	1.65883	-0.02885	37	0.2843	-0.00084	0.26848	-1.8374	-0.44123	-0.31877	-0.42205	0.94813	18	96	19	25	17	13	7	8	12	60	2	-0.44712	0	1	0	0	99	1154	79	79.5	0.70991	0.41832	1.07445	0.42048
438	0	0	0	0	1	1	0	1	42	64	0.56652	-0.95442	-6e-05	-0.02709	40	0.2843	-0.00084	0.26848	-1.8374	-0.44123	-0.31877	-0.42205	0.94813	84	25	19	25	17	13	7	8	12	60	2	-0.44712	0	1	0	0	99	1154	79	79.5	0.70991	0.41832	1.07445	0.42048
438	0	0	0	0	1	1	1	1	26	62	0.56652	-0.95442	-0.47403	-0.02944	36	0.2843	-0.00084	0.26848	-1.8374	-0.44123	-0.31877	-0.42205	0.94813	84	25	19	25	17	13	7	8	12	60	2	-0.44712	0	1	0	0	99	1154	79	79.5	0.70991	0.41832	1.07445	0.42048
461	0	0	0	0	1	1	0	1	12	76	1.31298	0.41569	-0.88875	-0.04001	18	-0.58532	-0.78412	0.54222	0.33819	1.00787	-0.31877	0.40743	0.83505	101	56	15	22	18	23	10	8	16	59	1	-1.34137	1	0	0	0	101	995	88.5	88	0.88336	-0.26147	1.38207	0.80204
461	0	0	0	0	1	1	1	1	17	94	1.31298	0.41569	-0.74063	-0.03942	19	-0.58532	-0.78412	0.54222	0.33819	1.00787	-0.31877	0.40743	0.83505	101	56	15	22	18	23	10	8	16	59	1	-1.34137	1	0	0	0	101	995	88.5	88	0.88336	-0.26147	1.38207	0.80204
522	0	0	0	0	1	0	0	1	76	20	0.60077	-0.79964	1.00712	-0.03707	23	-0.58532	-0.26193	-0.27901	-1.61984	1.49091	2.12685	-0.21468	-0.29575	83	34	15	24	15	14	11	14	13	49	3	0.44712	0	0	1	0	85	1040	20.5	47.5	-0.50422	-0.06908	-0.81986	-1.01599
522	0	0	0	0	1	0	1	1	58	67	0.60077	-0.79964	0.47391	-0.0312	33	-0.58532	-0.26193	-0.27901	-1.61984	1.49091	2.12685	-0.21468	-0.29575	83	34	15	24	15	14	11	14	13	49	3	0.44712	0	0	1	0	85	1040	20.5	47.5	-0.50422	-0.06908	-0.81986	-1.01599
522	0	0	0	0	1	1	0	1	9	76	0.63896	0.08895	-0.97762	-0.02063	51	-0.58532	-0.26193	-0.27901	-1.61984	1.49091	2.12685	-0.21468	-0.29575	84	60	15	24	15	14	11	14	13	49	3	0.44712	0	0	1	0	85	1040	20.5	47.5	-0.50422	-0.06908	-0.81986	-1.01599
522	0	0	0	0	1	1	1	1	13	85	0.63896	0.08895	-0.85913	-0.0359	25	-0.58532	-0.26193	-0.27901	-1.61984	1.49091	2.12685	-0.21468	-0.29575	84	60	15	24	15	14	11	14	13	49	3	0.44712	0	0	1	0	85	1040	20.5	47.5	-0.50422	-0.06908	-0.81986	-1.01599
567	0	0	0	0	1	0	0	1	95	12	0.49665	-1.54489	1.56996	-0.03472	27	-0.58532	-0.52302	-0.00526	1.42599	2.94002	0.49644	1.02953	1.28737	82	5	15	23	16	28	14	10	19	63	2	-0.44712	0	1	0	0	89	1115	4	36.5	-0.15733	0.25158	-1.35415	-1.50977
567	0	0	0	0	1	0	1	1	65	26	0.49665	-1.54489	0.68127	-0.01593	59	-0.58532	-0.52302	-0.00526	1.42599	2.94002	0.49644	1.02953	1.28737	82	5	15	23	16	28	14	10	19	63	2	-0.44712	0	1	0	0	89	1115	4	36.5	-0.15733	0.25158	-1.35415	-1.50977
567	0	0	0	0	1	1	0	1	70	39	0.53158	-1.45632	0.82939	-0.03413	28	-0.58532	-0.52302	-0.00526	1.42599	2.94002	0.49644	1.02953	1.28737	83	8	15	23	16	28	14	10	19	63	2	-0.44712	0	1	0	0	89	1115	4	36.5	-0.15733	0.25158	-1.35415	-1.50977
567	0	0	0	0	1	1	1	1	85	16	0.53158	-1.45632	1.27373	-0.03355	29	-0.58532	-0.52302	-0.00526	1.42599	2.94002	0.49644	1.02953	1.28737	83	8	15	23	16	28	14	10	19	63	2	-0.44712	0	1	0	0	89	1115	4	36.5	-0.15733	0.25158	-1.35415	-1.50977
568	0	0	0	0	1	0	0	1	64	35	0.18052	-0.93318	0.65165	-0.03413	28	0.5017	-0.00084	-0.55275	-0.96716	-0.44123	0.08884	-0.42205	-0.52191	71	16	20	25	14	17	7	9	12	47	1	-1.34137	1	0	0	0	85	1508	37.5	73.5	-0.50422	1.93181	-0.26938	0.15114
568	0	0	0	0	1	0	1	1	17	47	0.18052	-0.93318	-0.74063	-0.02591	42	0.5017	-0.00084	-0.55275	-0.96716	-0.44123	0.08884	-0.42205	-0.52191	71	16	20	25	14	17	7	9	12	47	1	-1.34137	1	0	0	0	85	1508	37.5	73.5	-0.50422	1.93181	-0.26938	0.15114
568	0	0	0	0	1	1	0	1	20	80	0.33151	-0.35991	-0.65177	-0.01182	66	0.5017	-0.00084	-0.55275	-0.96716	-0.44123	0.08884	-0.42205	-0.52191	75	33	20	25	14	17	7	9	12	47	1	-1.34137	1	0	0	0	85	1508	37.5	73.5	-0.50422	1.93181	-0.26938	0.15114
568	0	0	0	0	1	1	1	1	24	61	0.33151	-0.35991	-0.53327	-0.03413	28	0.5017	-0.00084	-0.55275	-0.96716	-0.44123	0.08884	-0.42205	-0.52191	75	33	20	25	14	17	7	9	12	47	1	-1.34137	1	0	0	0	85	1508	37.5	73.5	-0.50422	1.93181	-0.26938	0.15114
617	0	0	0	0	1	0	0	1	24	74	-0.354	-0.52623	-0.53327	-0.0312	33	1.15392	0.52135	-1.37399	-0.53204	0.52484	-0.72637	-1.04415	-1.08731	58	42	23	27	11	19	9	7	9	42	3	0.44712	0	0	1	0	100	1481	1	47	0.79664	1.81638	-1.45129	-1.03843
617	0	0	0	0	1	0	1	1	38	81	-0.354	-0.52623	-0.11855	-0.01651	58	1.15392	0.52135	-1.37399	-0.53204	0.52484	-0.72637	-1.04415	-1.08731	58	42	23	27	11	19	9	7	9	42	3	0.44712	0	0	1	0	100	1481	1	47	0.79664	1.81638	-1.45129	-1.03843
617	0	0	0	0	1	1	0	1	4	95	-0.69771	0.25983	-1.12573	-0.02767	39	1.15392	0.52135	-1.37399	-0.53204	0.52484	-0.72637	-1.04415	-1.08731	49	65	23	27	11	19	9	7	9	42	3	0.44712	0	0	1	0	100	1481	1	47	0.79664	1.81638	-1.45129	-1.03843
617	0	0	0	0	1	1	1	1	15	93	-0.69771	0.25983	-0.79988	-0.03002	35	1.15392	0.52135	-1.37399	-0.53204	0.52484	-0.72637	-1.04415	-1.08731	49	65	23	27	11	19	9	7	9	42	3	0.44712	0	0	1	0	100	1481	1	47	0.79664	1.81638	-1.45129	-1.03843
626	0	0	0	0	1	0	0	1	59	9	-0.23789	-1.41228	0.50353	-0.04471	10	-0.58532	0.78244	-1.10024	-0.7496	0.0418	0.90404	1.02953	-0.86115	76	3	15	28	12	18	8	11	19	44	4	1.34137	0	0	0	1	53	620	43	67.5	-3.27938	-1.86475	-0.09128	-0.11819
626	0	0	0	0	1	0	1	1	9	37	-0.23789	-1.41228	-0.97762	-0.0359	25	-0.58532	0.78244	-1.10024	-0.7496	0.0418	0.90404	1.02953	-0.86115	76	3	15	28	12	18	8	11	19	44	4	1.34137	0	0	0	1	53	620	43	67.5	-3.27938	-1.86475	-0.09128	-0.11819
626	0	0	0	0	1	1	0	1	2	86	-0.93111	-1.19452	-1.18498	-0.03296	30	-0.58532	0.78244	-1.10024	-0.7496	0.0418	0.90404	1.02953	-0.86115	61	10	15	28	12	18	8	11	19	44	4	1.34137	0	0	0	1	53	620	43	67.5	-3.27938	-1.86475	-0.09128	-0.11819
626	0	0	0	0	1	1	1	1	2	74	-0.93111	-1.19452	-1.18498	-0.04353	12	-0.58532	0.78244	-1.10024	-0.7496	0.0418	0.90404	1.02953	-0.86115	61	10	15	28	12	18	8	11	19	44	4	1.34137	0	0	0	1	53	620	43	67.5	-3.27938	-1.86475	-0.09128	-0.11819
659	0	0	0	0	1	0	1	1	81	61	0.18227	0.72844	1.15524	-0.0218	49	-1.67234	0.26026	1.08971	1.20843	1.97394	1.31165	1.44427	1.40045	73	82	10	26	20	27	12	12	21	64	2	-0.44712	0	1	0	0	91	1030	80.5	89.5	0.01612	-0.11183	1.12302	0.86938
659	0	0	0	0	1	1	0	1	96	79	1.12542	1.25987	1.59958	-0.03531	26	-1.67234	0.26026	1.08971	1.20843	1.97394	1.31165	1.44427	1.40045	100	100	10	26	20	27	12	12	21	64	2	-0.44712	0	1	0	0	91	1030	80.5	89.5	0.01612	-0.11183	1.12302	0.86938
659	0	0	0	0	1	1	1	1	96	70	1.12542	1.25987	1.59958	-0.02944	36	-1.67234	0.26026	1.08971	1.20843	1.97394	1.31165	1.44427	1.40045	100	100	10	26	20	27	12	12	21	64	2	-0.44712	0	1	0	0	91	1030	80.5	89.5	0.01612	-0.11183	1.12302	0.86938
751	0	0	0	0	1	0	0	1	80	39	-0.53671	0.65174	1.12562	-0.04177	15	0.5017	-0.00084	-0.00526	-1.40228	0.52484	0.08884	-0.00731	0.49581	52	63	20	25	16	15	9	9	14	56	1	-1.34137	1	0	0	0	76	1078	46.5	72	-1.28473	0.09339	0.02205	0.08381
751	0	0	0	0	1	0	1	1	63	44	-0.53671	0.65174	0.62202	-0.03002	35	0.5017	-0.00084	-0.00526	-1.40228	0.52484	0.08884	-0.00731	0.49581	52	63	20	25	16	15	9	9	14	56	1	-1.34137	1	0	0	0	76	1078	46.5	72	-1.28473	0.09339	0.02205	0.08381
751	0	0	0	0	1	1	0	1	47	34	-1.06519	0.34824	0.14806	-0.03002	35	0.5017	-0.00084	-0.00526	-1.40228	0.52484	0.08884	-0.00731	0.49581	38	54	20	25	16	15	9	9	14	56	1	-1.34137	1	0	0	0	76	1078	46.5	72	-1.28473	0.09339	0.02205	0.08381
751	0	0	0	0	1	1	1	1	92	59	-1.06519	0.34824	1.48109	-0.03413	28	0.5017	-0.00084	-0.00526	-1.40228	0.52484	0.08884	-0.00731	0.49581	38	54	20	25	16	15	9	9	14	56	1	-1.34137	1	0	0	0	76	1078	46.5	72	-1.28473	0.09339	0.02205	0.08381
824	0	0	0	0	1	1	0	1	30	74	0.63896	-0.62876	-0.35554	-0.02826	38	0.93651	-1.04521	-0.27901	0.12063	0.0418	0.90404	-1.66626	-0.40883	84	39	22	21	15	22	8	11	6	48	3	0.44712	0	0	1	0	91	1372	14.5	11	0.01612	1.35036	-1.01415	-2.65445
824	0	0	0	0	1	1	1	1	78	35	0.63896	-0.62876	1.06637	-0.03296	30	0.93651	-1.04521	-0.27901	0.12063	0.0418	0.90404	-1.66626	-0.40883	84	39	22	21	15	22	8	11	6	48	3	0.44712	0	0	1	0	91	1372	14.5	11	0.01612	1.35036	-1.01415	-2.65445
827	0	0	0	0	1	0	0	1	7	83	0.25213	-1.04299	-1.03687	-0.02591	42	-1.45494	-1.3063	0.81597	0.77331	0.52484	-0.72637	-0.00731	0.15657	75	22	11	20	19	25	9	7	14	53	2	-0.44712	0	1	0	0	85	1440	67.5	82.5	-0.50422	1.64109	0.70206	0.55515
827	0	0	0	0	1	0	1	1	10	88	0.25213	-1.04299	-0.948	-0.02063	51	-1.45494	-1.3063	0.81597	0.77331	0.52484	-0.72637	-0.00731	0.15657	75	22	11	20	19	25	9	7	14	53	2	-0.44712	0	1	0	0	85	1440	67.5	82.5	-0.50422	1.64109	0.70206	0.55515
827	0	0	0	0	1	1	0	1	83	21	0.67131	-1.07251	1.21448	-0.03296	30	-1.45494	-1.3063	0.81597	0.77331	0.52484	-0.72637	-0.00731	0.15657	87	21	11	20	19	25	9	7	14	53	2	-0.44712	0	1	0	0	85	1440	67.5	82.5	-0.50422	1.64109	0.70206	0.55515
827	0	0	0	0	1	1	1	1	78	20	0.67131	-1.07251	1.06637	-0.0265	41	-1.45494	-1.3063	0.81597	0.77331	0.52484	-0.72637	-0.00731	0.15657	87	21	11	20	19	25	9	7	14	53	2	-0.44712	0	1	0	0	85	1440	67.5	82.5	-0.50422	1.64109	0.70206	0.55515
899	0	0	0	0	1	0	0	1	78	14	0.31669	-0.63455	1.06637	-0.04236	14	-2.32456	-0.78412	-0.55275	0.33819	2.94002	1.71925	2.06638	1.40045	88	28	7	22	14	23	14	13	24	64	4	1.34137	0	0	0	1	101	928	1.5	74.5	0.88336	-0.54792	-1.4351	0.19603
899	0	0	0	0	1	0	1	1	101	27	0.31669	-0.63455	1.7477	-0.02944	36	-2.32456	-0.78412	-0.55275	0.33819	2.94002	1.71925	2.06638	1.40045	88	28	7	22	14	23	14	13	24	64	4	1.34137	0	0	0	1	101	928	1.5	74.5	0.88336	-0.54792	-1.4351	0.19603
899	0	0	0	0	1	1	0	1	1	101	-0.51518	1.04535	-1.2146	-0.03413	28	-2.32456	-0.78412	-0.55275	0.33819	2.94002	1.71925	2.06638	1.40045	70	82	7	22	14	23	14	13	24	64	4	1.34137	0	0	0	1	101	928	1.5	74.5	0.88336	-0.54792	-1.4351	0.19603
899	0	0	0	0	1	1	1	1	2	101	-0.51518	1.04535	-1.18498	-0.04118	16	-2.32456	-0.78412	-0.55275	0.33819	2.94002	1.71925	2.06638	1.40045	70	82	7	22	14	23	14	13	24	64	4	1.34137	0	0	0	1	101	928	1.5	74.5	0.88336	-0.54792	-1.4351	0.19603
944	0	0	0	0	1	0	0	1	59	33	0.25213	-0.83632	0.50353	-0.03825	21	1.58873	-0.26193	-1.10024	-2.05496	-0.92427	0.49644	-1.25152	-0.52191	75	29	25	24	12	12	6	10	8	47	2	-0.44712	0	1	0	0	84	700	60.5	82	-0.59094	-1.52272	0.47539	0.5327
944	0	0	0	0	1	0	1	1	70	82	0.25213	-0.83632	0.82939	-0.04059	17	1.58873	-0.26193	-1.10024	-2.05496	-0.92427	0.49644	-1.25152	-0.52191	75	29	25	24	12	12	6	10	8	47	2	-0.44712	0	1	0	0	84	700	60.5	82	-0.59094	-1.52272	0.47539	0.5327
944	0	0	0	0	1	1	0	1	75	86	0.60145	0.90559	0.9775	-0.03707	23	1.58873	-0.26193	-1.10024	-2.05496	-0.92427	0.49644	-1.25152	-0.52191	85	88	25	24	12	12	6	10	8	47	2	-0.44712	0	1	0	0	84	700	60.5	82	-0.59094	-1.52272	0.47539	0.5327
944	0	0	0	0	1	1	1	1	85	94	0.60145	0.90559	1.27373	-0.04059	17	1.58873	-0.26193	-1.10024	-2.05496	-0.92427	0.49644	-1.25152	-0.52191	85	88	25	24	12	12	6	10	8	47	2	-0.44712	0	1	0	0	84	700	60.5	82	-0.59094	-1.52272	0.47539	0.5327
949	0	0	0	0	1	0	0	1	1	49	-1.11019	0.87606	-1.2146	-0.04001	18	-0.80273	-1.3063	1.6372	-0.09693	1.00787	0.90404	0.20006	1.17429	36	87	14	20	22	21	10	11	15	62	2	-0.44712	0	1	0	0	97	1312	40	60.5	0.53646	1.09383	-0.18842	-0.43242
949	0	0	0	0	1	0	1	1	101	34	-1.11019	0.87606	1.7477	0.03693	149	-0.80273	-1.3063	1.6372	-0.09693	1.00787	0.90404	0.20006	1.17429	36	87	14	20	22	21	10	11	15	62	2	-0.44712	0	1	0	0	97	1312	40	60.5	0.53646	1.09383	-0.18842	-0.43242
949	0	0	0	0	1	1	0	1	97	8	0.39186	-0.33441	1.62921	-0.0218	49	-0.80273	-1.3063	1.6372	-0.09693	1.00787	0.90404	0.20006	1.17429	79	46	14	20	22	21	10	11	15	62	2	-0.44712	0	1	0	0	97	1312	40	60.5	0.53646	1.09383	-0.18842	-0.43242
949	0	0	0	0	1	1	1	1	71	1	0.39186	-0.33441	0.85901	-0.03413	28	-0.80273	-1.3063	1.6372	-0.09693	1.00787	0.90404	0.20006	1.17429	79	46	14	20	22	21	10	11	15	62	2	-0.44712	0	1	0	0	97	1312	40	60.5	0.53646	1.09383	-0.18842	-0.43242
951	0	0	0	0	1	0	0	1	1	101	1.31298	-1.43901	-1.2146	-0.03648	24	1.58873	0.26026	0.26848	-0.53204	-1.40731	-1.13397	-1.87363	-0.29575	101	1	25	26	17	19	5	6	5	49	1	-1.34137	1	0	0	0	97	1130	50.5	51	0.53646	0.31571	0.15158	-0.85887
951	0	0	0	0	1	1	1	1	99	100	1.23748	-1.43901	1.68845	-0.02944	36	1.58873	0.26026	0.26848	-0.53204	-1.40731	-1.13397	-1.87363	-0.29575	99	1	25	26	17	19	5	6	5	49	1	-1.34137	1	0	0	0	97	1130	50.5	51	0.53646	0.31571	0.15158	-0.85887
963	0	0	0	0	1	0	1	1	39	62	-0.27184	-1.24965	-0.08893	-0.02826	38	1.37132	-0.78412	0.81597	-0.7496	-1.40731	0.90404	-0.42205	-0.29575	60	15	24	22	19	18	5	11	12	49	2	-0.44712	0	1	0	0	77	1077	97	101	-1.19801	0.08911	1.65731	1.3856
963	0	0	0	0	1	1	0	1	77	73	0.70624	0.43321	1.03675	-0.03766	22	1.37132	-0.78412	0.81597	-0.7496	-1.40731	0.90404	-0.42205	-0.29575	88	72	24	22	19	18	5	11	12	49	2	-0.44712	0	1	0	0	77	1077	97	101	-1.19801	0.08911	1.65731	1.3856
963	0	0	0	0	1	1	1	1	62	69	0.70624	0.43321	0.5924	-0.03883	20	1.37132	-0.78412	0.81597	-0.7496	-1.40731	0.90404	-0.42205	-0.29575	88	72	24	22	19	18	5	11	12	49	2	-0.44712	0	1	0	0	77	1077	97	101	-1.19801	0.08911	1.65731	1.3856
992	0	0	0	0	1	1	0	1	77	80	-0.72545	-0.62969	1.03675	-0.04118	16	-1.23753	0.26026	-0.55275	1.64355	1.49091	0.49644	1.65164	2.07893	47	25	12	26	14	29	11	10	22	70	1	-1.34137	1	0	0	0	90	997	4	85.5	-0.0706	-0.25292	-1.35415	0.68982
992	0	0	0	0	1	1	1	1	94	55	-0.72545	-0.62969	1.54034	-0.03237	31	-1.23753	0.26026	-0.55275	1.64355	1.49091	0.49644	1.65164	2.07893	47	25	12	26	14	29	11	10	22	70	1	-1.34137	1	0	0	0	90	997	4	85.5	-0.0706	-0.25292	-1.35415	0.68982
996	0	0	0	0	1	1	0	1	101	29	1.16035	1.2894	1.7477	0.16145	361	-0.80273	-0.26193	-0.00526	0.55575	1.49091	2.12685	1.2369	-1.08731	101	101	14	24	16	24	11	14	20	42	2	-0.44712	0	1	0	0	101	1322	58	59.5	0.88336	1.13659	0.39444	-0.47731
996	0	0	0	0	1	1	1	1	101	29	1.16035	1.2894	1.7477	-0.03002	35	-0.80273	-0.26193	-0.00526	0.55575	1.49091	2.12685	1.2369	-1.08731	101	101	14	24	16	24	11	14	20	42	2	-0.44712	0	1	0	0	101	1322	58	59.5	0.88336	1.13659	0.39444	-0.47731
998	0	0	0	0	1	0	0	1	1	22	1.16035	1.2894	-1.2146	-0.03883	20	1.37132	0.26026	1.08971	-0.96716	-0.92427	-1.54158	-0.42205	2.19201	101	101	24	26	20	17	6	5	12	71	2	-0.44712	0	1	0	0	101	1073	92	101	0.88336	0.07201	1.4954	1.3856
998	0	0	0	0	1	0	1	1	1	101	1.16035	1.2894	-1.2146	-0.03707	23	1.37132	0.26026	1.08971	-0.96716	-0.92427	-1.54158	-0.42205	2.19201	101	101	24	26	20	17	6	5	12	71	2	-0.44712	0	1	0	0	101	1073	92	101	0.88336	0.07201	1.4954	1.3856
998	0	0	0	0	1	1	0	1	17	78	1.16035	1.2894	-0.74063	-0.04294	13	1.37132	0.26026	1.08971	-0.96716	-0.92427	-1.54158	-0.42205	2.19201	101	101	24	26	20	17	6	5	12	71	2	-0.44712	0	1	0	0	101	1073	92	101	0.88336	0.07201	1.4954	1.3856
998	0	0	0	0	1	1	1	1	1	101	1.16035	1.2894	-1.2146	-0.04118	16	1.37132	0.26026	1.08971	-0.96716	-0.92427	-1.54158	-0.42205	2.19201	101	101	24	26	20	17	6	5	12	71	2	-0.44712	0	1	0	0	101	1073	92	101	0.88336	0.07201	1.4954	1.3856
262	0	0	0	0	1	0	1	1	100	21	-0.27762	0.84083	1.71808	-0.03766	22	1.15392	1.04353	-0.27901	-0.31449	-0.92427	-0.72637	0.61479	0.83505	60	82	23	29	15	20	6	7	17	59	3	0.44712	0	0	1	0	100	611	33	100.5	0.79664	-1.90323	-0.41509	1.36316
262	0	0	0	0	1	1	0	1	97	51	0.14248	0.90918	1.62921	-0.04236	14	1.15392	1.04353	-0.27901	-0.31449	-0.92427	-0.72637	0.61479	0.83505	71	84	23	29	15	20	6	7	17	59	3	0.44712	0	0	1	0	100	611	33	100.5	0.79664	-1.90323	-0.41509	1.36316
262	0	0	0	0	1	1	1	1	99	50	0.14248	0.90918	1.68845	-0.04177	15	1.15392	1.04353	-0.27901	-0.31449	-0.92427	-0.72637	0.61479	0.83505	71	84	23	29	15	20	6	7	17	59	3	0.44712	0	0	1	0	100	611	33	100.5	0.79664	-1.90323	-0.41509	1.36316
322	0	0	0	0	1	0	1	1	8	82	0.18227	-0.57061	-1.00724	-0.02767	39	0.5017	-1.56739	-0.27901	-1.18472	-0.92427	-0.31877	-1.04415	1.73969	73	38	20	19	15	16	6	8	9	67	2	-0.44712	0	1	0	0	97	940	67	72	0.53646	-0.49662	0.68587	0.08381
322	0	0	0	0	1	1	0	1	33	89	0.35693	0.93511	-0.26667	-0.03531	26	0.5017	-1.56739	-0.27901	-1.18472	-0.92427	-0.31877	-1.04415	1.73969	78	89	20	19	15	16	6	8	9	67	2	-0.44712	0	1	0	0	97	940	67	72	0.53646	-0.49662	0.68587	0.08381
322	0	0	0	0	1	1	1	1	43	65	0.35693	0.93511	0.02956	-0.04001	18	0.5017	-1.56739	-0.27901	-1.18472	-0.92427	-0.31877	-1.04415	1.73969	78	89	20	19	15	16	6	8	9	67	2	-0.44712	0	1	0	0	97	940	67	72	0.53646	-0.49662	0.68587	0.08381
721	0	0	0	0	1	1	0	1	1	101	0.37162	1.42183	-1.2146	-0.04236	14	-1.02013	-0.78412	0.26848	1.20843	-0.92427	-0.31877	-0.00731	0.15657	77	99	13	22	17	27	6	8	14	53	3	0.44712	0	0	1	0	100	1023	52	86	0.79664	-0.14176	0.20015	0.71226
721	0	0	0	0	1	1	1	1	50	74	0.37162	1.42183	0.23692	-0.03883	20	-1.02013	-0.78412	0.26848	1.20843	-0.92427	-0.31877	-0.00731	0.15657	77	99	13	22	17	27	6	8	14	53	3	0.44712	0	0	1	0	100	1023	52	86	0.79664	-0.14176	0.20015	0.71226
724	0	0	0	0	1	0	0	1	61	61	-0.23691	0.69892	0.56278	-0.03883	20	0.06689	0.26026	-0.8265	0.77331	0.52484	1.31165	0.20006	0.38273	61	81	18	26	13	25	9	12	15	55	2	-0.44712	0	1	0	0	101	890	81	91	0.88336	-0.71039	1.13921	0.93671
724	0	0	0	0	1	0	1	1	81	51	-0.23691	0.69892	1.15524	-0.03237	31	0.06689	0.26026	-0.8265	0.77331	0.52484	1.31165	0.20006	0.38273	61	81	18	26	13	25	9	12	15	55	2	-0.44712	0	1	0	0	101	890	81	91	0.88336	-0.71039	1.13921	0.93671
724	0	0	0	0	1	1	0	1	101	51	0.46172	0.99416	1.7477	-0.03355	29	0.06689	0.26026	-0.8265	0.77331	0.52484	1.31165	0.20006	0.38273	81	91	18	26	13	25	9	12	15	55	2	-0.44712	0	1	0	0	101	890	81	91	0.88336	-0.71039	1.13921	0.93671
724	0	0	0	0	1	1	1	1	101	41	0.46172	0.99416	1.7477	-0.03766	22	0.06689	0.26026	-0.8265	0.77331	0.52484	1.31165	0.20006	0.38273	81	91	18	26	13	25	9	12	15	55	2	-0.44712	0	1	0	0	101	890	81	91	0.88336	-0.71039	1.13921	0.93671
853	0	0	0	0	1	0	0	1	77	76	-0.61221	-0.69713	1.03675	-0.04059	17	-0.58532	-1.82849	-1.92148	-1.40228	-0.44123	-1.54158	-0.00731	-0.97423	50	23	15	18	9	15	7	5	14	43	1	-1.34137	1	0	0	0	85	1028	61.5	64	-0.50422	-0.12038	0.50777	-0.27531
853	0	0	0	0	1	0	1	1	11	90	-0.61221	-0.69713	-0.91837	-0.03648	24	-0.58532	-1.82849	-1.92148	-1.40228	-0.44123	-1.54158	-0.00731	-0.97423	50	23	15	18	9	15	7	5	14	43	1	-1.34137	1	0	0	0	85	1028	61.5	64	-0.50422	-0.12038	0.50777	-0.27531
853	0	0	0	0	1	1	0	1	35	68	-0.7632	0.92151	-0.20742	-0.01593	59	-0.58532	-1.82849	-1.92148	-1.40228	-0.44123	-1.54158	-0.00731	-0.97423	46	71	15	18	9	15	7	5	14	43	1	-1.34137	1	0	0	0	85	1028	61.5	64	-0.50422	-0.12038	0.50777	-0.27531
853	0	0	0	0	1	1	1	1	14	91	-0.7632	0.92151	-0.8295	-0.03766	22	-0.58532	-1.82849	-1.92148	-1.40228	-0.44123	-1.54158	-0.00731	-0.97423	46	71	15	18	9	15	7	5	14	43	1	-1.34137	1	0	0	0	85	1028	61.5	64	-0.50422	-0.12038	0.50777	-0.27531
862	0	0	0	0	1	0	1	1	46	73	0.0394	-1.00786	0.11843	-0.03178	32	0.2843	1.30463	0.54222	0.77331	-0.44123	0.08884	-0.21468	1.28737	82	16	19	30	18	25	7	9	13	63	4	1.34137	0	0	0	1	56	869	43.5	46.5	-3.01921	-0.80017	-0.07509	-1.06088
862	0	0	0	0	1	1	0	1	72	87	0.0394	0.04985	0.88863	-0.04118	16	0.2843	1.30463	0.54222	0.77331	-0.44123	0.08884	-0.21468	1.28737	82	50	19	30	18	25	7	9	13	63	4	1.34137	0	0	0	1	56	869	43.5	46.5	-3.01921	-0.80017	-0.07509	-1.06088
862	0	0	0	0	1	1	1	1	77	85	0.0394	0.04985	1.03675	-0.03648	24	0.2843	1.30463	0.54222	0.77331	-0.44123	0.08884	-0.21468	1.28737	82	50	19	30	18	25	7	9	13	63	4	1.34137	0	0	0	1	56	869	43.5	46.5	-3.01921	-0.80017	-0.07509	-1.06088
877	0	0	0	0	1	0	1	1	68	74	-1.80882	0.37416	0.77014	-0.03355	29	-0.15051	0.52135	-0.8265	-0.31449	-0.92427	-0.31877	-0.62942	0.83505	16	70	17	27	13	20	6	8	11	59	2	-0.44712	0	1	0	0	81	789	37	75.5	-0.85112	-1.14221	-0.28557	0.24092
877	0	0	0	0	1	1	0	1	76	68	1.16035	1.2894	1.00712	-0.03825	21	-0.15051	0.52135	-0.8265	-0.31449	-0.92427	-0.31877	-0.62942	0.83505	101	101	17	27	13	20	6	8	11	59	2	-0.44712	0	1	0	0	81	789	37	75.5	-0.85112	-1.14221	-0.28557	0.24092
877	0	0	0	0	1	1	1	1	83	43	1.16035	1.2894	1.21448	-0.04236	14	-0.15051	0.52135	-0.8265	-0.31449	-0.92427	-0.31877	-0.62942	0.83505	101	101	17	27	13	20	6	8	11	59	2	-0.44712	0	1	0	0	81	789	37	75.5	-0.85112	-1.14221	-0.28557	0.24092
276	1	99	1	0	0	0	0	0	62	67	0.558	0.68546	0.5924	-0.02826	38	0.93651	-0.26193	-0.8265	0.77331	-0.44123	-1.54158	-0.21468	-1.20039	81	64	22	24	13	25	7	5	13	41	1	-1.34137	1	0	0	0	74	762	2	78	-1.45818	-1.25764	-1.41891	0.35315
276	1	99	1	0	0	0	1	0	44	22	0.558	0.68546	0.05919	-0.0312	33	0.93651	-0.26193	-0.8265	0.77331	-0.44123	-1.54158	-0.21468	-1.20039	81	64	22	24	13	25	7	5	13	41	1	-1.34137	1	0	0	0	74	762	2	78	-1.45818	-1.25764	-1.41891	0.35315
276	1	99	1	0	0	1	0	0	16	61	0.67125	1.5285	-0.77026	-0.03472	27	0.93651	-0.26193	-0.8265	0.77331	-0.44123	-1.54158	-0.21468	-1.20039	84	89	22	24	13	25	7	5	13	41	1	-1.34137	1	0	0	0	74	762	2	78	-1.45818	-1.25764	-1.41891	0.35315
276	1	99	1	0	0	1	1	0	62	70	0.67125	1.5285	0.5924	-0.03355	29	0.93651	-0.26193	-0.8265	0.77331	-0.44123	-1.54158	-0.21468	-1.20039	84	89	22	24	13	25	7	5	13	41	1	-1.34137	1	0	0	0	74	762	2	78	-1.45818	-1.25764	-1.41891	0.35315
281	1	99	1	0	0	0	0	0	37	64	-0.20198	-0.51156	-0.14817	0.00169	89	-1.45494	-1.82849	1.08971	0.77331	2.45698	0.08884	2.06638	2.07893	62	40	11	18	20	25	13	9	24	70	2	-0.44712	0	1	0	0	101	1145	3	57.5	0.88336	0.37984	-1.38653	-0.56709
281	1	99	1	0	0	0	1	0	72	66	-0.20198	-0.51156	0.88863	-0.01945	53	-1.45494	-1.82849	1.08971	0.77331	2.45698	0.08884	2.06638	2.07893	62	40	11	18	20	25	13	9	24	70	2	-0.44712	0	1	0	0	101	1145	3	57.5	0.88336	0.37984	-1.38653	-0.56709
281	1	99	1	0	0	1	0	0	72	35	0.25213	0.5513	0.88863	-0.03472	27	-1.45494	-1.82849	1.08971	0.77331	2.45698	0.08884	2.06638	2.07893	75	76	11	18	20	25	13	9	24	70	2	-0.44712	0	1	0	0	101	1145	3	57.5	0.88336	0.37984	-1.38653	-0.56709
281	1	99	1	0	0	1	1	0	62	42	0.25213	0.5513	0.5924	-0.02767	39	-1.45494	-1.82849	1.08971	0.77331	2.45698	0.08884	2.06638	2.07893	75	76	11	18	20	25	13	9	24	70	2	-0.44712	0	1	0	0	101	1145	3	57.5	0.88336	0.37984	-1.38653	-0.56709
286	1	99	1	0	0	0	0	0	2	76	1.12424	-0.89946	-1.18498	-0.01299	64	1.58873	0.78244	-0.8265	1.64355	-0.92427	-1.13397	-1.25152	-1.20039	96	17	25	28	13	29	6	6	8	41	1	-1.34137	1	0	0	0	101	956	58.5	95	0.88336	-0.42821	0.41063	1.11627
286	1	99	1	0	0	0	1	0	97	101	1.12424	-0.89946	1.62921	-0.03178	32	1.58873	0.78244	-0.8265	1.64355	-0.92427	-1.13397	-1.25152	-1.20039	96	17	25	28	13	29	6	6	8	41	1	-1.34137	1	0	0	0	101	956	58.5	95	0.88336	-0.42821	0.41063	1.11627
286	1	99	1	0	0	1	1	0	5	101	1.08649	-1.40529	-1.09611	-0.03825	21	1.58873	0.78244	-0.8265	1.64355	-0.92427	-1.13397	-1.25152	-1.20039	95	2	25	28	13	29	6	6	8	41	1	-1.34137	1	0	0	0	101	956	58.5	95	0.88336	-0.42821	0.41063	1.11627
288	1	99	1	0	0	0	0	0	64	37	0.91583	-0.21632	0.65165	-0.02885	37	0.06689	-0.00084	-0.00526	0.33819	0.0418	1.31165	1.02953	0.49581	94	50	18	25	16	23	8	12	19	56	2	-0.44712	0	1	0	0	96	629	78	86.5	0.44974	-1.82627	1.04207	0.73471
297	1	99	1	0	0	0	0	0	33	20	0.18052	-0.12386	-0.26667	-0.00712	74	-0.15051	0.78244	-0.55275	-0.96716	-0.92427	-0.31877	0.82216	0.49581	71	40	17	28	14	17	6	8	18	56	1	-1.34137	1	0	0	0	101	1224	30	101	0.88336	0.7176	-0.51224	1.3856
297	1	99	1	0	0	1	0	0	79	31	1.31298	-0.59597	1.09599	-0.0312	33	-0.15051	0.78244	-0.55275	-0.96716	-0.92427	-0.31877	0.82216	0.49581	101	26	17	28	14	17	6	8	18	56	1	-1.34137	1	0	0	0	101	1224	30	101	0.88336	0.7176	-0.51224	1.3856
301	1	99	1	0	0	0	1	0	65	31	0.3629	0.14318	0.68127	-0.01005	69	1.15392	0.26026	0.54222	0.55575	-1.40731	-0.72637	-1.04415	-1.65271	89	53	23	26	18	24	5	7	9	37	4	1.34137	0	0	0	1	94	1264	40	73.5	0.27629	0.88861	-0.18842	0.15114
307	1	99	1	0	0	0	0	0	67	40	-0.23943	-1.449	0.74052	-0.02239	48	-0.15051	-0.52302	0.81597	-1.18472	-1.40731	0.08884	-0.83679	-0.97423	61	15	17	23	19	16	5	9	10	43	3	0.44712	0	0	1	0	101	1121	43.5	58	0.88336	0.27723	-0.07509	-0.54465
307	1	99	1	0	0	1	1	0	83	12	0.21886	0.43071	1.21448	-0.03472	27	-0.15051	-0.52302	0.81597	-1.18472	-1.40731	0.08884	-0.83679	-0.97423	73	70	17	23	19	16	5	9	10	43	3	0.44712	0	0	1	0	101	1121	43.5	58	0.88336	0.27723	-0.07509	-0.54465
308	1	99	1	0	0	1	1	0	53	47	-0.31581	0.05477	0.32579	-0.03648	24	-0.80273	0.78244	-0.55275	0.99087	0.0418	0.90404	1.2369	0.60889	59	59	14	28	14	26	8	11	20	57	3	0.44712	0	0	1	0	87	928	11	34.5	-0.33077	-0.54792	-1.12748	-1.59955
311	1	99	1	0	0	0	0	0	11	81	-0.02732	-0.77727	-0.91837	-0.01593	59	0.93651	0.52135	1.08971	0.77331	-0.44123	-0.31877	-0.42205	0.38273	67	31	22	27	20	25	7	8	12	55	2	-0.44712	0	1	0	0	101	927	86	101	0.88336	-0.5522	1.30112	1.3856
311	1	99	1	0	0	1	0	0	88	85	1.16035	1.2894	1.3626	-0.03061	34	0.93651	0.52135	1.08971	0.77331	-0.44123	-0.31877	-0.42205	0.38273	101	101	22	27	20	25	7	8	12	55	2	-0.44712	0	1	0	0	101	927	86	101	0.88336	-0.5522	1.30112	1.3856
[truncated: 761 more rows]

## Sheet: Distribution decisionavoidance 
Code	randomization	decision_deferral_number	option_refusal_number	decision_made_number	decision_not_made_number
259	1	1	0	7	1
276	1	4	1	3	5
284	1	0	1	7	1
286	1	3	0	5	3
291	1	0	0	8	0
[truncated: 307 more rows]
