# Supplementary material for: A vignette study of option refusal and decision deferral as two forms of decision avoidance: Situational and personal predictors
Source: PLoS One. 2020 Oct 23;15(10):e0241182. doi: 10.1371/journal.pone.0241182 (PMC7584223; doi:10.1371/journal.pone.0241182)
Supplement: S2 File — (TXT) [file pone.0241182.s003.txt]

* Encoding: UTF-8.

*Generalized Linear Mixed Models. 


*Null model:


GENLINMIXED

  /DATA_STRUCTURE SUBJECTS=Code

  /FIELDS TARGET= option_refusalvsdecision TRIALS=NONE OFFSET=NONE

  /TARGET_OPTIONS REFERENCE=0 DISTRIBUTION=BINOMIAL LINK=LOGIT

  /FIXED USE_INTERCEPT=TRUE

  /RANDOM USE_INTERCEPT=TRUE SUBJECTS=Code COVARIANCE_TYPE=VARIANCE_COMPONENTS 

  /BUILD_OPTIONS TARGET_CATEGORY_ORDER=ASCENDING INPUTS_CATEGORY_ORDER=ASCENDING 

    MAX_ITERATIONS=1000 CONFIDENCE_LEVEL=95 DF_METHOD=RESIDUAL COVB=MODEL

  /EMMEANS_OPTIONS SCALE=ORIGINAL PADJUST=LSD.


GENLINMIXED

  /DATA_STRUCTURE SUBJECTS=Code

  /FIELDS TARGET= Deferralvsdecision TRIALS=NONE OFFSET=NONE

  /TARGET_OPTIONS REFERENCE=0 DISTRIBUTION=BINOMIAL LINK=LOGIT

  /FIXED  USE_INTERCEPT=TRUE

  /RANDOM USE_INTERCEPT=TRUE SUBJECTS=Code COVARIANCE_TYPE=VARIANCE_COMPONENTS 

  /BUILD_OPTIONS TARGET_CATEGORY_ORDER=ASCENDING INPUTS_CATEGORY_ORDER=ASCENDING 

    MAX_ITERATIONS=1000 CONFIDENCE_LEVEL=95 DF_METHOD=RESIDUAL COVB=MODEL

  /EMMEANS_OPTIONS SCALE=ORIGINAL PADJUST=LSD.


*Generalized Linear Mixed Models with interaction 


GENLINMIXED

  /DATA_STRUCTURE SUBJECTS=Code

  /FIELDS TARGET= option_refusalvsdecision TRIALS=NONE OFFSET=NONE

  /TARGET_OPTIONS REFERENCE=0 DISTRIBUTION=BINOMIAL LINK=LOGIT

  /FIXED  EFFECTS= attractiveness lack_of_information time_pressure Zimportance Zsimilarity Zprocrastination_indecisiveness

    Zdifficulty attractiveness*lack_of_information USE_INTERCEPT=TRUE

  /RANDOM USE_INTERCEPT=TRUE SUBJECTS=Code COVARIANCE_TYPE=VARIANCE_COMPONENTS 

  /BUILD_OPTIONS TARGET_CATEGORY_ORDER=ASCENDING INPUTS_CATEGORY_ORDER=ASCENDING 

    MAX_ITERATIONS=1000 CONFIDENCE_LEVEL=95 DF_METHOD=RESIDUAL COVB=MODEL

  /EMMEANS_OPTIONS SCALE=ORIGINAL PADJUST=LSD.


GENLINMIXED

  /DATA_STRUCTURE SUBJECTS=Code

  /FIELDS TARGET= Deferralvsdecision TRIALS=NONE OFFSET=NONE

  /TARGET_OPTIONS REFERENCE=0 DISTRIBUTION=BINOMIAL LINK=LOGIT

  /FIXED  EFFECTS= attractiveness lack_of_information time_pressure Zimportance Zsimilarity Zprocrastination_indecisiveness

    Zdifficulty attractiveness*lack_of_information USE_INTERCEPT=TRUE

  /RANDOM USE_INTERCEPT=TRUE SUBJECTS=Code COVARIANCE_TYPE=VARIANCE_COMPONENTS 

  /BUILD_OPTIONS TARGET_CATEGORY_ORDER=ASCENDING INPUTS_CATEGORY_ORDER=ASCENDING 

    MAX_ITERATIONS=1000 CONFIDENCE_LEVEL=95 DF_METHOD=RESIDUAL COVB=MODEL

  /EMMEANS_OPTIONS SCALE=ORIGINAL PADJUST=LSD.


    

   
